# Supplementary material for: Transcriptomics and Metabolomics Analyses Reveal Defensive Responses and Flavonoid Biosynthesis of Dracaena cochinchinensis (Lour.) S. C. Chen under Wound Stress in Natural Conditions
Source: Molecules. 2022 Jul 15;27(14):4514. doi: 10.3390/molecules27144514 (PMC9320494; doi:10.3390/molecules27144514)
Supplement: Supplementary file 1 [file molecules-27-04514-s001.zip]

Archive with 5 entries (5 files):
- Additional file 1.xlsx
- additional file 2.xlsx
- Additional file 3.xlsx
- Additional file 4.xlsx
- supplementary materials.pdf
