# Supplementary material for: Transcriptomics and Metabolomics Analyses Reveal Defensive Responses and Flavonoid Biosynthesis of Dracaena cochinchinensis (Lour.) S. C. Chen under Wound Stress in Natural Conditions
Source: Molecules. 2022 Jul 15;27(14):4514. doi: 10.3390/molecules27144514 (PMC9320494; doi:10.3390/molecules27144514)
Supplement: Supplementary file 1 [file molecules-27-04514-s001.zip › Additional file 1.xlsx]

## Sheet: Metabolome description
Index	Q1 (Da)	Q3 (Da)	Molecular Weight (Da)	Formula	Ionization model	Compounds	Class I	Class II	CAS	w_0h-1	w_0h-2	w_0h-3	w_1d-1	w_1d-2	w_1d-3	w_3d-1	w_3d-2	w_3d-3	w_5d-1	w_5d-2	w_5d-3	w_10d-1	w_10d-2	w_10d-3	w_30d-1	w_30d-2	w_30d-3	w_2m-1	w_2m-2	w_2m-3	w_3m-1	w_3m-2	w_3m-3	w_6m-1	w_6m-2	w_6m-3	w_17m-1	w_17m-2	w_17m-3	mix01	mix02	mix03	mix04	cpd_ID	kegg_map
pmb1096	118.07	91	117.058	C8H7N	[M+H]+	Indole	Alkaloids	Plumerane	120-72-9	3483.1	33627	15649	12071	16030	17979	23026	10253	11685	11473	7725.1	16666	16446	20165	18499	57843	68197	103880	59469	60021	72605	176970	130930	99869	356470	232560	254810	127250	137910	163370	63376	68740	70967	80648	C00463	ko00380,ko00400,ko00402,ko01100,ko01110
mws0191	118.09	59	117.079	C5H11NO2	[M+H]+	Betaine	Alkaloids	Alkaloids	107-43-7	253010	510570	1859200	826980	1375000	2302300	2685400	1700300	2900600	1923700	2401900	2719700	3953000	3548900	3931400	3906100	3960100	3564400	10076000	8923500	9189800	7933600	7169600	9033500	8084100	7424200	4648300	5257200	7218200	6334200	3791200	3680200	3847300	3809700	C00719	ko00260,ko01100,ko02010
pmp001287	120.08	103.05	119.073	C8H9N	[M+H]+	N-Benzylmethylene isomethylamine	Alkaloids	Alkaloids	-	214530	1338200	1829300	816880	1114900	1332200	515800	891240	1930900	1852000	2003600	1981600	980820	1242100	1269000	1083100	990830	1118200	1954300	1629800	1963400	605890	552320	428500	482640	597000	752810	1087900	722230	903320	992160	952020	980230	1088800	--	--
Lmbn002644	119.05	93.03	120.058	C8H8O	[M-H]-	4-Methylbenzaldehyde	Others	Others	104-87-0	9	9	9	9	9	9	9	9	9	9	9	9	66364	59961	49391	125710	138320	99942	100520	89303	101380	179170	182770	229180	25556	17870	18198	2211	9	9	48455	64774	51489	59517	C06758	ko01100
pme1011	121.08	104	120.069	C7H8N2	[M+H]+	Benzamidine	Others	Others	618-39-3	9	2061.9	1122.6	3482.7	7702.7	2909.3	2093.1	4812.5	2381	11744	5367.3	9682.1	21555	17133	9649.5	14872	17920	19427	5438.6	5958	8035	16682	16532	15609	5816.4	4033.2	2739.4	2379.6	1558.9	2311.5	9332.2	9675.4	8373.5	5181.2	C01784	--
mws0628	121.03	92	122.037	C7H6O2	[M-H]-	4-Hydroxybenzaldehyde	Phenolic acids	Phenolic acids	123-08-0	100920	398480	282520	560830	663730	325380	5785000	869590	486360	1466000	1264900	1371900	2413300	2931800	2723400	5265100	5986200	3944700	8014700	6888400	6633700	10395000	8695700	8566900	15236000	10397000	12156000	13801000	13739000	12478000	5217100	6183800	6026600	6005400	C00633	ko01100
mws0982	126.1	68	125.095	C6H11N3	[M+H]+	1-Methylhistamine	Alkaloids	Alkaloids	501-75-7	16785	19373	10644	18359	14908	16014	28397	15804	14043	13151	14600	17622	12490	19037	11613	20764	12148	15591	9522.4	18113	13299	14373	13526	19168	8841.1	18364	11918	18793	17654	16704	13797	8677.3	20508	12509	C05127	ko00340,ko01100
pme2693	131.12	114.09	130.111	C6H14N2O	[M+H]+	N-Acetylputrescine	Alkaloids	Phenolamine	18233-70-0	43679	104500	23200	42926	85422	55268	37942	49802	32587	53746	31662	51263	41168	31670	30215	36588	34325	33377	14632	20496	21669	16470	16969	20450	79798	31008	46967	20363	20138	23248	35777	34809	33634	34435	C02714	ko00330,ko01100
pmb0501	131.13	114.1	130.122	C5H14N4	[M+H]+	Agmatine	Alkaloids	Phenolamine	306-60-5	9	122970	2569	17107	18651	17560	4318	2782	15178	14844	3846.1	2794.1	24185	3330.8	8595	2253.2	2980.2	6785.8	3154.3	11736	5487.4	4953.8	3451.7	2541.5	28727	9538.4	65993	3146.6	3447.4	2172.6	14013	16171	17822	18785	C00179	ko00330,ko01100
pmp001198	132.1	57.1	131.095	C6H13NO2	[M+H]+	6-Deoxyfagomine	Alkaloids	Alkaloids	197449-09-5	140060	1828200	1200600	405160	501370	1080600	459830	531030	1427700	1335500	1131000	1491300	1932800	2103200	1205800	2042700	2213900	1714100	2533300	1922300	2437800	1121300	690740	1198200	447840	515740	727840	1215600	599810	804440	1132600	1319800	1259600	978140	--	--
mws1503	133.06	115	132.058	C9H8O	[M+H]+	Cinnamaldehyde	Phenolic acids	Phenolic acids	104-55-2	9	9	9	9	9	9	9	9	9	9	9	9	6337.2	8801.8	5539.2	18764	13361	16168	16699	23634	24050	28177	36634	38264	24555	28895	21556	10477	4401.9	8280	15032	13790	10873	9427.2	C00903	ko00940,ko01100,ko01110
HJKP000649	136.07	91.05	135.068	C8H9NO	[M+H]+	N-benzylformamide	Alkaloids	Alkaloids	6343-54-0	9	9	9	32552	40194	9	43692	47687	9	135470	66194	140070	127990	134620	234020	247550	203370	202690	346010	182060	248780	469470	389830	524410	219090	225090	222600	59868	85710	107070	159250	112790	124970	156380	C15561	--
pme1724	137.06	91	136.052	C8H8O2	[M+H]+	Benzoic acid methyl ester	Phenolic acids	Phenolic acids	93-58-3	9	9	9	9	9	9	9	9	9	124540	88826	49256	2252000	2112800	2021500	2452800	2967800	2322600	4231000	5193000	6086000	2559500	2809500	2358300	4106200	4616600	4296000	2802100	2567600	2525400	2577200	2407300	2410100	2321600	C20645	--
pme2268	138.05	94.07	137.048	C7H7NO2	[M+H]+	Trigonelline	Alkaloids	Alkaloids	535-83-1	1576200	8151100	15402000	9663600	17984000	18655000	13182000	19518000	17502000	12410000	16606000	14852000	9750400	12189000	9129500	13982000	10931000	11892000	5049900	5679500	3412400	1883300	2132800	2119200	1912500	2351200	3932700	12626000	10102000	11819000	9861600	9163100	9750100	9505300	C01004	ko00760
mws0749	137.02	93	138.032	C7H6O3	[M-H]-	4-Hydroxybenzoic acid	Phenolic acids	Phenolic acids	99-96-7	84410	218530	147630	249250	222140	167710	905110	268780	364730	688570	637100	950410	1780600	2313800	2844700	6411500	6345700	5453700	8964100	9591600	10475000	13767000	12447000	13624000	23054000	19444000	19309000	16777000	16991000	17245000	6630100	7803200	6812400	7633500	C00156	ko00130,ko00790,ko01100,ko01110
Lmbn001981	137.02	93.03	138.032	C7H6O3	[M-H]-	2,5-Dihydroxybenzaldehyde	Phenolic acids	Phenolic acids	1194-98-5	57887	197610	108510	185080	157790	159320	633850	195530	235710	503970	502500	688260	1351200	1721000	2039800	5050200	4583400	4068000	7134800	6783000	7389600	9840400	9051100	10321000	17111000	14122000	13274000	12449000	12937000	12314000	4645600	5640100	5160000	5387200	C05585	ko00350,ko01100
Hmgn001653	137.02	93.04	138.032	C7H6O3	[M-H]-	Protocatechualdehyde	Phenolic acids	Phenolic acids	139-85-5	61054	173370	95664	168760	142660	112190	581620	171350	204760	414330	437210	597530	1192400	1641100	1971500	4468500	4318800	3634000	6290100	6535100	6616100	9142900	8483200	9250600	16177000	13123000	13313000	11392000	12403000	11965000	4233900	5356400	4723400	4993000	C16700	ko00950
Lmgn001670	137.03	108.02	138.032	C7H6O3	[M-H]-	Salicylic acid	Phenolic acids	Phenolic acids	69-72-7	81159	127880	79838	87269	51791	93418	343220	159710	36221	338120	49784	171860	239260	275670	334970	793910	999300	850610	1274000	978840	1053400	1582100	1401700	1286100	2787400	2360100	1401600	1270700	1160000	1235400	561780	759460	721380	717210	C00805	ko00360,ko01100,ko01110,ko04075
mws2368	137.06	119.05	138.068	C8H10O2	[M-H]-	Tyrosol	Phenolic acids	Phenolic acids	501-94-0	9930.1	32710	19240	17153	9148.5	15142	61504	16679	23729	61073	15908	31134	51298	68132	75126	137310	137860	121810	126560	106940	130860	188700	187440	165200	366050	325890	182050	135910	143340	164180	77051	97374	85197	88884	C06044	ko00350,ko01100
pmb0764	144.05	113.2	143.04	C6H9NOS	[M+H]+	4-Methyl-5-thiazoleethanol	Others	Others	137-00-8	9246.9	79611	108450	61719	108660	29213	6559.1	11066	20632	13248	12567	36736	33541	28751	42639	34510	49598	32820	29228	41460	32374	99340	75327	36536	14030	20799	23155	12119	6035.4	9926.4	35277	39145	44609	38291	C04294	ko00730,ko01100
pmp000966	144.1	84.1	143.095	C7H13NO2	[M+H]+	Stachydrine	Alkaloids	Pyrrole alkaloids	471-87-4	9	40965	110370	56847	137810	125550	131750	184850	127110	267420	285620	574090	5680400	3466000	3123600	4946100	6358100	5145900	16445000	14334000	15273000	17282000	15827000	17897000	4190200	3695000	2744900	603230	1882800	868970	6107500	5982200	6415900	6104500	C10172	--
pmp001285	149.02	65.04	148.016	C8H4O3	[M+H]+	Phthalic anhydride	Phenolic acids	Phenolic acids	85-44-9	511530	939030	953130	964360	866650	930120	926850	907330	1017500	830050	860230	840000	756170	884200	801080	895710	937560	851460	752740	753130	794100	890230	799610	873120	796850	824280	774000	737110	725810	690750	698170	707160	652530	697770	--	--
mws2213	147.05	77.01	148.052	C9H8O2	[M-H]-	Cinnamic acid	Phenolic acids	Phenolic acids	140-10-3	9	7311.3	9	5959.5	9890.6	5181.1	16034	4037.6	4420.2	14709	9781.4	9994.9	9378.9	9642.2	8319.4	11007	9599.6	26363	16567	21333	24427	28443	23557	26447	52977	45588	21378	21585	19275	16654	16263	19226	15618	17241	C00423	ko00130,ko00360,ko00940,ko00998,ko01100,ko01110
mws1024	147.05	129	148.052	C9H8O2	[M-H]-	p-Coumaraldehyde	Phenolic acids	Phenolic acids	2538-87-6	9	8212.6	12092	4696.6	5900.5	3842.5	14125	8167.1	6377.3	23636	11609	14759	218680	218540	210920	397600	264210	363830	217370	245300	310520	630260	649560	849310	593300	561510	560940	323500	322600	320850	242040	274130	264550	239420	C05608	ko00940,ko01100,ko01110
mws0008	149.06	105	150.068	C9H10O2	[M-H]-	Hydrocinnamic acid	Phenolic acids	Phenolic acids	501-52-0	9	12793	9	9	9	9	29125	9	9	9	9	9	9	9	9	17135	19715	70395	13895	26443	20232	46833	38900	36862	159520	133060	53378	52107	53221	59421	35355	32576	34409	28656	C05629	ko00360,ko01100
mws0921	149.06	131	150.068	C9H10O2	[M-H]-	p-Coumaryl alcohol	Phenolic acids	Phenolic acids	3690-05-9	9	52100	40340	23622	36296	16202	404810	478040	42939	262450	416520	307420	6110200	5447100	4351000	5308700	3693500	4091600	1326900	1555600	1755400	3364400	3131600	4106200	391290	302500	329540	39307	30824	34310	1294400	1494900	1403000	1387000	C02646	ko00940,ko01100,ko01110
mws0458	151.04	136	152.047	C8H8O3	[M-H]-	Vanillin	Phenolic acids	Phenolic acids	121-33-5	679360	4628000	6376000	1760800	3444200	2627600	1943200	1396200	1073100	1708600	1045900	2403100	1702000	2163600	1830300	4240300	3644200	3519200	4964200	5210500	5200000	7937400	7852700	8182000	5274700	4625000	4039900	3552700	3515400	3340500	3737100	3977700	3953800	3789400	C00755	ko00998,ko01100,ko01110
pme2362	151.04	107	152.047	C8H8O3	[M-H]-	Mandelic acid	Phenolic acids	Phenolic acids	90-64-2	9	10096	6599.6	180580	13977	22280	52280	19949	20219	105350	91817	95890	166180	193750	391440	172730	197740	139450	190880	172340	142140	198190	191660	181440	232490	175000	164730	111360	108640	109800	112490	121730	119810	122890	C01984	--
Hmlp000935	154.09	137.06	153.078	C8H11NO2	[M+H]+	Vanillylamine	Alkaloids	Alkaloids	1196-92-5	9	548240	400460	477250	148770	517130	133350	549860	94126	731790	135180	646140	462580	183940	180540	389420	258160	545410	40311	162230	199190	230240	420460	325660	288220	91571	152810	23338	25572	22321	367970	303500	254830	189630	C16666	ko00998,ko01100,ko01110
mws4002	154.09	137	153.079	C8H11NO2	[M+H]+	Dopamine	Alkaloids	Alkaloids	51-61-6	9	2284900	2535300	2009600	657220	3032300	1307800	3569200	1086500	5568100	1300700	3005200	5503100	2891300	1992000	4431500	4291800	10151000	1384600	2809200	3274200	9525500	9277000	7408500	8360300	2810200	2119700	573430	767470	489180	3288900	3243000	3125000	3587600	C03758	ko00350,ko00950,ko00965,ko01100,ko01110
Lmgn002473	153.02	109.03	154.027	C7H6O4	[M-H]-	2,6-Dihydroxybenzoic acid	Phenolic acids	Phenolic acids	303-07-1	9	9174.7	9	20895	40902	9	6637.5	268720	9	9719.9	35471	44506	21371	9683.5	5173.8	6289.1	18331	24987	61739	40640	55022	12339	24186	24459	21900	20745	13688	16793	12960	9289.6	20933	20995	19546	28421	C21298	--
Lmhn002437	153.02	109.03	154.027	C7H6O4	[M-H]-	Terreic acid	Others	Others	121-40-4	17456	32215	27990	18231	25729	27595	42943	16551	22933	55704	37830	46181	141430	173330	237950	383700	458980	344050	953630	802070	726650	561560	570370	454500	2137100	1920100	1327500	1201800	1168000	1192600	395960	418740	393210	434110	--	--
mws0183	153.02	109.03	154.027	C7H6O4	[M-H]-	3,4-Dihydroxybenzoic acid (Protocatechuic acid)*	Phenolic acids	Phenolic acids	99-50-3	28879	60941	56938	44400	53375	59641	75762	37417	42609	95768	47279	92360	223300	350270	465450	707250	859070	667270	1801000	1415200	1448200	1144000	1093400	913490	3876800	3746100	2684800	2207900	2288600	2356900	734980	825470	727120	829220	C00230	ko01100,ko01110
mws0180	153.02	109.03	154.027	C7H6O4	[M-H]-	2,5-Dihydroxybenzoic acid; Gentisic Acid*	Phenolic acids	Phenolic acids	490-79-9	16195	34621	27808	27241	24213	27405	34450	21090	16997	42178	25853	47228	118750	177190	232160	339660	403980	329970	793470	657050	652170	522340	524690	415590	1952900	1735400	1248200	1037200	1063400	1146700	353330	386800	355010	373420	C00628	ko00350,ko01100
mws0005	161.11	144	160.1	C10H12N2	[M+H]+	Tryptamine	Alkaloids	Plumerane	61-54-1	4161.4	97384	62353	43540	61317	62680	96792	29131	49564	51352	21132	49707	41327	40071	32073	68430	57494	255310	224660	176110	215070	243050	254170	131060	1321700	891280	722300	627950	767430	691710	168610	217410	255020	248300	C00398	ko00380,ko00901,ko01100,ko01110
Lmcp000282	162.11	85.03	161.105	C7H15NO3	[M+H]+	L-Carnitine	Alkaloids	Alkaloids	541-15-1	373330	107130	219450	129440	205390	240660	146090	209240	362880	169310	302480	186990	272260	271050	290740	291050	330020	288920	610480	622190	451030	516240	474880	750010	542620	492020	328120	356040	552110	527900	312080	271580	271550	244050	C00318	--
pmf0440	163.08	91.1	162.068	C10H10O2	[M+H]+	4-MethoxycinnaMaldehyde	Phenolic acids	Phenolic acids	1963-36-6	18442	131030	115830	116960	89254	118750	107150	98914	113620	104250	116070	103130	62794	106570	73607	74471	57602	67745	60926	65675	82918	97376	77381	61035	53730	73915	70982	76367	62958	79896	38051	47707	46276	40023	C10475	--
pmb0142	165.1	95.2	164.047	C9H8O3	[M+H]+	Caffeic aldehyde	Phenolic acids	Phenolic acids	141632-15-7	9	10639	5882.1	10278	8047.3	4301.5	9330.6	6389.2	4798.5	5657.1	10521	7743.2	7783.7	5708.1	6677.5	5544.6	8693.9	8250.1	5593.5	9681.2	6147.5	12211	9713.5	11497	5439.2	5177.6	3911.9	7960.4	2876.8	3944.2	6223.6	6333.3	3813.5	6601.5	C10945	ko00940,ko01110
pme1439	165.05	119	164.047	C9H8O3	[M+H]+	p-Coumaric acid	Phenolic acids	Phenolic acids	501-98-4	9	25759	10521	21094	79559	45688	99569	66751	41447	60907	120850	97700	172900	161710	281210	186020	147110	209740	497210	765950	1409100	263870	318140	268680	39242	53387	31949	59184	50714	52994	159970	147600	151280	149040	C00811	ko00130,ko00350,ko00940,ko00950,ko00998,ko01100,ko01110
pme3083	164.04	120	165.043	C8H7NO3	[M-H]-	2-(Formylamino)benzoic acid	Phenolic acids	Phenolic acids	3342-77-6	9	31388	28879	25068	107200	46379	148560	84517	51327	84768	130700	127340	250330	219190	377940	353250	254740	381350	777250	1195200	2024000	568750	633610	616620	189730	165360	119000	155610	146580	149120	280420	269750	260460	242540	C05653	ko00380,ko01100
pme0281	165.02	121.03	166.027	C8H6O4	[M-H]-	Terephthalic acid	Phenolic acids	Phenolic acids	100-21-0	271610	246230	257600	291130	311710	292390	266760	273430	261230	288430	288120	292560	266570	286830	282490	306400	245400	249840	281270	305620	230950	298060	292920	282980	364140	333860	286170	260130	273140	267330	288850	305200	243860	292880	C06337	ko01100
mws0467	165.06	119.05	166.063	C9H10O3	[M-H]-	3-(4-Hydroxyphenyl)-propionic acid	Phenolic acids	Phenolic acids	501-97-3	9	2392.7	2525.7	10324	18455	6968.9	534560	62059	9373.3	83021	71533	70666	96501	61940	54786	62872	92720	38166	36042	27906	28275	26842	36064	20125	4609.8	5310.1	4269	5330.3	2509.5	3842.8	33704	42351	39812	32664	C01744	--
Lmbn005172	165.06	119.05	166.063	C9H10O3	[M-H]-	2,6-Dimethoxybenzaldehyde	Phenolic acids	Phenolic acids	3392-97-0	9	9	3471.1	9502	13077	5487.4	466700	63383	8473.6	62126	60638	50852	75253	36520	51613	55422	73744	35620	35167	23747	29510	25269	28448	17264	3614.2	6216.3	5112.7	4351.9	9	9	27482	30770	27582	32332	--	--
mws0851	143.11	143.11	166.097	C8H15NaO2	[M-Na]-	Sodium Valproate	Others	Others	1069-66-5	571070	744620	661060	674010	743290	711840	665210	624530	579350	536670	583150	602030	442240	412570	494880	272960	215300	380470	195690	254240	227630	255340	296810	236250	107370	101520	81540	115300	114370	113980	157020	169470	162740	166260	--	--
NK10253223	168.06	94.06	167.058	C8H9NO3	[M+H]+	2-Amino-3-methoxybenzoic acid	Phenolic acids	Phenolic acids	3177-80-8	10777	48951	38592	39412	77755	47969	50464	83245	50848	48268	54694	63988	23217	36212	24059	38291	31074	31261	20698	22032	17384	11996	10731	10870	15301	17324	20203	24386	28972	25566	36190	32668	27307	20144	C05831	ko00380
Zmsp001834	169.05	65	168.042	C8H8O4	[M+H]+	2,6-Dimethoxy-1,4-benzoquinone	Quinones	Quinones	530-55-2	2107000	6959900	6655200	7194100	9271200	8351100	8730300	9918200	9143400	8595900	8756600	8006600	4388000	5943000	4042600	5699400	4619200	5238100	2330900	2640000	1941400	1283800	1269400	1883500	942920	1266800	1800500	4008200	4121400	3783100	4742400	4606500	4715300	4784600	C10331	--
mws0028	167.03	108.02	168.042	C8H8O4	[M-H]-	Vanillic acid	Phenolic acids	Phenolic acids	121-34-6	89855	300210	351480	111640	230670	193480	338540	121490	270270	206140	139780	246900	433320	670640	728690	2289100	2035100	2646000	2040300	2374700	2410900	3125500	3034500	4018000	3621300	3419000	1434000	1759700	1781100	2088700	1483600	1554500	1381100	1376300	C06672	--
Hmbp001276	169.05	65.03	168.042	C8H8O4	[M+H]+	Gallacetophenone	Phenolic acids	Phenolic acids	528-21-2	9	45426	86742	36244	62012	133670	51249	64899	213970	127700	86674	61964	94726	123570	93460	57306	64294	56651	70085	48485	60817	33314	9	42550	44403	46247	57949	78736	65312	76498	74178	67759	63409	60129	--	--
pme1292	167.1	123.04	168.042	C8H8O4	[M-H]-	Homogentisic acid	Phenolic acids	Phenolic acids	451-13-8	9	9	9	9	9	9	9	9	9	9	9	9	50963	70519	147900	58682	131630	49214	76492	72749	72072	86490	100170	62463	76808	55521	45566	22019	17385	26588	34856	36301	33134	38234	C00544	ko00130,ko00350,ko01100
Zmbp002117	176.07	133.05	175.063	C10H9NO2	[M+H]+	1-Methoxy-3-indolealdehyde	Alkaloids	Alkaloids	-	9	68724	77144	48790	29826	63796	37013	21972	48844	53285	56408	74530	62364	57513	88598	67481	54225	70545	61586	91181	87607	55347	58693	48181	115390	130840	106110	23854	30913	26048	48841	46874	62450	58485	--	--
Lmyp001840	177.1	80.05	176.095	C10H12N2O	[M+H]+	6-Hydroxy-N-methylmyosmine	Alkaloids	Alkaloids	68104-57-4	12455	259960	911250	223690	77663	290660	78448	59880	285820	201990	161610	127830	48849	21751	66153	12024	14839	24384	21762	22777	25373	8441.7	7852.8	8619.3	14879	12923	34912	26942	28907	14327	93849	101770	99668	98084	C21075	ko00760,ko01100
mws1074	177.02	121	178.027	C9H6O4	[M-H]-	Daphnetin	Lignans and Coumarins	Coumarins	486-35-1	9	2539.9	2982.6	2733.2	3219.7	1154.1	2645.4	9	9	9	2376.8	3540.5	9	9	9	9	9	9	9	9	9	9	9	9	287180	266600	293480	109660	116660	111470	41832	50368	32257	32695	C03093	--
mws1013	177.02	133.2	178.027	C9H6O4	[M-H]-	Esculetin	Lignans and Coumarins	Coumarins	305-01-1	30794	73313	73615	79049	99308	85587	111310	116330	102550	127610	122770	157220	164690	188010	420660	1355100	733970	1267500	584970	798050	1199900	1324100	1109400	2015900	85030	96415	87038	111240	88838	113280	455260	470170	406950	419860	C09263	--
pmb2795	177	145	178.063	C10H10O3	[M-H]-	4-Methoxycinnamic acid	Phenolic acids	Phenolic acids	830-09-1	9	7381.5	1440.5	3066.3	6090.5	1722.6	15761	28303	3645.1	27093	37809	24984	138550	100870	85884	69348	53695	98341	105790	113260	152160	47069	39562	37772	36570	57683	27623	43817	47787	36227	54897	47043	43089	43995	--	--
mws0009	179.07	91	178.063	C10H10O3	[M+H]+	Coniferaldehyde	Phenolic acids	Phenolic acids	20649-42-7	9	172060	181430	49605	107550	79513	68550	64989	36899	89285	49799	79493	116350	111830	108510	231750	257050	194550	281980	234160	265270	340940	330390	364090	300760	251480	290360	171030	185250	149310	185600	165530	154410	149890	C02666	ko00940,ko01100,ko01110
mws1195	179.07	147.1	178.063	C10H10O3	[M+H]+	p-Coumaric acid methyl ester	Phenolic acids	Phenolic acids	3943-97-3	9	9	9	9	9	9	42493	58110	9	46240	64986	52144	174730	133410	132630	130990	107790	159260	166190	177150	208530	121080	108270	111690	82465	105040	79697	88987	112880	97508	106720	77747	85187	98673	--	--
mws2212	179.03	135.05	180.042	C9H8O4	[M-H]-	Caffeic acid	Phenolic acids	Phenolic acids	331-39-5	9	9	4770.3	32118	32255	7553.1	236710	40546	72710	66556	46966	185570	53606	81700	106440	457370	397110	467470	412890	429220	677600	818740	554050	991000	106170	72652	76256	111300	157710	95711	239740	219910	192870	208710	C01197	ko00940,ko01100,ko01110
Lmbn004847	179.07	146.04	180.079	C10H12O3	[M-H]-	4-Methoxyphenylpropionic acid	Phenolic acids	Phenolic acids	-	70587	215230	281170	148210	189290	78572	446790	644820	272310	293410	509300	426460	625800	553380	433490	829370	672850	686760	488400	400840	629010	791680	637530	937410	351220	300450	328510	77696	42879	76835	432230	385000	367170	349930	--	--
mws0093	179.07	146	180.079	C10H12O3	[M-H]-	Coniferyl alcohol	Phenolic acids	Phenolic acids	458-35-5	194300	664190	821480	425960	533560	212610	1327100	2301500	841800	816650	1373900	1330500	1903800	1845400	1455000	2493300	2094500	2142300	1637300	1290800	1928200	2637100	2085900	2807400	1141800	967020	1067700	249840	133750	259440	1268700	1220100	1117000	991680	C00590	ko00940,ko00998,ko01100,ko01110
Zmjn003003	181.05	122.04	182.057	C9H10O4	[M-H]-	Veratric acid	Phenolic acids	Phenolic acids	93-07-2	9	9	9	9	9	9	9	9	9	9	9	9	13182	5910	18418	9	9	3866	139450	118880	57239	9	25382	19889	9	9	9	9	9	9	13912	11573	10927	10812	--	--
Zmyn003394	181.05	166.03	182.058	C9H10O4	[M-H]-	2',6'-Dihydroxy-4'-methoxyacetophenone	Phenolic acids	Phenolic acids	7507-89-3	9	9	9	9	9	9	9	9	9	9	9	9	7327.4	11761	5970.4	16544	27378	9654.3	49474	59533	38805	24374	24523	11281	76788	56034	61025	67720	51239	56534	27911	30482	23211	21624	C10680	--
mws1350	181.05	151	182.058	C9H10O4	[M-H]-	Syringaldehyde; 4-Hydroxy-3,5-Dimethoxybenzaldehyde	Phenolic acids	Phenolic acids	134-96-3	37718	741800	1879900	263050	355980	589090	232630	45111	215530	132270	105420	205580	217260	280620	232730	787460	612130	699040	785540	637150	904530	1169100	1529800	1862700	1070800	983370	1055000	729850	745010	723860	702770	603650	654900	612750	--	--
mws0117	181.05	122	182.058	C9H10O4	[M-H]-	Homovanillic acid; 4-Hydroxy-3-methoxyphenylacetic acid	Phenolic acids	Phenolic acids	306-08-1	9	3680.1	6057.3	2517.2	5436.2	3889.9	6724.1	1859.7	8501.8	5490.4	5388.2	9	16475	18108	21535	38226	38875	24975	23173	30918	26187	34039	50766	39490	40643	39445	42057	41925	42447	40388	34814	37743	29314	29047	C05582	ko00350,ko01100
Hmtn001288	181.05	135.04	182.058	C9H10O4	[M-H]-	Methyl 2,4-dihydroxyphenylacetate	Phenolic acids	Phenolic acids	67828-42-6	1137.9	3252.4	4508	2759.3	7868.4	3638.8	309360	125480	14423	88199	73897	56379	43563	11583	17193	13229	11735	8465.6	11025	9449.6	7532.6	12082	15523	8319	8821.6	4951.6	4587.2	5172.1	5365	7710.7	22247	23772	19539	19608	--	--
Lmyn002788	183.03	124.02	184.037	C8H8O5	[M-H]-	Methyl gallate	Tannins	Tannin	99-24-1	9	3809.6	3723	1757.7	1483.3	3599.7	1383.7	9	2103.3	3347.5	2410.1	3221.7	14418	27431	18606	78702	90845	33888	37912	86519	56222	103430	71804	85989	624560	417840	501250	485750	500940	454050	123970	106380	110040	101000	--	--
HJN037	183.03	124.02	184.037	C8H8O5	[M-H]-	4-O-Methylgallic Acid	Phenolic acids	Phenolic acids	4319-02-2	9	4637.1	9	9	1867	2013	1853.7	1105.9	9	9	9	3137.8	13340	25201	18325	76955	105980	28216	40990	89167	43081	93475	62318	72624	640760	382960	418770	455790	438130	421440	102610	117420	86654	99838	--	--
pmn001380	187.1	169.09	188.105	C9H16O4	[M-H]-	Eucommiol	Others	Others	55930-44-4	17969	46854	44449	96445	72913	72969	79212	45491	69455	65022	50952	59650	126530	158940	144210	311410	276940	306120	249590	336170	346080	465780	504650	547130	115510	111690	85431	61032	67999	75526	190270	169670	159970	160660	C17878	--
pme2244	190.09	118.07	189.07	C11H11NO2	[M+H]+	3-Indolepropionic acid	Alkaloids	Plumerane	830-96-6	9	4888.5	2867	4564.1	9	2441.7	4174.8	9	3129.8	2169	2702.3	9	2492.7	2592.7	2094.9	6547.8	10030	11970	4320.4	7958.8	7840.8	20317	16583	12021	44120	27006	28562	11423	14597	18032	9253.2	11121	10014	9166.2	--	--
Hmjp002337	193.04	133.03	192.033	C10H8O4	[M+H]+	Isoscopoletin (6-Hydroxy-7-Methoxycoumarin)	Lignans and Coumarins	Coumarins	776-86-3	27748	287690	271170	298070	188100	263460	259630	203350	219430	180510	178410	159010	121850	117190	108480	96978	104760	124670	126950	72242	57406	52921	68117	89592	23806	21869	26026	61185	51099	58833	126490	116650	109120	120810	C18079	--
Cmpp003619	193.05	105.07	192.042	C10H8O4	[M+H]+	6,7-Dihydroxy-4-methylcoumarin	Lignans and Coumarins	Coumarins	529-84-0	19185	754880	1303700	128280	230480	356340	99028	43854	129050	137030	84654	159570	1262400	1040200	840110	3082200	3136900	3066500	2133000	2474800	2964500	4929900	4748000	6956700	3006900	2141600	2366600	827090	742810	715280	2516000	2110600	1959300	1861700	--	--
pme2993	193.05	133	192.042	C10H8O4	[M+H]+	Scopoletin (7-Hydroxy-5-methoxycoumarin)	Lignans and Coumarins	Coumarins	92-61-5	5140.8	258210	520920	38735	85598	148240	16855	10019	45540	47087	27068	51649	499940	379610	301510	1097800	1139700	1046100	749280	866150	1130300	1688600	1912100	2529800	1014200	764510	820510	274310	257890	241450	890470	714850	657090	695720	C01752	ko00940,ko01110
Lmdn003756	193.05	135.05	194.058	C10H10O4	[M-H]-	Methyl caffeate	Phenolic acids	Phenolic acids	3843-74-1	3879.7	41309	13127	66788	62474	18025	108350	69038	30506	105660	70479	61071	19967	29197	34614	31868	15348	19974	19049	18390	16514	16184	8577.7	11151	3299.6	4181.3	2751.3	8543.2	5996.7	10166	33115	24694	15557	24662	C10477	--
pme0422	193.06	134	194.058	C10H10O4	[M-H]-	Isoferulic Acid*	Phenolic acids	Phenolic acids	537-73-5	14803	48911	101650	34184	59693	37393	68299	37315	47097	67254	73914	60871	229940	265240	295410	425020	399820	383050	626140	598520	925260	623040	665750	831170	368230	355050	302520	204560	236590	233070	346640	290420	290110	292430	C10470	--
mws0014	193.05	134.01	194.058	C10H10O4	[M-H]-	Ferulic acid*	Phenolic acids	Phenolic acids	537-98-4	17049	62586	128090	38146	58631	45944	75820	49018	59619	74160	85444	60760	310190	318960	348600	482710	434260	405550	734770	704080	999340	726260	746590	935090	446250	338860	342080	221010	264870	244660	351580	339390	317420	347120	C01494	ko00940,ko01100,ko01110
Hmmn004283	195.07	136.05	196.074	C10H12O4	[M-H]-	Dihydroferulic Acid	Phenolic acids	Phenolic acids	1135-23-5	9	9	9	17195	9	9	9	9	9747.3	9	9	9	9116.6	10041	8383.5	21605	27760	22403	16953	21688	27497	47968	49527	58179	101860	40874	45074	94447	115520	102580	34285	35151	32344	27746	--	--
Lmlp002205	197.12	161.1	196.109	C11H16O3	[M+H]+	Isololiolide	Terpenoids	Terpene	38274-00-9	9	3946.7	3694.2	8256.5	10021	5838.7	5546.3	4556.7	3775.2	6218	4297.3	4571.7	10259	11520	9078.9	21381	22097	15016	22114	18395	18145	23324	24491	19042	9497.1	12369	7806.8	14832	20677	18513	17715	11222	15241	18903	--	--
mws0027	197.05	123	198.053	C9H10O5	[M-H]-	Syringic acid	Phenolic acids	Phenolic acids	530-57-4	35832	143920	210840	71720	149900	127620	178590	68447	279900	162790	108930	157490	525740	556510	794590	1669800	1549600	1685200	1582800	1412300	1961300	2605200	2614200	3038200	2949800	2755200	2505800	2387200	2367600	2699100	1541000	1417600	1289300	1329300	C10833	--
pmb2497	197	153	198.053	C9H10O5	[M-H]-	4-Hydroxy-3-methoxymandelate	Phenolic acids	Phenolic acids	55-10-7	23597	49996	70269	69625	21657	35432	92565	25200	45916	28192	61964	32414	41750	37707	37986	67342	45979	70347	58102	58121	50579	33743	41195	50833	6440.5	12476	30992	84764	66127	54128	53616	72936	44898	46807	C05584	ko00350,ko01100
Zmbp002538	205.1	146.06	204.09	C11H12N2O2	[M+H]+	1-Methoxy-indole-3-acetamide	Alkaloids	Alkaloids	-	2011300	17531000	13138000	8040400	11131000	12284000	13641000	4063200	6499900	7473500	5609200	8784900	10427000	12358000	9003900	29742000	32211000	45028000	27124000	31087000	34535000	58004000	51842000	40645000	74303000	64049000	63503000	46375000	49088000	55080000	37666000	35230000	34788000	35150000	--	--
Lmln010063	205.16	189.13	206.167	C14H22O	[M-H]-	2,6-Di-tert-butylphenol*	Phenolic acids	Phenolic acids	128-39-2	49553	99173	106470	103540	97218	99478	99790	89313	92249	81948	83609	85753	69947	71334	72522	65796	53387	63324	58325	58209	60430	68783	63955	62777	46471	50113	51120	54255	50598	50913	68133	62318	55208	58137	--	--
Lmbn013410	205.16	189.13	206.167	C14H22O	[M-H]-	2,4-Di-Tert-Butylphenol*	Phenolic acids	Phenolic acids	96-76-4	50841	97015	100290	98139	88589	98195	91035	89927	78674	68900	77275	82326	64953	68321	63953	60666	56019	54584	56692	58452	55387	67808	59677	59651	40183	48100	50154	53965	45816	47677	65359	55688	50540	51034	--	--
MA10107783	207.03	119.05	208.037	C10H8O5	[M-H]-	3-[(1-Carboxyvinyl)oxy]benzoic acid	Phenolic acids	Phenolic acids	16929-37-6	9	3659.6	9	4259.1	9	9	8124.4	7291.6	9	7173.5	8429.2	13870	38459	27356	48541	70057	74313	136850	483160	543940	512640	178250	301390	300610	170470	134010	98298	68526	47717	60917	93047	83101	81444	78767	C20772	ko00130,ko01110
pmb2620	207.07	133.1	208.074	C11H12O4	[M-H]-	3,4-Dimethoxycinnamic acid	Phenolic acids	Phenolic acids	14737-89-4	9	9	9	9	9	9	9	9	9	9	9	9	10961	4661.7	3639	4803	9473.9	9857.5	15476	31840	13440	3740.1	1703.7	3406.1	43680	51821	15411	13812	26306	25215	27767	23296	21994	24208	--	--
pme3443	207.07	192	208.074	C11H12O4	[M-H]-	Sinapinaldehyde	Phenolic acids	Phenolic acids	4206-58-0	101620	1398700	1690900	399800	679330	672360	346120	124880	206840	218860	183120	423510	462720	469360	401840	1653300	1700800	1404200	1571100	1359700	1606300	3190200	3536300	4199100	9805300	9960200	9908300	7425600	8209600	7367300	3583500	3044300	2731000	2941400	C05610	ko00940,ko01100,ko01110
mws1212	209.08	177.3	208.074	C11H12O4	[M+H]+	Methyl ferulate	Phenolic acids	Phenolic acids	2309-07-1	29705	655990	666070	249380	279890	393190	245250	156040	163560	169280	109290	225320	122940	88324	65981	130780	153180	143850	145240	206180	136040	173410	122980	169240	264900	310760	84288	115030	190950	174880	160360	121870	192350	137160	--	--
Hmcp003783	211.09	193.07	210.079	C13H10N2O	[M+H]+	1-Acetyl-β-carboline	Alkaloids	Alkaloids	-	70842	337150	897650	507880	277680	716000	569420	280480	749580	477530	265730	263520	601360	465770	569320	581780	604820	4795900	639150	796480	1163000	1121400	613800	537440	18799000	18539000	13427000	19144000	21689000	20502000	6217600	6192600	6003700	5851700	--	--
Lmbn004790	209.08	179.03	210.089	C11H14O4	[M-H]-	Methyl 3-(3-hydroxy-4-methoxyphenyl)propanoate	Phenolic acids	Phenolic acids	129150-61-4	11689	100650	222820	16438	37192	61468	21043	11573	25472	30977	23740	38494	214620	185520	172320	570150	585590	594630	390060	460290	568740	989890	981050	1547700	713240	524730	546960	163440	162370	160860	426350	382040	334720	358480	--	--
mws0853	209.08	179	210.089	C11H14O4	[M-H]-	Sinapyl alcohol	Phenolic acids	Phenolic acids	537-33-7	12283	119610	251600	26106	46911	71102	23774	18738	30150	37313	27747	37833	234470	188800	186540	580040	607320	634950	433130	486800	574200	987650	1008600	1642600	697540	565950	583670	206450	163320	159040	454480	426820	393670	408130	C02325	ko00940,ko01100,ko01110
mws4085	223.06	193	224.068	C11H12O5	[M-H]-	Sinapic acid	Phenolic acids	Phenolic acids	530-59-6	9	4533.4	16620	4616	7757.2	7532.2	3920.6	5570.8	10640	7158.7	5032.8	5899.2	17983	10340	10150	14656	18051	17181	73016	53233	70136	27134	54983	37175	67285	69956	67582	98577	70304	77955	39530	37817	28802	37135	C00482	ko00940,ko01100,ko01110
Lmyp003951	227.09	181.09	226.084	C11H14O5	[M+H]+	3-Hydroxy-1-(4-hydroxy-3,5-dimethoxyphenyl)propan-1-one	Phenolic acids	Phenolic acids	-	9	9	9	9	9	9	9	9	9	9	9	9	9	9	9	9	9	188030	9	9	9	9	9	9	1091200	1207300	952380	883660	1072300	834670	209370	246530	230040	224050	--	--
Lmdp002381	227.09	149.06	226.084	C11H14O5	[M+H]+	Genipin	Terpenoids	Monoterpenoids	6902-77-8	34434	100350	46690	159620	122990	34037	78191	149740	32297	55317	61563	131500	64310	61241	52015	53468	54832	37642	56517	81671	55008	38346	36964	28708	68980	54917	79465	59520	70306	53692	67231	55817	61664	69435	C09780	--
Cmsp002787	227.09	181.05	226.084	C11H14O5	[M+H]+	3,4'-Dihydroxy-3',5'-dimethoxypropiophenone	Phenolic acids	Phenolic acids	136196-47-9	9	9	19692	9	20472	17902	23366	9	18990	27304	9	21369	35893	32260	23071	36981	36504	233350	42907	15747	54678	54687	42313	36254	921930	998600	500080	881170	1040100	968620	226530	238680	240150	233710	--	--
Lmqp003432	227.16	121.1	226.157	C13H22O3	[M+H]+	6,9-Dihydroxy-7-megastigmen-3-one	Terpenoids	Sesquiterpenoids	-	12066	60324	71560	70130	48634	60491	58096	65678	49353	52330	38590	49378	43352	37981	47214	32667	27432	27848	33881	48095	31339	40082	24359	23546	22207	24794	39669	30066	29989	26732	35293	35914	38554	36343	--	--
mws0021	227.07	185	228.079	C14H12O3	[M-H]-	Resveratrol	Others	Stilbene	501-36-0	9	9	9	9	1377.5	3122.4	2457	7190.3	1863.8	61368	71933	45584	3629700	2824400	3347200	6788400	10561000	10798000	12458000	5216100	6745700	10033000	3186900	4977900	4725800	3347500	4197700	10120000	8912200	9792100	5940000	5440400	4871000	5603300	C03582	ko00945,ko01110
pmb0490	235.14	147.04	234.137	C13H18N2O2	[M+H]+	p-Coumaroylputrescine	Alkaloids	Phenolamine	34136-53-3	10660	332580	26578	186320	303790	105840	898250	921490	256870	876070	1364600	587790	741470	823860	513710	402450	389870	368340	291690	201530	175750	294290	415700	328300	22021	34766	51706	93778	130880	129850	306080	319380	293580	295270	C18326	ko00330,ko01100
P6793	239.07	137.02	238.062	C15H10O3	[M+H]+	7-hydroxyflavone	Flavonoids	Flavonoid	6665-86-7	9	9	9	9	9	9	9	9	9	9	9	9	46427	35222	27658	109740	80904	156100	146700	127270	270570	212440	249870	208610	1307200	1259800	1532800	519510	675660	509340	281160	289510	287320	291830	--	--
Lmyp010766	239.07	211.08	238.063	C15H10O3	[M+H]+	3-Hydroxy-2-methyl-anthraquinone	Quinones	Anthraquinone	-	9	30368	4408.8	6786.9	2956	3188.5	63690	3831.4	3689.9	4282.1	1886.8	3111.6	7489.4	5800.4	3712.9	9205.3	15185	176690	52448	30911	24756	15631	8201.3	7348.9	469430	548400	234960	311140	393200	330740	92825	93033	95767	98370	--	--
pme0428	237.08	103	238.084	C12H14O5	[M-H]-	3,4,5-Trimethoxycinnamic acid	Phenolic acids	Phenolic acids	90-50-6	9	9	4835.4	1637.4	6524.9	2009.8	2913.2	1566.6	2221	2528.5	1920.1	2491.7	34384	28188	22390	17680	49596	24487	84409	78640	67168	42412	87424	86440	64567	59781	45938	80089	80290	78402	40077	37890	45532	38722	--	--
Hmln006722	241.09	119.05	242.095	C15H14O3	[M-H]-	7,4-dihydroxyflavan	Flavonoids	Other Flavonoids	494-48-4	9	9	2833.2	1445.2	1340.6	2843.6	1709.8	9	5977.9	30901	22249	18086	483590	427670	415100	1610700	1444700	1135000	1466000	1557100	1864600	2511700	3277100	3294200	1818300	2193100	2039100	851820	864580	896800	1424000	1283800	1162400	1281600	--	--
mws2103	243.07	159.1	244.074	C14H12O4	[M-H]-	Piceatannol	Others	Stilbene	10083-24-6	9	9	9	9	9	9	9	9	9	4457.8	2689.2	3081.8	401710	211410	484190	716240	1735000	826370	5132700	1782800	1784500	993510	208710	160190	701110	510750	633090	777220	428690	541430	624720	594810	655940	691650	C05901	ko00945,ko01110
Lmhn003373	253.04	137.02	254.043	C11H10O7	[M-H]-	p-Hydroxybenzoylmalic acid	Phenolic acids	Phenolic acids	-	9	9	9	9	9	9	9	9	9	9	9	9	4645.8	8881.4	4059.8	5931.3	5318	6483.5	8393.4	11026	9773.7	12970	15727	21749	9	2610.3	9	9	9	9	5575.3	4193.3	6753.6	3699.3	--	--
Hmlp005443	255.07	137.02	254.057	C15H10O4	[M+H]+	6,7-Dihydroxyflavone	Flavonoids	Flavonoid	38183-04-9	13558	6927.4	16540	14061	6932.5	24821	14866	5207.7	14064	51488	24344	27648	4503000	4007700	2985300	15506000	15208000	15209000	17415000	16234000	17899000	21253000	23055000	22414000	34701000	36258000	34416000	29462000	30840000	27992000	15503000	16205000	17040000	16169000	--	--
pme0355	255.07	137	254.058	C15H10O4	[M+H]+	Daidzein	Flavonoids	Isoflavones	486-66-8	9	9	9	9	9	9	9	9	9	9	9	9	267610	230560	194830	880660	855890	822330	987590	888730	1009000	1241200	1282600	1462600	2035700	1965900	2058900	1660500	1800400	1635400	950280	919160	922590	949770	C10208	ko00943,ko01110
mws4057	253.05	117	254.058	C15H10O4	[M-H]-	7,4'-Dihydroxyflavone	Flavonoids	Flavonoid	2196-14-7	11121	5478.5	18111	17155	13210	35274	19367	6530.8	17796	66750	35064	42127	6242500	5013900	3596400	25125000	22345000	23898000	21937000	19385000	24203000	32180000	37153000	40152000	49795000	50745000	52863000	42768000	47665000	43292000	25668000	25244000	25875000	26657000	C12123	ko00941,ko00943
mws0789	255.07	151	256.074	C15H12O4	[M-H]-	Pinocembrin (Dihydrochrysin)	Flavonoids	Dihydroflavone	480-39-7	9	9	9	9	9	9	49491	9	9	1992200	575100	538010	1641000	1107800	1436900	949140	828340	735700	1143600	1737800	2573400	906610	1360400	1520900	2320200	2646200	2955800	925640	940530	880500	1023300	952620	963290	1037100	C09827	ko00941
pme3217	257.08	137	256.074	C15H12O4	[M+H]+	Isoliquiritigenin	Flavonoids	Chalcones	961-29-5	41836	19964	23402	16098	19424	26340	158410	78521	22239	2437200	3557900	2273800	42774000	40417000	41319000	47432000	47508000	42639000	43582000	41211000	44607000	44461000	46760000	44863000	35642000	39126000	37448000	19818000	19902000	19729000	28465000	28729000	28612000	29112000	C08650	ko00941,ko01110
Lmmp007480	257.08	137.02	256.074	C15H12O4	[M+H]+	2,4,4'-trihydroxychalcone	Flavonoids	Flavonoid	-	48294	13150	19862	21684	20970	28917	169010	81022	19509	2426400	3599800	2170700	41934000	38790000	40348000	46205000	47031000	41802000	42371000	40039000	43243000	41921000	45891000	44178000	34509000	38028000	36450000	19320000	20002000	18950000	28347000	27762000	28835000	28536000	--	--
mws0902	255.07	135	256.074	C15H12O4	[M-H]-	Liquiritigenin	Flavonoids	Dihydroflavone	578-86-9	9	3317.6	4182.6	2466.6	9	7759.8	15220	9759.7	4751.8	213870	249610	190560	3120500	2328400	2789600	3060200	3235600	3202900	5379600	4791000	4966100	3770100	7307700	5475200	11168000	13373000	12793000	5362600	5958400	5904500	3952200	3694500	4001700	4102900	C09762	ko00941,ko00943,ko01110
Hmlp006740	257.12	123.05	256.109	C16H16O3	[M+H]+	7-hydroxy-4'-methoxyflavane	Flavonoids	Flavonoid	-	9	1661.8	4059.8	2081.1	3556.4	5748.9	4151.1	1123.8	1067.7	15283	1923.6	3704.6	192260	296450	152060	717120	820390	928530	419550	289920	475400	340130	240020	307820	1718400	1544700	1571800	1172700	1316800	1148400	878730	798690	862370	846300	--	--
Hmln005624	257.08	121.03	258.089	C15H14O4	[M-H]-	2, 4, 4'- trihydroxydihydrochalcone	Flavonoids	Chalcones	15097-74-2	9	9	9	9	9	1658.3	9	9	9	13690	5429	8129.1	951660	705420	766470	1725800	1627600	1172800	1784700	1756000	1829700	2399100	2477000	2688200	491480	566150	520160	203190	194410	176660	1118600	938480	874590	940370	--	--
P5503	259.1	123.04	258.089	C15H14O4	[M+H]+	2,4,4′-trihydroxydihydrochalcone	Flavonoids	Chalcones	23130-26-9	9	2535.1	7052.9	1788.4	2156.6	3748.3	2071	3232.9	3005.6	94708	35461	39694	6016500	4997200	4647500	9192200	9415700	7481200	10514000	10527000	11150000	11621000	14347000	13752000	2938800	3418700	3008200	1292100	1283600	1297600	5953800	5911700	6023500	6173400	--	--
Lmlp003161	265.15	177.06	264.147	C14H20N2O3	[M+H]+	N-Feruloylputrescine	Alkaloids	Phenolamine	501-13-3	181900	137840	107700	27208	285940	36290	113080	973820	47323	224280	201100	485750	500770	401700	303490	560710	545570	288860	585120	228980	341240	568500	385320	306420	680630	664120	936690	225380	211260	243230	411760	419970	337060	277770	C10497	ko00330,ko01100
Hmlp005887	269.08	151.04	268.074	C16H12O4	[M+H]+	7-Hydroxy-3-(4-hydroxybenzylidene)chroman-4-one	Flavonoids	Flavonoid	110064-50-1	9	9	9	11582	11644	13699	6104.1	8377.1	12018	15151	5266.3	7397.6	14885	20897	23605	34466	35454	43248	51255	37251	42561	61669	53661	43901	149110	128790	134390	182230	145720	155890	46853	56263	57412	47889	--	--
pmp000571	271.06	153.01	270.053	C15H10O5	[M+H]+	Apigenin	Flavonoids	Flavonoid	520-36-5	9	9	9	9	9	9	9	9	9	41458	24873	43838	741620	561240	720740	1700500	1912100	1515600	2941500	2636700	2633000	2540200	2677200	3022100	2250700	2243100	2341300	1708600	1842100	1740600	1434700	1370200	1445800	1398900	C01477	ko00941,ko00943,ko00944,ko01100,ko01110
Lmyn006227	269.05	151	270.053	C15H10O5	[M-H]-	Galangin (3,5,7-Trihydroxyflavone)	Flavonoids	Flavonoid	548-83-4	9	9	9	9	9	9	9	9	9	55239	31907	52175	813310	645300	646980	2113200	2135700	1696700	2909400	3125600	3200900	3632100	4049200	4830100	2393200	2599600	2400400	1453900	1665800	1344300	1480100	1431700	1486500	1485500	C10044	ko00941
mws1659	269.05	225	270.053	C15H10O5	[M-H]-	Emodin	Quinones	Anthraquinone	518-82-1	9	9	9	9	9	9	7104.2	9	3541.7	5271.9	5804.5	121050	49444	25729	24410	6329.6	5089.2	15184	98975	144420	109140	66722	34483	10276	59727	36635	53401	910880	359050	498270	100880	101420	107830	112670	C10343	--
mws4060	271.1	121.03	270.089	C16H14O4	[M+H]+	Echinatin	Flavonoids	Chalcones	34221-41-5	7802.3	6187.6	9333.2	10717	5528.4	12384	9858.4	2880.4	8031.1	51090	23061	19453	3348900	3007700	2618600	14213000	13172000	12572000	14751000	11688000	15073000	17408000	18734000	19390000	22787000	21796000	23072000	18239000	19988000	19079000	11900000	11684000	11565000	11782000	--	--
Hmlp005803	271.1	121.03	270.089	C16H14O4	[M+H]+	4, 4'-dihydroxy-2'-methoxychalcone	Flavonoids	Chalcones	-	9	9	9	9	9	6988.9	9	9	9	21703	14654	12280	2216700	2132300	1538700	1781300	1901800	2346400	5800800	4149400	4474600	3316300	2756300	1770200	3292300	4170000	4666100	3499100	3399300	3194800	2934300	2871300	2777000	2693800	--	--
Hmlp007296	271.1	151.04	270.089	C16H14O4	[M+H]+	2, 4-dihydroxy-4'-methoxychalcone	Flavonoids	Chalcones	-	9	9	9	9	9	9	9	9	9	16052	7496.6	6800.5	540990	610980	530030	558830	822450	590540	1530300	1100800	1264300	685460	1001200	616040	1230500	1372600	1337900	1114400	875890	939470	611660	615390	621090	612430	--	--
Hmlp006030	271.1	151.04	270.089	C16H14O4	[M+H]+	4, 4'-dihydroxy-2- methoxychalcone	Flavonoids	Chalcones	-	2115.2	1706.3	3902.7	4423.5	4010.6	7432.5	4227.6	1696.1	5865	43241	32716	26328	799530	776700	691860	2445500	2689700	2728300	2185300	1651500	2311800	1676600	1252000	1333500	8784300	8852200	8354600	5995300	5539700	5504200	3550200	3499900	3468700	3360100	--	--
Hmmp008597	271.1	147.03	270.089	C16H14O4	[M+H]+	4,4'-Dihydroxy-2'-methoxychalcone (3-Deoxysappanchalcone)	Flavonoids	Chalcones	112408-67-0	9	9	9	9	9	9	9	9	9	9	9	9	7949.6	7006.1	5156.9	5115.9	12849	3385.6	18429	9405.8	9374.5	39856	6054.7	4905.9	34914	41222	49125	41376	35941	33746	14294	12859	15068	16742	C15531	--
pme3475	273.08	153	272.068	C15H12O5	[M+H]+	Butin	Flavonoids	Dihydroflavone	492-14-8	9	40690	18011	42403	17264	23705	9790100	2370700	1903000	16294000	22300000	22405000	18456000	12135000	20592000	2202600	2826000	1879100	3400100	3695100	2342900	1358600	1363200	1791100	9	9	9	9	9	9	1378800	1381900	1369900	1505100	C09614	ko00941
pme2960	273.08	153	272.068	C15H12O5	[M+H]+	Naringenin chalcone	Flavonoids	Chalcones	73692-50-9	9	9	9	91463	24981	42924	29649000	8298200	3374700	34606000	42344000	38716000	47437000	30700000	47417000	17021000	20564000	16608000	14845000	16170000	16171000	13396000	21578000	13634000	9	9	9	9	9	9	12707000	12352000	12588000	12631000	C06561	ko00941,ko01100,ko01110
mws0914	271.06	151	272.068	C15H12O5	[M-H]-	Pinobanksin	Flavonoids	Dihydroflavonol	548-82-3	9	4060.6	3090.3	48323	16345	18587	17698000	4318100	1572600	22542000	30707000	25950000	38364000	20995000	39762000	12258000	16673000	11942000	10333000	11838000	12258000	9827600	16260000	10239000	356140	286330	325690	241840	206270	200580	8874600	9504300	8994400	10169000	C09826	ko00941
pme0376	271.06	151	272.068	C15H12O5	[M-H]-	Naringenin (5,7,4'-Trihydroxyflavanone)	Flavonoids	Dihydroflavone	480-41-1	9	31222	11340	25671	15431	22100	7151600	2033200	1357300	13739000	17272000	19154000	33478000	25599000	33037000	16813000	19777000	14141000	20992000	21860000	16910000	14940000	19777000	19828000	2541400	2935700	2681900	1434500	1210700	897570	9118700	9759700	9699400	10145000	C00509	ko00941,ko00943,ko01100,ko01110
Hmlp006326	273.11	137.06	272.104	C16H16O4	[M+H]+	2', 4'- dihydroxy-4-methoxydihydrochalcone	Flavonoids	Chalcones	-	18427	11088	21377	18477	12157	34062	17640	11720	24131	171610	74856	41179	3850500	3699200	3114000	12564000	11591000	11415000	12017000	10855000	13746000	15875000	15605000	18232000	15486000	16134000	15875000	10423000	11148000	10326000	10178000	10542000	10564000	10675000	--	--
Hmmn007048	271.1	93.03	272.105	C16H16O4	[M-H]-	Loureirin C	Flavonoids	Chalcones	116384-24-8	9	9	9	9	2748.9	6192.8	9	4615	3022.2	56523	12094	13667	2849000	1870900	1686900	5188000	5501600	2618000	11285000	13830000	11688000	12213000	16799000	11856000	17173000	22050000	19555000	4434700	4098500	3755500	5400600	5816600	5722400	6006700	--	--
pme3285	275.09	139	274.084	C15H14O5	[M+H]+	Afzelechin (3,5,7,4'-Tetrahydroxyflavan)	Flavonoids	Flavanols	2545-00-8	2776.4	5577.9	4912.3	4006.9	14915	2342	642980	162180	13905	3688900	4637400	3133400	12038000	4727200	11142000	1635400	1976300	863520	7856800	15389000	24455000	950240	1408800	589180	9231.9	19628	19265	8712.8	18253	8057.9	3137700	2861700	2851100	2826900	C09320	ko00941,ko01110
mws1422	275.09	107	274.084	C15H14O5	[M+H]+	Epiafzelechin	Flavonoids	Flavanols	24808-04-6	9	9	9	9	9	9	9	9	9	9	9	9	9	9	9	15574	17549	16628	9	9	9	30115	20063	25749	88025	83846	87181	76746	74302	65230	26188	24193	26783	33022	C12128	ko00941,ko01110
pmb0508	277.17	147.04	276.159	C14H20N4O2	[M+H]+	p-Coumaroylagmatine	Alkaloids	Phenolamine	7295-86-5	10008	68515	9	82525	136630	9	22702	499590	3452.2	50983	15173	743030	8831.1	6124.4	3403.9	3403.3	27950	5322.3	9	9	3871.9	57236	236990	2732.8	75170	35144	14903	9	2259.7	9	51651	58523	48830	45258	C04498	ko00330,ko01100
Lmxp011770	279.16	149.02	278.152	C16H22O4	[M+H]+	Diisobutyl phthalate*	Phenolic acids	Phenolic acids	84-69-5	9742300	16650000	16377000	16611000	15824000	16346000	16116000	15740000	18226000	14619000	14721000	14953000	13902000	15795000	14641000	15290000	16220000	15132000	13500000	13921000	14974000	15662000	14546000	15671000	14242000	14588000	14198000	13895000	13516000	12994000	12073000	12644000	12264000	13044000	C15205	--
Lmlp012720	279.16	149.02	278.152	C16H22O4	[M+H]+	Dibutyl phthalate*	Phenolic acids	Phenolic acids	84-74-2	9589600	17007000	17098000	16873000	15852000	16897000	16680000	15847000	18484000	14890000	15099000	14715000	13960000	15501000	14677000	16135000	16075000	15498000	13756000	13736000	14846000	16062000	15004000	15638000	14287000	14677000	14316000	13697000	13798000	12852000	12152000	12507000	11866000	13321000	C14214	--
Lmhn002926	279.05	163.04	280.058	C13H12O7	[M-H]-	p-Coumaroylmalic acid	Phenolic acids	Phenolic acids	-	4295.6	26704	9443.1	12658	27933	5032.9	27196	20103	16884	10051	26579	11872	101750	117050	64946	136060	90922	109210	212100	183900	306100	85212	59421	52486	63613	78468	35716	78498	68376	64839	46447	54224	46461	54759	--	--
Hmqp002567	284.13	147.04	283.12	C17H17NO3	[M+H]+	P-Hydroxycinnamic acid p-hydroxyphenethylamine	Others	Others	-	9	6254.5	9	2745700	3214800	2158700	2952000	2127300	2736100	1942000	3478700	2621200	1371200	1425700	1599900	1684700	1358900	1524300	954170	844530	933330	1424500	1416800	2085700	84395	104980	83919	82516	124340	89867	1265900	1148600	1239900	1224200	--	--
pmp001252	284.13	147.04	283.121	C17H17NO3	[M+H]+	p-Coumaroyltyramine	Alkaloids	Phenolamine	36417-86-4	9	9	9	9	9	9	219400	240460	50179	295490	357060	267180	127090	132920	145580	34211	31407	28101	48955	31117	43303	69916	41503	68086	8772.3	3986.1	4381.8	2939.6	2759.7	1625.1	56663	40225	49983	48425	--	--
mws0129	285.08	270	284.068	C16H12O5	[M+H]+	Genkwanin (Apigenin 7-methyl ether)	Flavonoids	Flavonoid	437-64-9	9	9	1633.2	9	9	9	9	9	9	9	9	9	11264	18212	7182.2	10647	15618	13980	59141	49067	30882	45812	19620	10766	50362	43349	38247	44915	38466	37930	16076	19711	20676	21391	C10046	--
Hmlp005105	285.08	270.05	284.068	C16H12O5	[M+H]+	3, 7-dihydroxy-4′-methoxyflavone	Flavonoids	Flavonoid	-	1443.6	3364.8	4430.3	5374.8	4652.2	4400.7	27116	23300	10420	110800	128730	126820	1271900	1634000	1179300	3767500	4622600	3667800	11747000	9140400	11283000	9543600	7453700	8704400	24319000	23327000	19318000	16281000	18299000	15523000	6782700	6642200	6322900	7204100	--	--
Hmlp005624	285.08	270.05	284.068	C16H12O5	[M+H]+	3′, 7-dihydroxy-4′-methoxyflavone	Flavonoids	Flavonoid	-	9	6975.4	14434	11386	14944	16296	6080.2	5823.9	8237.4	32638	33166	35611	488140	503260	284310	975010	1128600	519870	449110	429470	428280	178080	149250	26471	7224900	5040900	6334900	4056900	5484400	3650000	1857300	1794800	1705900	2006500	--	--
mws0051	285.08	270	284.068	C16H12O5	[M+H]+	Acacetin	Flavonoids	Flavonoid	480-44-4	9	9	9	9	9	9	9	9	9	9	9	9	9856.2	13011	12293	10444	12036	6847.4	50763	58724	34853	47149	20944	14567	54038	46469	43912	49116	47203	30390	23564	19862	24495	21707	C01470	ko00944
mws0918	283.06	268	284.068	C16H12O5	[M-H]-	Prunetin (5,4'-Dihydroxy-7-methoxyisoflavone)	Flavonoids	Isoflavones	552-59-0	9	9	9	9	9	9	9	9	9	3955.7	9	2158.4	39642	41906	30662	47130	50121	37259	146810	152700	103160	158380	85636	67423	169210	155560	130570	134480	169490	120360	76164	76877	73670	79851	C10521	ko00943
pme3233	285.08	270	284.068	C16H12O5	[M+H]+	Calycosin	Flavonoids	Isoflavones	20575-57-9	9	11769	17034	6486.3	13460	14650	9	6962.8	9669.6	36220	33320	49620	471780	484400	319090	868460	1061300	458880	439430	487660	388260	209850	133790	74663	7137300	5429400	6955000	4069900	5605800	3443100	1788800	1878400	1842100	1903500	C01562	ko00943,ko01110
Hmlp007368	285.11	121.03	284.105	C17H16O4	[M+H]+	10-hydroxy-11-methoxydracaenone	Others	Others	113459-56-6	9	4932.1	5122.3	3780.5	2958.6	19457	12399	19475	2108	9	9	9	9	9	9	2506200	3344900	2459600	5745400	3148100	3541300	3278800	3412200	2191900	11408000	12489000	12688000	10358000	12676000	10196000	3970700	4074600	4025900	3976000	--	--
mws1505	283.1	135	284.105	C17H16O4	[M-H]-	Phenethyl caffeate	Phenolic acids	Phenolic acids	104594-70-9	9	9	9	9	990.14	9	9	9	9	9	9	9	58409	87032	25767	118650	116280	96489	128760	86361	102290	201020	83146	57916	223700	208980	210740	259240	229230	242950	134900	125930	139460	144780	C10484	--
pme0088	285.04	151	286.048	C15H10O6	[M-H]-	Luteolin (5,7,3',4'-Tetrahydroxyflavone)	Flavonoids	Flavonoid	491-70-3	9	9	9	9	9	9	5139.3	9	12555	32772	22245	43435	70384	73802	168400	43686	67074	43035	207550	124400	114860	67537	109080	39548	107660	86232	108630	65773	35677	44198	47121	47267	53322	55698	C01514	ko00941,ko00944,ko01100,ko01110
Hmhn007438	285.08	179.03	286.084	C16H14O5	[M-H]-	4'-Demethyl-3,9-dihydropunctatin	Flavonoids	Flavonoid	96911-00-1	3668.7	1014.6	1690	1479.2	2485.9	3186.8	1032300	402430	245530	2608300	2328200	2023300	9634500	6545400	11369000	5811700	8683300	5111900	9538600	8889500	8249000	5716700	7473000	7714700	1088100	1224600	1042900	401830	339800	200320	4252300	3827100	3452600	3612700	--	--
mws1521	285.1	121.03	286.105	C13H18O7	[M-H]-	Salicin	Phenolic acids	Phenolic acids	138-52-3	3985.3	25128	30941	22708	16944	20576	23672	12449	21811	16876	12571	16829	7672.1	19199	11391	17558	11185	19795	3964.1	9298	6291	5548.7	3681.4	5434.1	9392.2	8724.9	13732	34724	40132	36706	14589	12913	17548	16601	C01451	ko00010
pmn001511	285.1	123	286.105	C13H18O7	[M-H]-	3-Hydroxy-5-Methylphenol-1-O-Glucoside	Phenolic acids	Phenolic acids	-	9	4131.4	6399.6	9	6265.8	4037.5	3244.4	13737	15965	11832	14274	9783.2	10123	15164	9143.4	16253	14846	13658	13296	8532.7	9842.2	10812	3530	5420.4	58877	79745	85656	156330	177730	145580	26347	28584	31736	30777	--	--
Hmlp007121	287.13	167.07	286.121	C17H18O4	[M+H]+	Loureirin A	Flavonoids	Chalcones	119425-89-7	1832.8	1305.4	2562.9	3318.2	17165	5978.9	55261	22567	15667	996720	526920	520180	3336700	3285900	3451700	2862900	3823300	2248700	4989100	4086400	4277900	2290400	1880200	1301600	2457900	2511900	2342000	1694200	1404200	1387300	2352400	2028000	1924900	1761900	--	--
Hmmp007555	287.12	151.07	286.121	C17H18O4	[M+H]+	Cochinchinenin A (4'-Hydroxy-2,6-dimethoxydihydrochalcone)	Flavonoids	Chalcones	221696-69-1	33116	30254	78451	44317	36026	121110	111630	32030	90608	88197	51701	119610	2369800	1844500	1727500	6030500	6177400	4987000	8808900	8052900	8292400	9939100	9888800	8797500	15823000	16444000	16352000	12081000	12437000	12186000	9508800	10041000	9960600	9802100	--	--
mws0064	287.06	135	288.063	C15H12O6	[M-H]-	Eriodictyol (5,7,3',4'-Tetrahydroxyflavanone)	Flavonoids	Dihydroflavone	552-58-9	9	9	9	1995.3	2003.2	7799.7	35385	27811	35780	444210	302780	333460	9549300	9751400	10225000	23148000	24994000	22331000	23445000	23345000	21789000	29184000	31991000	35855000	3058200	2971700	2528400	2286700	1875200	1299300	11869000	12896000	13375000	13597000	C05631	ko00941,ko01100,ko01110
Cmxp005429	289.07	153.02	288.063	C15H12O6	[M+H]+	Okanin	Flavonoids	Chalcones	484-76-4	2945.6	1115.7	1118.1	2386	1767.1	6327.7	5969.4	7254.3	4373.8	353610	182500	216950	6113900	5787900	6816000	14023000	14158000	13813000	13791000	14231000	13831000	16400000	17871000	21971000	1082500	1140100	1072900	890050	787290	596800	7187400	7541200	7493500	7080000	C08724	--
mws1094	287.06	259	288.063	C15H12O6	[M-H]-	Aromadendrin (Dihydrokaempferol)	Flavonoids	Dihydroflavonol	480-20-6	9	9	9	9	9	9	33695	11644	1808.8	98913	141190	133640	193850	82861	255100	38911	69789	44316	231180	272310	368380	25780	50443	39400	17558	20196	26052	17417	15278	6678.1	58910	53264	54626	67176	C00974	ko00941,ko01100,ko01110
Hmmn005869	287.09	139.04	288.1	C16H16O5	[M-H]-	Loureirin D	Flavonoids	Chalcones	119425-91-1	9	9	9	9	9	9	9	1253.6	9	51753	26846	33230	1121900	1134700	1286700	3018600	3056400	2816600	2868100	2986100	2485000	3839300	3727200	5230500	346690	312580	298570	234020	221830	159850	1678300	1643000	1539500	1516300	--	--
pmb0494	295.17	207.07	294.158	C15H22N2O4	[M+H]+	Sinapoylputrescine	Alkaloids	Phenolamine	70185-57-8	5731.8	11652	29265	12555	13744	20371	9332.2	12732	24236	9806	11244	8692.1	7389.3	8453	9296.7	7127.4	9738.2	7289.8	9	4257.7	5415.5	5510.5	4166.9	2528.9	9661.6	4638.1	6292.2	10645	10548	10099	9862.4	10912	8964.7	11867	--	--
Hmyn000254	297.12	59.01	298.12	C18H18O4	[M-H]-	Tababiphenyl C	Others	Others	1644433-50-0	14252	48865	61147	38636	45115	55774	49123	51414	62697	36435	44902	43066	43756	63628	39349	70009	74720	60129	61998	70421	54566	46210	51537	60789	67814	66476	67313	91788	111650	109780	56141	57455	65917	63162	--	--
HJN011	298.11	145.03	299.116	C17H17NO4	[M-H]-	Tataramide A	Alkaloids	Alkaloids	-	6334.9	15135	11503	20050000	19796000	9278800	59972000	41372000	34462000	56840000	68476000	62221000	51820000	46689000	51211000	22320000	16571000	22146000	33674000	21923000	24675000	29730000	30634000	38435000	795100	791430	705360	419360	526880	312860	25951000	27997000	26415000	27434000	--	--
Lmhn001386	299.04	167.03	300.048	C12H12O9	[M-H]-	Vnilloyltartaric acid	Phenolic acids	Phenolic acids	-	22453	87329	92922	100810	90527	104120	109980	96175	112130	93072	117280	86687	84317	103160	86320	105200	89936	92104	75664	74290	74903	67750	71218	72737	40379	47748	62119	106790	116120	103660	64556	79314	79909	78341	--	--
pmp000001	301.07	286.05	300.063	C16H12O6	[M+H]+	Hispidulin (5,7,4'-Trihydroxy-6-methoxyflavone)	Flavonoids	Flavonoid	1447-88-7	9	9	9	9	9	9	19375	17309	32260	185040	132150	207980	259960	217550	338450	135800	242600	113650	414490	326920	281920	160870	183230	133600	175930	161700	155920	139590	119920	131030	123010	122820	129950	119930	C10058	--
mws0058	299.06	284	300.063	C16H12O6	[M-H]-	Diosmetin (5,7,3'-Trihydroxy-4'-methoxyflavone)	Flavonoids	Flavonoid	520-34-3	9	9	9	9	9	9	19071	14740	39121	193500	145340	221210	400500	829480	578660	1341000	1268600	496150	366190	373210	251060	644190	765770	774930	2966700	2652500	2544600	1962500	2486500	1932600	871600	969750	938710	1029800	C10038	--
Lmjp004941	301.07	286.05	300.063	C16H12O6	[M+H]+	Rhamnocitrin (7-Methylkaempferol)	Flavonoids	Flavonoid	569-92-6	9	9	9	9	9	9	11872	15795	28163	199910	141310	230070	247780	220010	321800	134860	254820	95210	388090	332680	271120	140020	198970	124610	171840	169880	173140	144870	135130	139740	143990	116750	130570	124800	C17059	--
Lmcp004624	301.07	258.05	300.063	C16H12O6	[M+H]+	3-Methylkaempferol	Flavonoids	Flavonols	1592-70-7	9	9	9	9	9	9	9	9	9	5222.2	9	9	51955	74391	59019	139110	245650	114560	293350	190530	217530	106090	48245	36781	700370	669290	733570	731770	745350	690210	282270	287280	288030	307090	C05902	--
Zmhn001358	299.08	137.02	300.084	C13H16O8	[M-H]-	4-O-Glucosyl-4-hydroxybenzoic acid	Phenolic acids	Phenolic acids	-	9	9	9	113900	34382	123060	171950	98244	79757	304390	253590	216910	358900	286750	378520	119040	150060	90544	274140	130320	192270	90319	118520	77319	64601	51471	59873	88727	109420	73286	93979	101890	96372	107530	--	--
Zmhn001926	299.08	137.02	300.084	C13H16O8	[M-H]-	1-O-Salicyl-D-glucose	Phenolic acids	Phenolic acids	60517-74-0	556050	600050	177450	419830	634110	69055	431360	2267100	37645	778710	995900	2504500	570420	460530	336990	574270	358900	1125000	891810	768500	961800	371210	188840	161410	100160	397970	276080	265510	229190	232550	393090	426340	433900	364830	--	--
pmb3142	299.1	137.1	300.085	C13H16O8	[M-H]-	Salicylic acid-2-O-glucoside	Phenolic acids	Phenolic acids	10366-91-3	1392300	4578400	1902200	4572100	2610400	2348700	5769200	2630300	2774100	3029100	4049600	2640600	4248900	5239200	3719200	7879900	6274600	6054300	4266100	4514900	4303400	4386500	3897100	4465200	6200400	7169900	9363900	13779000	14542000	12915000	4414200	4817100	5391500	6201800	--	--
Zmmp009258	301.11	167.04	300.1	C17H16O5	[M+H]+	Naringenin-4',7-dimethyl ether	Flavonoids	Flavonoid	29424-96-2	1180.9	9	596.85	404.56	1282.5	1928.4	2857.6	1213.2	633.58	9871.5	1520.3	4073.8	202480	289800	220320	510060	643680	197320	1899800	975920	934620	1413600	463770	224870	539190	485610	475810	299390	232530	200370	430050	415000	438350	431800	--	--
pme2954	303.05	137.02	302.043	C15H10O7	[M+H]+	Quercetin	Flavonoids	Flavonols	117-39-5	9	9	9	9	9	9	9	9	9	638670	307450	453020	4941600	7043100	6497800	11218000	18293000	10568000	20449000	19536000	20173000	15567000	13528000	10241000	34851000	36994000	38928000	32245000	33356000	30169000	17569000	18225000	17572000	18575000	C00389	ko00941,ko00944,ko01100,ko01110
Cmsp007228	303.09	167.03	302.079	C16H14O6	[M+H]+	7-O-Methyleriodictyol	Flavonoids	Flavanols	51857-11-5	19887	9897.6	10536	9	9089.5	24324	55516	26702	14668	275810	29259	33983	7216800	4846100	6108300	23361000	26522000	19051000	45795000	43559000	37868000	41635000	46855000	39540000	32741000	33321000	24470000	12814000	13505000	10483000	18835000	19091000	21615000	23533000	--	--
Zmhn000892	301.09	139.05	302.1	C13H18O8	[M-H]-	4-O-Glucosyl-3,4-dihydroxybenzyl alcohol	Phenolic acids	Phenolic acids	-	385080	564000	610770	673640	761140	851180	645070	697510	680750	654450	613820	593750	393840	437830	375210	428390	345510	389680	207230	179830	187650	179240	181680	165300	1684400	1598000	1863700	2108900	2108500	2055800	603370	707190	693810	734480	--	--
Hmdp001950	303.12	285.12	302.115	C17H18O5	[M+H]+	2',7-Dihydroxy-3',4'-dimethoxyisoflavan	Flavonoids	Isoflavones	52250-35-8	9	275130	30450	112860	30564	25844	864940	55731	40614	96047	22949	75474	261060	104540	128980	240140	564110	3309900	704890	627710	510780	519970	155010	124650	11020000	15824000	4982700	7090100	9226800	8148100	2012500	2086100	2126500	2180000	--	--
Hmlp006426	303.12	167.07	302.115	C17H18O5	[M+H]+	4, 4'- dihydroxy-2, 6-dimethoxydihydrochalcone	Flavonoids	Chalcones	151752-08-8	3667.3	5260.2	4217.9	5868.9	7656.5	5656.3	6007.9	9	3295.4	58339	7213.8	9285.3	908380	1456700	1165300	5342600	6108400	5673100	4997200	6124900	6670500	6262900	4648400	6987100	6181300	5487900	5913300	6392300	5905900	5514600	4152200	4256300	4230600	4194600	--	--
Lmbn014696	301.22	301.22	302.225	C20H30O2	[M-H]-	Pimaric acid	Terpenoids	Ditepenoids	127-27-5	18728	67182	59480	40918	43884	62976	36676	34231	46845	58439	67681	25851	46534	51029	52814	54333	32494	35800	57897	78848	84499	23460	386340	28852	27684	26295	41204	55903	33621	36930	50003	54208	49649	52975	C09159	--
mws0044	303.05	125.02	304.058	C15H12O7	[M-H]-	Dihydroquercetin(Taxifolin)	Flavonoids	Dihydroflavonol	480-18-2	9	9	9	9	9	9	18384	9	9	9253.5	15657	14421	65243	24975	55001	39895	70408	92267	211530	317520	533990	100390	50495	47566	37833	39497	31630	44632	20567	26501	44924	52620	43518	47462	C01617	ko00941,ko01100,ko01110
Hmqn003268	303.05	151.03	304.059	C15H12O7	[M-H]-	5,7,3',4',5'-Pentahydroxydihydroflavone	Flavonoids	Dihydroflavone	-	9	9	9	9	9	9	9	9	9	5571	9	4131.4	772840	224370	557600	983400	1723100	1161300	2768100	2363600	2899900	974660	1009100	946340	162230	126550	145380	80177	68364	48087	477970	482180	483530	534610	--	--
pmb0496	307.18	177.05	306.169	C15H22N4O3	[M+H]+	N-Feruloylagmatine	Alkaloids	Phenolamine	-	760800	894780	48009	795700	5434900	23436	175930	8612900	48621	638160	207620	5171100	290560	76440	75226	61672	104240	103350	9845.2	11916	18641	182580	878870	10342	764900	803680	446840	25934	26321	21428	557160	478590	371100	293980	C18325	ko00330,ko01100
Lmhn003074	309.06	193.05	310.069	C14H14O8	[M-H]-	Feruloylmalic acid	Phenolic acids	Phenolic acids	-	4778	11155	11664	10482	17919	5709.6	5581.9	16434	8901	10840	9651.7	13875	15837	32038	18769	39899	38448	36841	76919	47303	57346	43637	15569	19044	60418	82495	43800	50634	44213	49777	21493	20988	25363	27978	--	--
Lmlp004754	312.11	294.21	311.1	C14H17NO7	[M+H]+	Ehretioside B	Alkaloids	Alkaloids	156368-84-2	187060	1471000	344700	495440	954560	142580	390190	459360	152090	774150	403600	675600	1323000	1670000	1537600	2515800	1648300	3022900	2303500	2382800	2389400	1624600	1151500	862750	348710	309870	504700	333710	139340	186510	860170	930290	927880	962690	--	--
Lmtn003441	311.11	149.06	312.121	C15H20O7	[M-H]-	2-Acetyl-3-hydroxyphenyl-1-O-glucoside	Phenolic acids	Phenolic acids	-	800110	1003000	848350	572600	557820	361650	1604700	1069700	404110	524150	176550	754480	1049500	1304400	2007600	4376700	5896800	9960700	2700700	6251900	6888600	6167300	5308000	5829700	48267000	49921000	49183000	42150000	45419000	45723000	25313000	29175000	28592000	29166000	--	--
mws1433	314.14	177.05	313.131	C18H19NO4	[M+H]+	N-Feruloyltyramine*	Alkaloids	Phenolamine	66648-43-9	9	9	1825.2	364510	391030	169160	500530	160240	428990	466900	578600	446070	1209600	927400	1309900	2108800	1714000	2004000	1636000	1475600	1681700	2632700	3171900	3338700	2341700	2112100	2180100	2570700	2725600	2213900	1560900	1597200	1586200	1523600	C02717	--
Hmjp005980	314.14	177.05	313.132	C18H19NO4	[M+H]+	Cis-N-Feruloyltyramine*	Alkaloids	Alkaloids	80510-09-4	9	9	9	360980	382370	170680	480710	165180	411430	451900	530310	462320	1215700	972780	1277800	1838100	1629700	1780900	1674600	1434200	1729600	2578300	2672600	3174800	2328000	2146600	2114600	2372500	2595900	2002900	1578700	1493700	1559200	1508200	--	--
Lmyn002403	313.09	101.02	314.1	C14H18O8	[M-H]-	Mandelic acid-β-glucoside	Phenolic acids	Phenolic acids	-	17418	30245	49574	39953	33717	60557	67465	61250	57782	68820	69924	54901	80576	73829	63264	68350	76150	61904	53376	54930	43310	36500	44720	30436	56382	56385	70324	92721	91826	90008	45769	56816	50649	59642	--	--
mws0066	315.05	151	316.058	C16H12O7	[M-H]-	Isorhamnetin	Flavonoids	Flavonols	480-19-3	9	9	9	9	9	9	19493	16716	10537	234540	199860	287420	9	834040	1239000	787920	1335000	580960	2320500	1363100	2059200	666600	809660	309080	236820	230160	245670	136810	107140	110990	521380	539910	521890	543940	C10084	--
pmb2871	315.07	153	316.079	C13H16O9	[M-H]-	1-O-Gentisoyl-D-glucoside	Phenolic acids	Phenolic acids	23445-11-6	2580600	2419000	473480	1748800	2130700	378110	1194700	4444700	217300	1334000	1330600	2837400	529320	1067300	496220	722700	665770	966550	781600	1061300	1014700	282640	365510	182070	471930	847380	1523200	9	9	9	644820	802800	854230	874690	--	--
pmn001367	315.07	153.02	316.079	C13H16O9	[M-H]-	Protocatechuic acid-4-O-glucoside	Phenolic acids	Phenolic acids	-	3734400	3675800	609280	2662900	3350500	493320	1781800	7015300	366690	2157800	2077800	4419300	721820	1280700	712440	885380	865450	1234700	1221800	1565100	1530100	269110	504410	182750	763950	754570	2164000	310240	489310	230840	940280	982370	1015200	1164200	--	--
pmn001553	315.11	153.1	316.116	C14H20O8	[M-H]-	Cimidahurinine	Phenolic acids	Phenolic acids	142542-89-0	2080900	5177600	6631100	9934500	4302300	7526900	2826200	6173100	3002800	2374100	2811600	4626300	2372600	2632600	1718400	2141400	1843300	1713900	1086400	996550	967780	536350	627600	340210	4040300	3373700	5562600	2645000	3069800	2536900	2599100	2920400	2702700	3058500	--	--
Zmtn001661	315.11	153.02	316.116	C14H20O8	[M-H]-	Vanilloloside	Others	Others	74950-96-2	851650	1714600	1598100	1334000	3088200	1511800	1482500	3091700	1400400	1628500	1900500	2847000	701200	1060700	667950	945240	784230	565760	409030	497240	501420	151130	150670	158310	1049500	1027800	1765900	2205200	2444500	1803000	1012700	1154600	1164600	1367000	--	--
Hmtn001120	315.11	153.06	316.116	C14H20O8	[M-H]-	5-(2-Hydroxyethyl)-2-O-glucosylphenol	Phenolic acids	Phenolic acids	-	1591100	3861000	5119800	7421000	3080800	5755000	2116400	4596300	2401200	1955100	2180000	3665500	1804300	1990700	1444600	1675400	1386100	1410400	895550	875300	790720	425130	512200	296180	3357800	2871500	4497500	2397600	2754800	2358500	2073000	2181600	2305400	2421200	--	--
Hmmp007662	317.14	181.08	316.131	C18H20O5	[M+H]+	Loureirin B	Flavonoids	Chalcones	119425-90-0	15015	17688	39371	23946	29316	52170	119020	22893	38295	77250	20782	94021	1394200	2064500	1726500	4730300	5522900	3905200	6556300	5806000	6052600	6837900	5007000	6136400	13227000	12956000	13393000	12378000	13215000	12235000	7976600	8139100	8539000	8662000	--	--
Hmln006813	315.12	255.11	316.131	C18H20O5	[M-H]-	4'- hydroxy- 2, 4, 6- trimethoxydihydrochalcone	Flavonoids	Chalcones	-	9	26896	94144	52510	80253	156310	67590	17062	44280	382170	67736	112150	6952200	9549800	5315200	21826000	20952000	25374000	14122000	10246000	15513000	11609000	8077100	10661000	41867000	39183000	41264000	32398000	36778000	30585000	21892000	24999000	25146000	24853000	--	--
Cmsn002813	317.07	165.02	318.073	C16H14O7	[M-H]-	Methyl 2-O-(4-hydroxybenzoyl)-2,4,6-trihydroxyphenylacetate	Terpenoids	Terpene	-	9	9	9	9	9	9	9	9	9	9	9	2838.8	9	18411	30439	28164	44047	23251	43074	47865	60888	46496	35802	24460	200800	190810	189110	134610	124720	126510	38417	53140	47955	48279	--	--
Cmsp006026	319.08	167.03	318.074	C16H14O7	[M+H]+	Dihydrorhamnetin	Flavonoids	Flavonols	-	9	9	9	9	9	9	5513.3	7721.4	9	20846	17113	16923	128380	76211	136600	219130	314150	335670	2182500	1540000	1833200	622260	357160	116860	174290	127980	144790	59947	43606	62234	246320	244800	269820	255210	--	--
pmp000970	319.23	301.2	318.219	C20H30O3	[M+H]+	Hispanolone	Terpenoids	Ditepenoids	18676-07-8	64320	282530	164250	147040	272910	108940	123460	167590	80597	325230	148740	295890	397340	604060	569560	856180	708490	805710	534480	629170	618070	435270	446620	407700	153840	141220	192620	101470	57901	68191	295220	322140	279500	296720	--	--
pmp001267	320.29	302.29	319.288	C21H37NO	[M+H]+	2-(Dodecylamino)-3-phenyl-1-propanol	Others	Others	-	9	9	4516.7	51694	90820	38973	238430	111290	55471	206710	136060	151770	258660	211870	254330	267460	377740	257560	240290	272160	271500	148350	169220	189960	764950	627930	723580	1005400	916190	872570	344040	351870	365820	394690	--	--
pmb3075	319	145.1	320.09	C16H16O7	[M-H]-	3-O-p-Coumaroylshikimic acid	Phenolic acids	Phenolic acids	-	9	9	9	45340	81496	41919	149550	176360	77694	191710	211470	194290	70737	95617	66379	27336	23353	37883	14041	19743	16924	17296	15692	18298	4306.6	9	4419.6	6113.5	5317.7	4914.3	35772	36918	41563	37715	--	--
mws0983	326.31	62.06	325.298	C20H39NO2	[M+H]+	N-Oleoylethanolamine	Alkaloids	Alkaloids	111-58-0	4683.8	28153	33033	36321	36581	37134	35043	74433	77325	238500	64619	286090	1219300	1340900	1251100	1230500	1391300	1429200	1090000	1042100	1275500	1222900	1511700	1223900	389440	420230	417800	290550	310470	266050	574230	603760	619250	640700	C20792	--
Zmhn002301	325.09	163.04	326.1	C15H18O8	[M-H]-	p-Coumaric acid-4-O-glucoside	Phenolic acids	Phenolic acids	117405-48-8	328660	296760	310210	345240	681570	447810	572200	734140	459880	718840	482890	607300	358660	462600	342390	497950	439290	340560	297090	474790	324840	280300	229420	284580	426720	445300	439420	743210	926810	742240	337030	384470	364990	402790	C06739	--
pmp000107	329.1	314.1	328.095	C18H16O6	[M+H]+	Monohydroxy-trimethoxyflavone*	Flavonoids	Flavonoid	-	6970.6	10979	7785.3	11214	29446	5752.9	6904.4	22094	6214.8	10089	7807.7	17889	407770	1033500	424390	729020	1025400	156280	169400	949470	660740	156870	17607	12606	1253400	735280	886310	1106600	882920	784570	387490	359500	395110	374930	--	--
Hmxp006108	329.1	314.07	328.095	C18H16O6	[M+H]+	3-Hydroxy-5,7,8-trimethoxyflavone*	Flavonoids	Flavonoid	103393-10-8	4362.2	12971	10002	8534.2	30111	8497.3	4652.2	24878	6446.7	10838	7889.7	14852	404150	1019700	420440	716690	992480	162750	155810	923360	669740	153860	19094	18837	1270400	752390	843630	1119200	952820	759240	378690	387380	376350	390860	--	--
Hmsn002272	327.11	165.05	328.116	C15H20O8	[M-H]-	Demethyl coniferin	Phenolic acids	Phenolic acids	-	48637	38394	71556	62062	66341	44433	44133	53707	39733	53350	57681	50128	29915	34232	33453	23464	34959	22961	32356	33489	21540	41695	35158	32909	31867	28314	40858	68523	59496	73396	32813	45940	40227	37266	--	--
pmn001692	328.12	295.09	329.126	C18H19NO5	[M-H]-	3-O-Acetylhamayne	Alkaloids	Alkaloids	-	9	9	9	60601	49605	16802	585870	109370	156650	510340	797550	510620	1663000	1118500	1815000	2649800	1937900	2900500	3645600	2582000	2923100	4494200	3800200	6503000	502260	530250	394760	433520	505380	358370	1241000	1190300	1382800	1442700	C12165	--
HJN013	328.12	161.02	329.126	C18H19NO5	[M-H]-	N-Feruloyloctopamine	Others	Others	66648-44-0	9	9	1816.3	391900	346240	92773	3348200	473810	963150	2967500	4946000	2956000	9649600	5980700	9920900	15023000	10318000	15392000	17439000	13640000	14486000	20640000	18534000	29009000	3213400	3095200	2492300	2569800	2680300	1965400	6655800	7213700	7844700	7685700	--	--
mws0917	329.07	314	330.074	C17H14O7	[M-H]-	3,7-Di-O-methylquercetin	Flavonoids	Flavonols	2068-02-2	9	9	9	9	9	4110.2	9	9	9	9	2135.3	2439.3	20303	84690	55304	55822	163460	21869	739970	675980	370970	842370	301210	23087	89301	77104	64450	89522	33254	38227	104330	116760	104660	131870	C01265	ko00944
Lmmn003663	329.09	167.04	330.095	C14H18O9	[M-H]-	5-Glucosyloxy-2-Hydroxybenzoic acid methyl ester	Phenolic acids	Phenolic acids	-	16727	14987	9	7468.8	28757	12072	38765	56784	8899.5	156130	157090	91891	812840	614510	502080	459320	578050	569590	813270	397280	440470	908150	654840	769900	664750	795020	768810	945790	900200	732650	345850	392540	399070	384100	--	--
Lmtn002565	329.11	167.03	330.095	C14H18O9	[M-H]-	1-O-Vanilloyl-D-Glucose	Phenolic acids	Phenolic acids	-	5561.4	9	9	9	7190.9	9	9	21142	9	11568	9	16713	32396	27365	35567	38795	35325	41826	38951	30487	25013	39051	17632	12463	95550	111580	139630	73991	75993	83389	30391	26596	27234	29379	C20470	--
Zmhn001883	329.09	209.04	330.095	C14H18O9	[M-H]-	Vanillic acid-4-O-glucoside	Phenolic acids	Phenolic acids	32142-31-7	9	9	9	4880	4419.9	7422.9	7410.7	9299	41472	42592	21608	13998	29099	29681	34648	21403	19387	19586	19302	24538	22468	12308	12063	14152	24580	21467	25952	30856	29201	30555	17962	19281	15534	17806	--	--
pmn001517	329.12	167	330.131	C15H22O8	[M-H]-	3,4,5-Trimethoxyphenyl-1-O-Glucoside	Phenolic acids	Phenolic acids	-	32182000	35808000	34430000	35451000	48269000	42389000	42687000	48586000	44123000	44310000	42638000	44110000	28421000	35154000	26144000	34652000	28770000	31826000	15499000	17138000	13343000	9178000	9152900	13209000	7895500	11462000	14308000	30524000	31043000	31476000	26467000	29332000	30941000	31826000	--	--
mws1003	331.05	151	332.053	C16H12O8	[M-H]-	Laricitrin	Flavonoids	Flavonols	53472-37-0	9	9	9	9	9	9	10478	6869.7	9	183150	139110	99834	1474500	814070	1468500	1228500	2175700	948810	5072700	2996000	2867600	2078900	1308500	1039900	258270	242350	243040	148220	112800	108140	785220	816880	758180	953200	C12633	ko00944
pmn001518	331.07	169.01	332.074	C13H16O10	[M-H]-	1-O-Galloyl-D-glucose	Tannins	Tannin	58511-73-2	438850	752070	427030	516810	589650	459630	594450	765200	607620	569400	675040	622610	236240	350320	188080	379010	256620	382850	109600	129900	102050	65229	67154	74133	159510	225320	276860	298840	317170	337450	279170	312080	319730	382600	C01158	--
Zmhn001703	331.07	169.02	332.074	C13H16O10	[M-H]-	5-O-Galloyl-D-hamamelose	Tannins	Tannin	-	28687	99483	107720	143980	95415	103620	105330	99200	104780	68366	88058	79182	63719	78725	54337	60510	57836	47755	20252	19262	21863	26362	27600	21279	21302	25798	41135	54648	57492	44741	48908	52740	45674	52785	--	--
Lmsp008443	333.1	167.03	332.09	C17H16O7	[M+H]+	3,3',5-Trihydroxy-4',7-dimethoxyflavanone	Flavonoids	Dihydroflavone	-	9	9	9	9	9	9	9	9	9	9	9	9	756380	1479200	384210	1712800	2255700	776560	426470	1087400	941350	375930	121540	236480	9669900	6876100	8879000	8752400	9700500	7569200	2324700	2387000	2691100	3239400	--	--
Lmmn001294	331.1	153.02	332.111	C14H20O9	[M-H]-	Koaburaside	Phenolic acids	Phenolic acids	41653-73-0	16589	91310	29178	164810	230870	128360	358490	192050	405030	660630	314710	265730	600920	497490	595120	531460	553520	521810	775840	485850	647180	640090	938340	619820	353810	329490	307280	345650	372550	369450	329270	358810	337400	330170	--	--
Lmmn001552	331.1	169.05	332.111	C14H20O9	[M-H]-	Leonuriside A	Phenolic acids	Phenolic acids	121748-12-7	63759	68807	98460	88895	115140	120390	118280	147830	148230	140390	139680	115280	97247	123480	71630	97755	80289	81908	50190	34435	36702	35707	42106	44075	36592	50695	72402	76581	95719	89049	64803	72789	64535	79995	--	--
pmb0498	337.19	207.07	336.18	C16H24N4O4	[M+H]+	Sinapoylagmatine	Alkaloids	Phenolamine	-	7059.8	8441.3	9	9	108180	9	9	266010	9	17144	9143	92724	29233	9	9	9	9	3678.5	9	9	9	9	17580	9	16679	18264	57398	8039.5	19213	23472	30443	29209	16229	11258	--	--
pmb3074	337.09	191.05	338.1	C16H18O8	[M-H]-	5-O-p-Coumaroylquinic acid*	Phenolic acids	Phenolic acids	1899-30-5	21886	92169	41442	212910	471300	86522	1600000	4910200	1098400	5491500	4975000	5706700	17126000	15427000	12782000	9283200	8672800	8402500	3003200	3567000	3877200	8961300	8039000	9592300	492540	453260	306590	1797900	946660	1077300	3239300	3903500	4027700	4443500	C12208	ko00940,ko00941,ko00945,ko01110
pmn001421	337.09	191.05	338.1	C16H18O8	[M-H]-	3-O-p-Coumaroylquinic acid*	Phenolic acids	Phenolic acids	87099-71-6	26996	88762	35231	203030	438670	89378	1549600	4358200	1081100	5234100	4813000	5808300	14313000	14302000	12602000	10481000	8457400	8151600	3178900	3325200	3579900	8448800	8145400	10197000	425730	429300	274850	1821000	906450	986760	3490200	3560400	3567700	4440400	--	--
mws1015	339.07	177	340.079	C15H16O9	[M-H]-	Esculin (6,7-DihydroxyCoumarin-6-glucoside)	Lignans and Coumarins	Coumarins	531-75-9	4030.7	4737.1	10207	14639	15981	15184	11126	13868	23995	14012	29126	16022	13021	10741	10637	18318	16212	11697	6991.2	6579.8	7450.6	8802.1	7193.9	5953.6	78651	110890	94941	229620	220700	175480	32387	42577	34128	37544	C09264	--
pma0149	341.08	207.07	340.079	C15H16O9	[M+H]+	Sinapoyl malate	Phenolic acids	Phenolic acids	92344-58-6	6680.9	36392	28446	36414	30376	23845	34748	29157	17866	30475	23284	28809	28935	37416	31196	39891	47238	40214	25395	23040	33825	65318	56922	92652	18448	24408	28833	27886	23099	24636	32428	33925	36340	41419	C02887	ko00940
Lmbn001162	339.07	177.02	340.079	C15H16O9	[M-H]-	Esculetin-7-O-glucoside	Lignans and Coumarins	Coumarins	-	5915.8	7000.3	7309.5	16471	19003	12207	8572.1	9090.5	22717	16413	28663	14489	11293	18130	12675	21307	19921	11021	13373	6637.1	7111.5	11527	6574.7	11180	87772	113470	85144	228170	216510	178130	36369	42886	39375	39370	--	--
pmn001420	341.09	179.04	342.095	C15H18O9	[M-H]-	1-O-[(E)-Caffeoyl]-D-glucose	Phenolic acids	Phenolic acids	-	177750	793730	113080	509990	944480	138140	1528900	1796900	415140	933060	1064900	1012700	8274600	10561000	7115000	17952000	14106000	18479000	5370900	4875300	5423300	12272000	11912000	15074000	167180	161000	206580	137780	136150	158750	4039500	4414500	4466800	5018700	--	--
mws0906	341.12	179	342.131	C16H22O8	[M-H]-	Coniferin	Phenolic acids	Phenolic acids	531-29-3	198160	730790	121130	505290	972020	138690	1632100	2002500	424870	1045200	1136200	1120800	8351100	10976000	7646600	19683000	15703000	19470000	6143100	5284100	6240200	14227000	13352000	16044000	213780	204510	220430	158880	146180	204110	4045000	5249600	4561400	5054500	C00761	ko00940
Lmmn000774	343.1	181.05	344.111	C15H20O9	[M-H]-	Dihydrocaffeoylglucose	Phenolic acids	Phenolic acids	-	46052	157570	83730	167130	78807	110660	129640	106390	98395	94959	109090	97335	123430	65950	84415	368720	370370	286940	392920	362820	493030	424010	475300	417860	1043200	991920	1145300	728860	678750	676520	259010	280520	260790	252530	--	--
Zmln000899	343.11	181.05	344.111	C15H20O9	[M-H]-	Syringaldehyde-4-O-glucoside	Phenolic acids	Phenolic acids	-	47647	115650	98825	153210	81549	105600	130750	93919	91224	94708	86559	89034	133020	86747	89161	368980	388440	271900	399850	362190	510500	423180	490630	471700	1050400	1014000	1209000	688810	692920	655340	252070	283460	279320	295710	--	--
Lmtn000940	345.08	139.04	346.09	C14H18O10	[M-H]-	1-O-(3,4-Dihydroxy-5-methoxy-benzoyl)-glucoside	Phenolic acids	Phenolic acids	-	9	18686	27197	9	9	25652	16384	9	9	9	9	9	12576	28484	9	19165	25489	30468	12743	21355	12586	13249	9	9	120290	193910	160470	373680	368500	419630	36167	46521	45995	48819	--	--
mws1629	345.12	183.2	346.126	C15H22O9	[M-H]-	Aucubin	Terpenoids	Sesquiterpenoids	479-98-1	9	9	9	9	9	9	9	9	9	9	9	9	9	9	9	9	9	9	9	9	9	9	9	9	38706	38253	44319	53148	90582	71104	8318.4	10377	10088	11269	C09771	--
mws1077	355.1	193.05	354.095	C16H18O9	[M+H]+	Scopoletin-7-O-glucoside (Scopolin)	Lignans and Coumarins	Coumarins	531-44-2	9024.9	9	9	9	43951	9	9	50053	48046	35139	90732	30946	62840	83391	107950	182080	198170	163460	190800	144910	166180	138360	106730	82014	363680	422840	503420	478380	474420	490560	135160	152390	157110	156670	C01527	ko00940,ko01110
pme1816	353.09	191	354.095	C16H18O9	[M-H]-	Neochlorogenic acid (5-O-Caffeoylquinic acid)*	Phenolic acids	Phenolic acids	906-33-2	25906	34454	106060	19927	42971	30672	117500	359180	63517	701780	377850	867330	1563300	1310300	2176500	1149000	951840	898410	550090	686670	723230	676020	593890	493300	342790	305830	227770	252030	186880	220530	350360	383800	400800	496210	C17147	--
mws0178	353.09	191.01	354.095	C16H18O9	[M-H]-	Chlorogenic acid (3-O-Caffeoylquinic acid)*	Phenolic acids	Phenolic acids	327-97-9	29718	36732	120390	26070	47253	30245	130240	438520	64876	836270	475450	913000	1763200	1543300	2396200	1365600	1084500	1040400	947090	917070	1143100	729300	732200	587410	337580	323490	225520	261160	181550	215050	447660	423380	473750	553240	C00852	ko00940,ko00941,ko00945,ko01110
mws2108	353.09	191.05	354.095	C16H18O9	[M-H]-	Cryptochlorogenic acid (4-O-Caffeoylquinic acid)*	Phenolic acids	Phenolic acids	905-99-7	14430	20355	74695	13253	23740	20467	89902	282870	44322	585510	309170	680950	1094600	977760	1711200	805090	770590	610790	360610	364180	428980	459600	468830	421960	235150	209990	137950	142730	134450	148330	264090	274100	312800	321590	--	--
mws4113	353.14	295.06	354.147	C21H22O5	[M-H]-	3'-Hydroxy-4'-O-methylglabridin	Others	Others	175554-11-7	62182	129060	72839	57894	113310	47016	52064	61494	31116	126140	65198	116670	160680	198760	199380	238060	211050	254970	184010	186590	195020	142130	159790	161580	76040	63769	78824	51554	30328	34071	135110	142020	138100	140000	--	--
Zmhn002422	355.1	193.05	356.11	C16H20O9	[M-H]-	1-O-Feruloyl-D-Glucose	Phenolic acids	Phenolic acids	-	9	9	9	13183	48125	9	57638	65030	11630	75956	47010	49200	104060	68381	66985	50303	35730	116250	155650	169590	357300	36225	25224	27029	21102	19920	33985	9	9	9	39081	40996	40319	48537	C17759	--
Hmmn002544	355.1	193.05	356.111	C16H20O9	[M-H]-	Ferulic acid-4-O-glucoside	Phenolic acids	Phenolic acids	117405-51-3	453900	418560	310720	301050	941630	163940	548100	207070	363260	252260	159350	108610	63566	76988	48183	101380	64568	78886	51168	34817	44704	27972	17156	20614	28613	43865	39908	217520	289900	700480	171860	224020	185120	216680	--	--
Zmhn002334	355.1	193.05	356.111	C16H20O9	[M-H]-	6-O-Feruloyl-D-glucose	Phenolic acids	Phenolic acids	137887-25-3	5724.5	9	9	10813	16904	9	9	12861	9	9	9	9	19046	31903	17697	48791	92384	46297	81469	108430	170630	85272	57847	77788	424470	384250	333110	336880	325900	275760	85896	112340	90307	106210	--	--
mws0097	357.13	151	358.142	C20H22O6	[M-H]-	Pinoresinol*	Lignans and Coumarins	Lignans	487-36-5	272330	580870	716960	404990	517490	454850	1194400	1882500	470280	2468200	2250600	1862900	4782400	5233500	4584600	10522000	9093800	10388000	7439300	8510600	9434000	9833600	8098300	11134000	10154000	9799700	12860000	11674000	13150000	12682000	7069900	8174800	7896200	8184700	C05366	ko00998,ko01100,ko01110
Lmdn004267	357.13	151.04	358.142	C20H22O6	[M-H]-	Epipinoresinol*	Lignans and Coumarins	Lignans	24404-50-0	245000	539520	719790	395450	507120	562850	1241600	1766500	490670	2701700	2130100	1787500	4425200	5057300	3968300	10762000	8307700	8897700	7601300	7396100	9554700	9283600	7520500	11300000	9562600	9120500	11343000	11013000	12842000	11448000	6297600	7328700	7112500	7747200	--	--
pmb3107	359.1	182.1	360.106	C15H20O10	[M-H]-	Glucosyringic Acid	Phenolic acids	Phenolic acids	-	8936400	12947000	17051000	15623000	17371000	21718000	16905000	17372000	21940000	19915000	22413000	15978000	14979000	19349000	15515000	17936000	16123000	17049000	11684000	11247000	10835000	9537800	8741500	9998800	8414600	10404000	10956000	19247000	21099000	18564000	13103000	15101000	15691000	15452000	--	--
Hmmn003964	359.13	197.08	360.142	C16H24O9	[M-H]-	7-Deoxyloganic acid	Terpenoids	Monoterpenoids	22487-36-1	9797.7	103990	91995	64514	59091	100300	105970	47991	57307	48565	68872	51055	29228	48515	33456	54734	50882	46039	17719	23379	28412	15563	25301	14958	18599	20614	19317	11828	11519	13422	26303	38046	34579	38221	C11636	ko00902,ko01110
pmp001048	361.15	199.1	360.142	C16H24O9	[M+H]+	Ixoroside	Terpenoids	Sesquiterpenoids	58514-30-0	90158	291400	416520	357150	400770	519060	398950	428620	570620	495330	544230	374010	354750	484650	357810	488350	441980	421500	299100	290610	244770	238270	205110	234650	183660	242050	258110	447530	492960	448650	319850	333890	354460	396460	--	--
Zmxp005324	361.16	189.09	360.157	C20H24O6	[M+H]+	(7R,8S)-Dihydrodehydrodiconiferyl alcohol	Lignans and Coumarins	Lignans	126253-41-6	9	3964.7	41565	4273.6	6712.3	39125	2919.9	4445.4	17295	11361	4857.4	6434.5	29494	52368	33662	110570	120610	134290	96159	113360	103470	92430	52087	71441	715450	473860	620230	724560	693650	746250	213200	220630	234780	253460	--	--
pmp000673	361.16	163.07	360.157	C20H24O6	[M+H]+	Lariciresinol	Lignans and Coumarins	Lignans	27003-73-2	3561.8	28595	44721	18929	34986	45233	14883	34343	41033	33232	33622	25946	32193	40801	46652	35158	45385	36336	26362	33169	34912	36214	39566	36336	60154	60173	57667	150510	200050	121720	48113	51548	53044	56298	C10646	ko00998,ko01100,ko01110
Lmfn005486	365	285.04	366.005	C15H10O9S	[M-H]-	Kaempferol-3-O-sulfonate	Flavonoids	Flavonols	-	9	9	9	9	9	9	9	9	9	9	9	9	94849	10904	14348	58227	84493	185040	297860	243310	652470	33972	31484	7914.6	9	9	9	9	9	9	27569	39701	41308	35926	--	--
Zmhn002980	365	285.04	366.005	C15H10O9S	[M-H]-	Hydroxyaloe-emodin-8-O-sulfate	Quinones	Anthraquinone	-	9	9	9	9	9	9	9	9	9	9	9	9	155910	27901	16777	69182	84329	214170	531240	1052000	2577900	37864	44651	9	9	9	9	11159	3662.2	22165	76856	89880	85366	98497	--	--
pmb0752	369.12	177.1	368.111	C17H20O9	[M+H]+	3-O-Feruloylquinic acid	Phenolic acids	Phenolic acids	1899-29-2	9	9	9	9	9	9	1700.1	9	9	9	3255.5	9	6563.1	16317	4266.8	10741	15559	9173.9	19745	19511	18633	15352	8371.4	7940	1514.2	1812.8	1074.3	8097.9	6193.8	8098.8	6716.9	3779.5	2630.5	4231.5	C02572	--
Lmbp002255	371.1	209.05	370.09	C16H18O10	[M+H]+	Fraxetin-8-O-glucoside (Fraxin)	Lignans and Coumarins	Coumarins	524-30-1	6103.4	25312	35704	18725	33844	26106	16187	18263	61455	24692	89632	14001	12546	39285	12318	58307	41739	22189	6414.5	12182	5767.1	9400	4591.1	5145.7	315570	392330	389970	1486100	1487400	1120400	175240	193820	184440	188980	C09266	--
Lmbp002309	371.1	209.05	370.126	C17H22O9	[M+H]+	Sinapaldehyde-4-O-Glucoside	Phenolic acids	Phenolic acids	154461-65-1	9474.4	22907	38113	24936	32765	28378	16360	21195	62541	21923	92815	19632	11803	38423	9477.9	52700	41881	16976	10241	14185	7963.4	13755	9	9	321590	360040	439990	1575800	1508000	1107300	178190	176500	182550	207610	--	--
mws0055	373.13	343.09	372.121	C20H20O7	[M+H]+	Tangeretin (4',5,6,7,8-Pentamethoxyflavone)	Flavonoids	Flavonols	481-53-8	704270	707780	815650	697610	698250	722840	696540	725970	725110	650640	688540	618780	643580	613710	608470	660400	673360	706190	964320	796630	892900	673420	641830	653150	534870	548930	538800	545350	536730	560790	615200	608560	631480	655010	C10190	--
mws0011	371.13	209	372.142	C17H24O9	[M-H]-	Syringin	Phenolic acids	Phenolic acids	118-34-3	35153	56742	43785	60456	120040	40427	67135	104240	52123	88034	60396	77758	66290	91063	74900	94938	75023	92536	132620	103570	9	50614	9	42031	97523	76570	81561	208720	224730	232450	58998	75287	92100	107920	C01533	ko00940
pmb0108	375.2	137.1	374.1	C19H18O8	[M+H]+	Feruloyl syringic acid	Phenolic acids	Phenolic acids	-	49080	285420	135530	264170	189240	93723	190110	137460	80881	162990	132650	165070	127470	120230	123220	357360	332460	343550	339610	303270	381670	518460	486360	699210	346660	296950	323130	291200	332420	345760	247050	247390	226890	248850	--	--
Zmhn002227	385.11	223.06	386.121	C17H22O10	[M-H]-	4-O-Glucosyl-sinapate	Phenolic acids	Phenolic acids	-	77907	154920	251620	207850	210220	271580	279920	58762	510100	228870	151070	61683	29552	20198	14918	37580	37795	12946	18156	16981	10848	18898	9491.9	9593.1	6365.3	12486	6017.7	135240	227970	226890	105830	133240	79256	62917	C02919	--
HJN003	385.11	223.06	386.122	C17H22O10	[M-H]-	1-O-Sinapoyl-D-glucose	Phenolic acids	Phenolic acids	-	80227	47629	61231	144430	280110	116970	84657	190270	153480	153900	128710	181150	95978	107410	96756	89976	76463	86462	47163	56266	47990	44906	40981	36850	23465	31811	42132	43259	49636	48879	62098	64047	65909	84755	C01175	ko00940
Lmqp003013	387.2	149.1	386.194	C19H30O8	[M+H]+	Citroside A	Terpenoids	Terpene	120330-44-1	142370	360570	237810	495600	617040	228190	400230	682240	191820	327540	395180	515140	279920	276810	290000	332500	264180	239810	208030	191880	209880	219200	265040	206020	325470	349850	485240	406620	415560	424340	286690	324300	365720	273270	--	--
pmn001423	385.19	223.13	386.194	C19H30O8	[M-H]-	Roseoside	Others	Others	54835-70-0	54661	85031	92865	145940	125030	62342	90169	127020	80610	103500	115220	96221	80893	102270	95732	118280	101950	103300	193060	177930	268730	59580	70028	37632	72385	95711	102910	95630	100360	123820	82524	81914	80879	98542	--	--
Hmcn001415	387.13	225.07	388.137	C17H24O10	[M-H]-	Majoroside	Others	Others	134140-02-6	4846.8	55855	13316	72873	12310	21556	108950	27562	16680	31161	35188	15061	33255	17432	15462	47640	38709	57588	13726	15675	18055	29907	25331	14436	23098	7135.6	17889	20627	18521	16347	12635	22737	23523	25963	--	--
mws1565	389.14	209.08	388.137	C17H24O10	[M+H]+	Geniposide	Terpenoids	Monoterpenoids	24512-63-8	1430200	2833800	1007700	5432900	5696400	772260	1780200	7650000	562880	1792400	1528400	4630400	1910100	1532900	1999500	1930000	1889700	1567400	1649000	2244800	1749600	1399300	1787700	1184400	2658700	3010100	4780100	2496600	3388800	2967300	2275300	2340200	2290100	2425800	C09781	--
Lmdn003662	389.22	165.06	390.225	C19H34O8	[M-H]-	Rehmaionoside A	Terpenoids	Terpene	104112-06-3	102150	130680	78586	82579	157490	45577	135480	326010	51097	378700	271400	440980	342540	445440	337580	355300	377490	840320	466270	603700	673140	607370	616100	570930	2685800	2219300	1350100	1309700	1293500	1274500	499400	596700	520660	560150	C17450	--
Lmmp010562	391.28	149.02	390.277	C24H38O4	[M+H]+	Diisooctyl Phthalate	Phenolic acids	Phenolic acids	27554-26-3	2094100	717090	899140	1767100	1066200	1733300	3155300	1295400	952020	1760000	1595500	1899300	1238300	1376600	1307600	2604800	1287400	1810600	1702700	1723700	2020200	1298800	1301900	1031800	1168500	1088600	883020	872920	902850	1151200	2500400	2594400	2535600	2485100	C14577	--
Lmwp011196	391.28	149.02	390.277	C24H38O4	[M+H]+	Bis(2-ethylhexyl)phthalate	Phenolic acids	Phenolic acids	117-81-7	2142800	751950	880890	1800200	1123800	1815200	3111400	1305700	1037000	1730400	1812800	1983800	1296000	1421300	1371500	2697600	1405500	1867100	1641800	1857100	2053900	1443400	1355000	1100600	1208100	1043200	986680	963390	927470	1117500	2638300	2683200	2608100	2514200	C03690	--
Hmhp004269	409.15	229.09	408.141	C20H24O9	[M+H]+	Nodakenin	Lignans and Coumarins	Coumarins	495-31-8	9	9	9	9	9	9	9	9	11892	10281	9	9	39992	46788	20070	85584	109130	74684	110140	141590	162740	83624	109990	69549	263160	278420	358320	267610	300650	288620	99746	86888	97843	98531	C09279	--
Hmcp006520	413.36	395.35	412.355	C25H48O4	[M+H]+	1,3-Dihydroxypropan-2-yl 12-methyl-6-(6-methylheptyl)tridec-12-enoate	Others	Others	-	9	9	9	9	9	9	9	12594	9	43102	27882	99312	176700	85710	112940	100460	172350	101860	266070	150850	100980	121320	206170	268060	184570	240910	184510	82122	76025	65699	174740	163680	162720	165320	--	--
Zmcp010827	415.32	271.21	414.313	C27H42O3	[M+H]+	Diosgenin	Steroids	Steroidal saponins	512-04-9	9	14037	5334.4	37075	5419	18084	163280	55687	79077	131590	107900	402730	769880	1740900	1928100	1147100	1822000	771200	1665700	3350600	2841300	1015900	1419900	1242200	1574000	1785300	1626000	1433700	1206900	1711400	1282600	1272700	1227800	1223900	C08898	--
pme1587	417.12	255	416.111	C21H20O9	[M+H]+	Daidzein-7-O-glucoside(Daidzin)	Flavonoids	Isoflavones	552-66-9	9	9	9	12155	17286	9	23559	9	19994	9	11221	9	424280	504430	410590	890470	800130	926280	1382200	1086200	1311100	985160	562120	533460	953680	850930	1087600	2150500	2521500	1761900	652150	657890	618960	626240	C10216	ko00943
mws1366	415.32	415.32	416.329	C27H44O3	[M-H]-	Tigogenin	Steroids	Steroidal saponins	77-60-1	105340	165810	78153	137320	181010	85340	81924	113880	39531	97577	88612	159780	140620	89825	104500	75543	69823	78355	128310	135200	119740	64686	63906	67793	53525	58667	79795	70762	69997	56823	82930	96550	84337	78126	C08914	--
HJAP012	419.1	383.07	418.09	C20H18O10	[M+H]+	Luteolin-8-C-arabinoside	Flavonoids	Flavonoid carbonoside	-	2574.2	8508.7	9	9665.8	9	9	9092.7	9685.6	12411	9	9	9	9	9	5091.8	9	9	9	8777.7	7710.9	9507.7	9	9210.8	7380.3	57989	59506	62730	80120	85108	81542	18712	17418	22164	24256	--	--
Lmtp002577	419.15	268.08	418.138	C20H22N2O8	[M+H]+	Pyridylcarbonyl-2-glucosyloxy-2-phenylacetic acid amide	Alkaloids	Alkaloids	-	9	9	9	9	9	9	9	9	9	9	9	9	9	9	9	9	9	10752	9	9	2849.5	9	9	9	42684	45393	25167	25045	35447	29380	7896.8	8290.4	5525.9	5820.9	--	--
Hmcn002743	417.15	181.04	418.162	C22H26O8	[M-H]-	Lirioresinol A	Lignans and Coumarins	Lignans	21453-71-4	76712	514930	920730	279040	186120	496180	157520	176460	442900	277030	288390	245370	3973100	4564600	4738000	14548000	15925000	13805000	17808000	17797000	17097000	18076000	22148000	22729000	33897000	34268000	30862000	34320000	37864000	37126000	20996000	22247000	19690000	20396000	--	--
pmn001663	417.16	402.1	418.163	C22H26O8	[M-H]-	Syringaresinol	Lignans and Coumarins	Lignans	21453-69-0	18737	142660	282600	86560	47759	140260	44200	47537	118530	79509	77871	59343	966890	1133900	1173500	3524600	4174200	3343000	4619300	4318400	4134300	5081800	5110800	5813300	8831600	8061800	8606400	9218000	9901000	10626000	5393200	5530100	5403500	5368700	C10889	--
pmp001033	423.09	405.08	422.085	C19H18O11	[M+H]+	Isomangiferin	Others	Xanthone	24699-16-9	9	22328	9	16410	25611	14985	10367	38877	9	31643	23113	50479	84075	66794	72142	64866	61512	75459	160260	90672	160000	37593	27522	26295	9	9	9	9	9	9	37499	37671	31987	33163	C16979	--
mws1620	431.32	287.3	430.308	C27H42O4	[M+H]+	Ruscogenin	Steroids	Steroidal saponins	472-11-7	4330.1	7067.2	5641.5	3626.2	15119	8258.5	28069	68491	14120	635120	601680	498300	2194300	5523300	2857000	2179000	2472700	2292900	1941600	4572200	3280900	1696900	922600	553750	905600	769370	406280	395780	179940	442400	1205900	1145900	1124300	1157200	C08909	--
pmb3006	431.1	269.1	432.106	C21H20O10	[M-H]-	Apigenin-7-O-glucoside(Cosmosiin)	Flavonoids	Flavonoid	578-74-5	3764.5	8029.4	13652	9952.2	10011	7461	5418.8	7494	14302	45955	54911	16781	258380	288640	325050	206270	235960	191460	389940	237230	284680	182040	97128	71443	648800	458180	599520	612620	654300	651290	212830	222080	218660	228520	C04608	ko00944
Lmlp005572	433.11	271.06	432.106	C21H20O10	[M+H]+	Galangin-7-O-glucoside	Flavonoids	Flavonoid	-	9	41737	9	16616	96166	9	16955	107970	9	86748	114310	63216	173980	220690	178300	325680	228660	498950	707300	211010	387370	9	9	9	1282200	1170300	1156600	1042500	923840	993530	316040	247930	276090	286650	--	--
mws0072	433.11	271.01	432.106	C21H20O10	[M+H]+	Apigenin-5-O-glucoside	Flavonoids	Flavonoid	28757-27-9	9	7690.9	16730	22855	37084	11775	9389.4	9	42789	37601	48709	14551	31942	62074	20728	69705	69370	48053	138140	9	90619	9	9	9	618100	603240	665610	502180	653890	346070	117250	124490	108490	132360	--	--
Lmyn003028	431.16	269.1	432.163	C19H28O11	[M-H]-	Benzyl-β-gentiobioside	Phenolic acids	Phenolic acids	56775-64-5	6644.1	3958.8	9	9	14887	9	9	13393	9	11203	7186.7	6562.2	13478	29425	15584	59637	99003	60737	114770	32567	28246	42489	11584	19185	93653	131250	75016	75993	79552	102280	41214	41644	35068	42712	--	--
Lmtn002324	431.15	269.1	432.163	C19H28O11	[M-H]-	Benzyl-(2''-O-glucosyl)glucoside	Phenolic acids	Phenolic acids	-	35022	91957	70851	71071	68167	41327	68047	76191	56624	60778	81255	72862	47886	64995	43361	47588	54415	33976	32805	25273	27108	24977	16466	19931	22647	31128	37497	113190	119050	86658	42464	50832	42597	48966	C17564	--
HJN087	433.12	271.06	434.121	C21H22O10	[M-H]-	Naringenin-4'-O-glucoside	Flavonoids	Flavonoid	-	11396	31789	18861	32677	34390	26222	35940	13996	17903	9	9	9	178790	444430	369810	1273500	1082000	1143600	1665500	1855800	2710100	1564500	1563900	1702300	2201200	2091500	2017100	1234700	1559400	1269400	1168800	1245100	920250	900790	--	--
mws1179	433.11	271	434.121	C21H22O10	[M-H]-	Naringenin-7-O-glucoside (Prunin)	Flavonoids	Dihydroflavone	529-55-5	9	9	9	9	9	9	9	9	9	9	9	9	1358500	1748200	1092100	5304100	4468000	5302200	3365000	2991500	5342400	6015900	8178800	7354200	1852800	1529800	1810600	591790	754070	827440	2044900	2073600	1863000	2205600	C09099	ko00941
HJN090	433.11	271.06	434.121	C21H22O10	[M-H]-	Butin-7-O-glucoside	Flavonoids	Flavonoid	-	11656	30450	16979	40936	25603	23298	42148	17815	19568	9	9	9	171270	307810	268080	936860	1023700	835880	1544000	1607000	2393000	1735800	1190200	1559700	2361600	2010500	2044500	1471200	1573000	1347400	1117900	863220	855520	663440	--	--
Hmlp006939	445.3	427.28	444.287	C27H40O5	[M+H]+	Dracaenogenin A	Steroids	Steroidal saponins	-	9	9	9	9	9	9	9	9	9	9	3650.2	16527	31203	66677	12678	40224	41531	9	190190	283010	95594	16240	20110	10604	46163	41064	26834	9	9	20448	27563	31202	28278	25914	--	--
pmp000575	447.13	285.18	446.121	C22H22O10	[M+H]+	Acacetin-7-O-glucoside (Tilianin)	Flavonoids	Flavonoid	4291-60-5	9	9	9	9	9	9	9	9	9	52562	62345	11589	115230	93556	190490	24682	34616	27676	87688	38340	83996	17330	12505	9	9	9	9	9	9	9	23684	17353	24637	15360	--	--
pme2459	449.11	287.2	448.101	C21H20O11	[M+H]+	Luteolin-7-O-glucoside (Cynaroside)	Flavonoids	Flavonoid	5373-11-5	5531	50141	9	9	9	9	9	9	9	82325	72084	38731	658120	885250	1046600	271050	310150	348060	2143500	795630	871600	1132400	201030	77839	62323	32296	43041	141370	176790	123980	329450	222520	217330	232260	C03951	ko00944
Lmlp003531	449.11	287.06	448.101	C21H20O11	[M+H]+	Luteolin-3'-O-glucoside	Flavonoids	Flavonoid	5154-41-6	9	9	9	9	9	9	643970	524710	463110	3354400	3350900	1078900	2377600	1632200	1792900	590360	760200	774020	3833700	2099200	4040900	2071500	775040	187000	9	9	9	9	9	9	767720	771190	725570	738470	--	--
mws2209	449.11	287.06	448.101	C21H20O11	[M+H]+	Kaempferol-3-O-glucoside (Astragalin)	Flavonoids	Flavonols	480-10-4	9	9	9	9	9	9	588450	417440	349110	2921000	3093200	970440	1979100	1320000	1241400	451320	419960	556600	3115600	1804700	3443900	1933200	656110	164450	9	69955	9	71157	9	68614	656150	564800	683550	656430	C12249	ko00944,ko01110
HJN086	449.11	287.06	450.116	C21H22O11	[M-H]-	Eriodictyol-3'-O-glucoside	Flavonoids	Dihydroflavone	-	9	9	9	9	9	9	9	9	9	9	9	14748	104290	182670	225490	297540	357930	261270	678300	528350	531550	564860	433220	400550	228430	244740	253550	220120	316770	270950	245430	237670	243320	223380	--	--
Lmlp005236	451.12	289.08	450.116	C21H22O11	[M+H]+	Dihydrokaempferol-3-O-glucoside	Flavonoids	Dihydroflavonol	1049-08-8	106000	152010	114090	94452	478540	111630	96305	585640	126290	331070	259620	330980	154770	187940	100460	117280	100080	153080	76566	89813	81105	40747	44118	23369	28122	38918	55920	21278	32970	31380	111000	80165	94983	84667	--	--
Lmmn004625	449.11	287.06	450.116	C21H22O11	[M-H]-	Dihydrokaempferol-7-O-glucoside	Flavonoids	Flavonols	-	9	9	9	9	9	9	9	9	9	9478.5	11315	13323	114640	174810	218540	290800	324820	276140	771440	579160	586250	520480	444470	355700	234740	239580	223030	263010	340400	249330	238100	222160	216920	196220	--	--
Li512113	451.09	391.04	452.095	C20H20O12	[M-H]-	Maleoyl-caffeoylquinic acid	Phenolic acids	Phenolic acids	-	28411	27486	68657	58353	58977	63181	40139	65994	74106	59419	62426	56426	40107	55434	45827	32627	33373	24947	19815	27518	22718	23535	18857	32642	7839	9936.9	16770	15716	19485	17547	40157	39359	29509	35368	--	--
HJN093	451.09	313.05	452.095	C20H20O12	[M-H]-	2-O-Salicyl-6-O-Galloyl-D-Glucose	Phenolic acids	Phenolic acids	-	9	9	9	9	9	9	9	9	9	9	9	9	2226.4	9	1793.5	6304.2	6979.3	9858	10156	7828.2	14609	10720	11887	24285	5709.5	8243.4	4929.7	6506.9	7735.6	3131	6451.7	6540.6	5552.9	5190.6	--	--
pmn001415	451.1	341.06	452.111	C24H20O9	[M-H]-	Catechin-(7,8-bc)-4β-(3,4-dihydroxyphenyl)-dihydro-2-(3H)-one	Flavonoids	Flavanols	-	9	9	9	9	9	9	9	9	9	9	9	9	9	9	9	6088.4	2750	4379.2	9701.9	11296	9385.5	17884	29151	22013	182430	195750	169280	164350	199820	197220	50320	54876	46606	46857	--	--
pmn001700	455.35	455.35	456.36	C30H48O3	[M-H]-	24,30-Dihydroxy-12(13)-enolupinol	Terpenoids	Triterpene	-	9	7917.5	5320.5	7971	8254.7	9	6655.4	6306.7	9	5829.9	5061	10267	15514	8410.7	19071	6996	10883	9712.7	24718	33146	38086	7942.9	4845.5	7581.8	6898.8	8206	10429	12727	9928.1	7328.1	8660.2	8947.1	9329.3	10668	--	--
HJN110	455.36	455.36	456.36	C30H48O3	[M-H]-	Betulinic acid	Terpenoids	Triterpene	472-15-1	1925	2680.9	1101.3	2264.8	4278.7	9	9	2131.3	9	2177.5	2234.4	2971.9	3347.8	3015.3	4536.7	2725.6	2138.2	3231.4	6032.9	5842.1	8488.6	2622.5	3064.9	1714.9	1675.6	2165.8	2601.7	2226.4	2329	2169.5	2935.5	3120.4	2475.2	2364	C08619	--
Lmhn002683	457.08	163.04	458.085	C22H18O11	[M-H]-	p-Coumaroylcaffeoyltartaric acid	Phenolic acids	Phenolic acids	-	25239	50809	44178	83279	73300	51305	34177	67332	44670	12335	27987	32859	23793	33637	10169	70171	48529	67441	26020	23320	35545	92157	84921	107740	43613	53913	63255	239640	253030	236090	77003	109030	91376	89606	--	--
pmb2654	460.1	117.9	461.153	C19H27NO12	[M-H]-	Anthranilate-1-O-Sophoroside	Phenolic acids	Phenolic acids	-	13112	19386	11193	14083	32598	12641	11181	11486	10569	18560	14579	16667	25275	23154	21302	30256	23931	21027	24792	24241	20439	13578	12527	29472	78118	23223	13107	23150	18644	28566	15713	16311	14726	16141	--	--
mws4167	463.09	287.06	462.08	C21H18O12	[M+H]+	Luteolin-7-O-glucuronide	Flavonoids	Flavonoid	29741-10-4	110240	447480	119110	193270	236760	125800	197440	267530	101440	216190	41651	298250	124950	177010	141860	202340	216390	188530	195450	252010	268900	100500	119200	85976	417050	442820	291700	383540	637780	494990	272410	309950	267890	200790	C03515	ko00944
Lmmp002795	463.12	301.07	462.115	C22H22O11	[M+H]+	Pratensein-7-O-glucoside	Flavonoids	Flavonoid	36191-03-4	5248.5	32582	21887	70181	13866	20686	30473	30869	74007	191250	150060	42136	133710	122750	154970	155410	236710	152740	488400	293440	214740	154270	138130	91293	56263	34976	40491	27386	21079	15800	90604	100640	103670	83477	--	--
Lmjp003655	463.12	301.08	462.116	C22H22O11	[M+H]+	6-C-MethylKaempferol-3-glucoside	Flavonoids	Flavonoid	-	9	9	9	9	9	9	9	14924	44913	178590	72530	92277	251890	268180	537180	234450	271480	182210	688390	344860	428660	207150	134730	77517	274140	343830	346990	119930	92220	105350	154450	160650	148200	152180	--	--
Lmnn001273	463.05	96.96	463.048	C16H19N2O10S2-	[M]-	4-Hydroxyindol-3-ylmethyl glucosinolate	Others	Glucosinolates	-	445990	902320	230830	407840	994480	223060	582970	1186100	234780	810140	763100	870170	342970	390830	336990	374330	410010	407260	217910	360100	304300	188160	313190	227060	665850	805130	513290	341470	541390	359470	475990	488230	449440	428320	--	--
mws1329	463.09	300.7	464.095	C21H20O12	[M-H]-	Quercetin-7-O-glucoside*	Flavonoids	Flavonols	491-50-9	9	9	9	9	9	9	27760	84147	9	121940	98081	144950	352960	444940	465850	158600	239560	205340	1737000	488540	769160	476880	241290	77668	9	9	9	9	9	9	265090	166470	169410	162810	C12639	--
Hmcn001884	463.09	301.03	464.095	C21H20O12	[M-H]-	6-Hydroxyluteolin 5-glucoside	Flavonoids	Flavonoid	-	9	9	9	9	35238	9	80963	258260	14980	362180	182530	286410	996690	1215000	877660	262590	329860	238920	2319800	719050	997210	799380	491630	200390	112300	62786	98195	104900	117190	90516	407840	405800	333390	334340	--	--
mws0061	463.09	300	464.095	C21H20O12	[M-H]-	Quercetin-3-O-galactoside (Hyperin)	Flavonoids	Flavonols	482-36-0	1988.1	1922.3	9	9	6007.4	1672.3	9	4618.5	4233.1	2651.9	4383.6	3282.8	15388	28126	13448	20208	19265	14038	15679	27307	16441	6615.8	2361	1108.6	23659	16710	20107	18345	13238	10413	15359	11349	11011	10109	C10073	--
mws0856	463.09	301	464.095	C21H20O12	[M-H]-	Quercetin-4'-O-glucoside (Spiraeoside)*	Flavonoids	Flavonols	20229-56-5	9	9	9	9	9	9	40373	76960	9	170060	106340	131650	407910	481590	581520	208120	292690	182760	2105000	616160	805430	649110	280060	102740	9	9	9	9	9	9	225450	210410	173580	202020	--	--
pme1598	463.12	301	464.132	C22H24O11	[M-H]-	Hesperetin-5-O-glucoside	Flavonoids	Dihydroflavonol	69651-80-5	9	9	9	9	9	9	36027	83641	9	152350	112570	157390	369430	529030	541510	183680	302360	225510	2246700	571610	1005500	508410	319180	101210	9	9	9	9	9	9	239050	250520	196250	177560	--	--
pmp000441	471.35	453.34	470.34	C30H46O4	[M+H]+	11-Keto-ursolic acid	Terpenoids	Triterpene	105870-59-5	9	9	9	9	9	9	9	9	9	5923.3	9	7599.5	23408	18301	19071	32835	53093	33693	95746	76499	79200	56165	81136	68615	21591	16617	13348	10725	9359.3	9978.2	21626	21206	20311	21942	--	--
pmb1912	474.17	327	473.166	C20H23N7O7	[M+H]+	10-Formyltetrahydrofuran	Alkaloids	Alkaloids	2800-34-2	25296	64724	53575	69242	208170	60432	116220	206290	78748	166760	180960	220130	362150	372980	302000	272490	316640	268810	432300	381020	357600	345270	222920	295540	89448	84674	120570	94863	89383	101480	179570	160670	168380	167720	C00234	ko00670,ko00970,ko01100,ko01200
pma0214	479	317.1	478.111	C22H22O12	[M+H]+	6-C-Methylquercetin-3-O-glucoside	Flavonoids	Flavonols	-	9	4586.3	9	3058.6	9681	3393.8	9	9	9	9	9	9	30137	43303	29650	21459	43136	13625	12060	70782	26503	9052.1	9	9	13909	11218	20206	9	9	9	18610	14270	12353	7815.8	--	--
pmn001525	477.14	169	478.148	C23H26O11	[M-H]-	3,5-Digalloylshikimic acid	Phenolic acids	Phenolic acids	95753-52-9	8457.8	9619.5	19391	10223	9587.5	14199	6340.7	8557	5748.8	8316.6	5613.3	9064.8	6337.9	4154.2	4257	3280.8	3436.3	6397.3	9	9	9	2417	4620	2926.3	9	4503.8	4224.3	16394	15038	5021.4	8553.5	6027	6204.5	5124.7	--	--
mws1454	477.14	315	478.148	C23H26O11	[M-H]-	Persicoside	Flavonoids	Dihydroflavone	28978-03-2	9	9	9	9	9	9	105080	235290	9	430370	298350	486760	455870	369700	415140	177820	292790	189270	1615300	515490	924480	444520	429920	109480	9	9	9	9	9	9	271810	271230	180100	218930	--	--
pmp001056	479.21	185.12	478.205	C21H34O12	[M+H]+	Xylosyljasminoside B	Others	Others	-	2586800	2562100	3919300	2801700	4047400	2660200	2468600	3218200	2545200	2885700	2044200	3181300	2107900	1584000	1984300	1822800	1744600	1535700	954810	1333200	1288700	1249100	1630100	1434100	1783100	1922800	2176900	2071400	1873000	1677700	2292900	2334800	2164700	2087000	--	--
Lmmp003271	481.1	319.05	480.09	C21H20O13	[M+H]+	Gossypetin-8-O-glucoside	Flavonoids	Flavonols	652-78-8	1298.8	9	9	9	9	9	9	9	9	9	5342.8	9	90076	61777	49462	67179	57052	106720	84108	158240	232910	13883	9	9	9	9	9	10480	9114.4	9	32006	27504	26152	35025	C10051	--
Lmsn011830	485.33	485.33	486.335	C30H46O5	[M-H]-	2α,19α-Dihydroxy-3-oxours-12-en-28-oic acid	Terpenoids	Triterpene	176983-21-4	9	9	9	9	9	9	9	9	9	62118	9	89310	162670	119220	130450	118940	210160	119940	244450	233880	202050	156170	231040	173380	179730	211780	154090	68046	72080	78144	162580	118920	98975	100820	--	--
pmb0758	491.15	329	490.148	C24H26O11	[M+H]+	Anisic acid-O-feruloyl glucoside	Phenolic acids	Phenolic acids	-	15647	29379	10648	15006	63690	17508	18191	91852	27087	21929	34769	44406	42631	74442	53703	40805	48748	40895	26287	71404	40044	36617	10157	16027	152430	134320	202370	151990	159930	125670	67965	70076	70006	62012	--	--
pmp001142	492.19	145	491.179	C24H29NO10	[M+H]+	Cimicifugamide A	Alkaloids	Phenolamine	-	44457	206660	157760	174590	198900	145580	141190	202960	119400	144620	139990	182410	92468	141040	93331	109410	113780	82644	82659	56852	81666	91387	83464	73611	468670	493570	630520	396310	429340	395850	179130	195890	176560	202150	--	--
pmp000608	493.13	331.08	492.127	C23H24O12	[M+H]+	Aurantio-obtusin-6-O-Glucoside	Quinones	Anthraquinone	129025-96-3	6704.9	30044	6804.4	13951	14531	10393	40295	29153	9	14434	6337.3	13610	47067	64067	34395	73582	98599	37094	34055	63707	49274	19052	30896	23387	65230	56291	74935	80128	50248	57646	36592	32796	37183	34947	C10303	--
pmb0736	493.13	331.08	492.127	C23H24O12	[M+H]+	Tricin-7-O-Glucoside	Flavonoids	Flavonoid	32769-01-0	5051.2	33685	9200.4	14651	20342	7589.4	37606	20463	3142.2	12902	9	17910	46301	74903	35379	78113	96982	38699	44400	58393	51568	33772	28629	23772	82836	47574	68027	73778	58381	55914	38590	36804	38612	36126	--	--
pmb3042	491.12	329.1	492.127	C23H24O12	[M-H]-	Tricin-5-O-Glucoside	Flavonoids	Flavonoid	32769-00-9	9	9	9	9	9	9	9	9	9	9	9	9	36020	45126	9	70133	72803	49620	257400	145440	361850	161300	31293	9	9	9	30462	32919	43847	16735	70898	54701	50299	38928	--	--
Hmln006730	497.2	255.11	498.204	C31H30O6	[M-H]-	Socotrin-4'-ol	Others	Others	167900-46-1	9	9	9	9	9	9	9	9	9	9	9	9	9396.3	10670	7819.9	53221	50742	44640	59364	53464	54583	57521	56480	66228	104530	120820	121560	123430	114080	113400	100430	71684	67460	67439	--	--
pmb3061	499.15	163.1	500.153	C22H28O13	[M-H]-	5-O-p-Coumaroylquinic acid O-glucoside	Phenolic acids	Phenolic acids	-	10431	16339	19884	20780	5213.5	18569	8428.9	10222	12385	7169.9	6287.5	6313.9	8475.5	7181.6	5673.3	3072	3530.9	5029.2	2565	3354	2892.6	3934	4049.2	1424.5	10931	5779.3	9303.5	3210.2	4823.9	2321.7	9078.8	7433.7	5683.6	8612.6	--	--
pmb3064	499.15	163.2	500.153	C22H28O13	[M-H]-	3-O-p-Coumaroylquinic acid-O-glucoside	Phenolic acids	Phenolic acids	-	10131	18235	16651	21548	4136.2	18308	8293.7	8152.5	12688	8486.5	6505.7	6953.2	6596.3	8241.3	5963.7	2363.9	2839.7	4728.9	2363.9	2966.1	2177	2837.6	3009.7	1855.6	11184	6502.9	11186	3595.1	4345.3	2069.2	7705.2	8034.9	6024.9	8136.3	--	--
pmp001141	506.2	145	505.195	C25H31NO10	[M+H]+	Cimicifugamide	Alkaloids	Phenolamine	-	18932	144940	67605	103360	104800	56959	73133	98500	59324	63863	49302	78554	39962	62704	49175	71314	69302	49552	35626	41987	36038	36127	35384	26341	20056	31821	35413	29485	24362	28411	48737	49797	51138	47344	--	--
Hmln006837	511.21	255.11	512.219	C32H32O6	[M-H]-	homoisosocotrin-4'-ol	Others	Others	-	9	9	9	9	9	9	9	9	9	2691.9	9	9	454590	801000	279820	4207200	5448100	7047400	1438200	904820	1888400	913820	542270	739090	20979000	21505000	22733000	10576000	16682000	11882000	9085000	7692100	5528800	6160300	--	--
N7037	513.19	377.14	514.199	C31H30O7	[M+H]+	COCHINCHINENIN	Phenolic acids	Phenolic acids	400603-95-4	5282.5	5653.5	8761.5	4965.7	5228.6	10312	3994.4	3193.6	7404	11545	41251	9279.1	213110	160510	104670	10028000	7545400	6370800	13371000	12843000	14570000	23672000	26783000	29377000	27285000	33221000	31101000	7915900	8838300	9186700	18348000	14269000	13795000	14119000	--	--
Zmhn000785	515.16	341.11	516.169	C19H32O16	[M-H]-	Di-O-Glucosylquinic acid	Phenolic acids	Phenolic acids	-	9	75128	58788	60401	35141	71124	47397	35886	52300	33746	38016	31764	71240	64928	49677	59298	50975	56766	39116	37795	33850	31625	31030	22442	17587	17395	30580	43353	32322	31941	45566	42929	45977	45272	--	--
Hmbn002692	517.16	175.04	518.164	C22H30O14	[M-H]-	6'-O-Feruloyl-D-sucrose	Phenolic acids	Phenolic acids	118230-77-6	9	2622.3	9	2872.8	2883.4	9	2317.3	2142.7	9	2172	2652.7	1361.9	7316.5	10355	4152.7	15908	13594	20734	19369	14253	23708	50403	57122	70678	66155	63822	50884	22263	6261.9	45092	31075	29808	21417	19144	--	--
pmp000703	538.15	197.08	520.152	C22H32O14	[M+NH4]+	6'-O-D-Glucosylsweroside	Terpenoids	Sesquiterpenoids	-	75492	630130	540660	903770	320700	713430	663270	404680	679800	439760	695490	364380	460960	757860	467920	647350	587490	481360	226350	314040	269060	269820	307800	367150	370550	362260	486750	988540	779810	777470	433160	506410	494080	507880	--	--
pmn001710	521.13	359.08	522.137	C24H26O13	[M-H]-	Rosmarinic acid-3'-O-glucoside	Phenolic acids	Phenolic acids	910028-78-3	628140	232740	176280	226050	335530	97525	123460	313660	75122	115850	86018	237340	114000	71114	68866	57216	50207	67336	22100	61563	57356	32896	36222	20867	175290	168700	154110	84057	118520	80096	179090	144350	108920	139240	--	--
Cmsp005051	523.23	137.06	522.21	C26H34O11	[M+H]+	Isolariciresinol-9-O-glucoside	Lignans and Coumarins	Lignans	-	13689	63986	44443	39306	81364	44586	31807	70369	28043	47236	27862	59019	39103	45005	50777	89168	64150	92316	64884	62451	82215	90716	75862	96447	97577	94487	118260	51475	68941	36352	72407	57748	62697	62707	--	--
Lmmn002274	521.2	359.15	522.21	C26H34O11	[M-H]-	Isolariciresinol-9'-O-glucoside	Lignans and Coumarins	Lignans	63358-12-3	183400	237410	216120	151550	197550	133240	95163	202620	110400	107970	95605	113360	50149	59847	51746	58016	59811	69074	23618	37397	38383	21289	34451	14488	103580	93929	97801	89806	91720	77813	133180	101630	76012	88705	--	--
Lmtn003096	523.21	361.14	524.226	C26H36O11	[M-H]-	Secoisolariciresinol 4-O-glucoside	Lignans and Coumarins	Lignans	-	634260	212010	252870	177030	250880	209820	64924	306460	335390	146190	79110	171160	256120	204850	213660	396820	424590	418970	323690	282990	385540	433640	428870	356380	330190	297360	334490	424230	495920	462600	468210	360980	298470	315520	--	--
Hmlp007285	529.22	137.06	528.214	C32H32O7	[M+H]+	Cinnabarone	Others	Others	-	33676	12984	30928	23680	38589	36836	26303	16931	20490	38688	54292	35655	1926700	2577800	1369700	21457000	20386000	21343000	19660000	22259000	24632000	32117000	27399000	32059000	36009000	38696000	37692000	21646000	23151000	21366000	22003000	20958000	20878000	21858000	--	--
Lmhn003801	531.12	337.06	532.122	C25H24O13	[M-H]-	Feruloylsinapoyltartaric acid	Phenolic acids	Phenolic acids	-	9	2648	4001.6	4681.2	5753.8	9	3825	9	9	9	9	9	6409.9	12334	4475.3	20811	29819	7900.4	13271	12777	26868	19497	6365.4	5077.2	83172	60565	81461	21079	13671	14006	26643	17626	19107	17154	--	--
pmn001375	535.18	373.13	536.189	C26H32O12	[M-H]-	1-Hydroxypinoresinol-1-O-Glucoside	Lignans and Coumarins	Lignans	81495-71-8	1550600	1953800	1789700	1897600	1814300	1179200	860500	1402200	1007200	726100	756040	1303200	344700	377990	239980	326780	317290	412710	111960	213500	195630	136090	155700	51210	363240	429280	703550	320290	312330	309740	880650	749370	581030	682400	--	--
Hmlp007483	543.23	137.06	542.231	C33H34O7	[M+H]+	COCHINCHINENIN B	Others	Others	-	10840	6270.5	9946.9	11771	34044	18188	9161.4	5172.9	6768.4	13403	10705	14867	2116400	3459600	1562200	4331200	5090500	3350600	3930700	4082200	4141100	3310200	2824900	3476900	3327800	3185500	3263100	3275500	3041600	3006800	2973300	3034900	2889100	2991700	--	--
pmp001282	544.34	485.27	543.333	C28H50NO7P	[M+H]+	Propyl 2-(trimethylammonio)ethyl phosphate	Others	Others	-	3009.6	11873	18893	72469	53287	92247	80661	42188	85872	98604	76401	147040	547180	250260	306780	144220	133580	203170	267040	312600	235950	295090	240900	395610	156880	202340	175800	166900	209240	199110	171230	182180	179880	184800	--	--
Zmdp003228	549.16	255.07	548.153	C26H28O13	[M+H]+	Daidzein-7-O-apiosyl(1→6)glucoside	Flavonoids	Flavonoid	-	3688.9	5316.9	2523.9	11927	51415	1694.6	10483	4626.6	4617.2	2746.5	9609.7	4757.8	32264	59929	57415	40253	45996	12711	52500	71918	51891	37643	19515	28770	351340	385460	473360	731960	925510	613600	135540	143010	139920	131920	--	--
Lmmn002260	551.21	389.17	552.221	C27H36O12	[M-H]-	5'-Methoxyisolariciresinol-9'-O-glucoside	Lignans and Coumarins	Lignans	-	113440	41272	20181	23750	56316	20301	31650	81540	23232	40054	22098	70673	21931	28033	14909	28287	21469	33088	11918	20447	13071	9219.3	7532.2	17536	43453	37885	39778	55776	50369	76568	46387	36671	25580	29848	--	--
Hmdp003400	577.37	271.21	576.357	C33H52O8	[M+H]+	Trillin (Diosgenin-3-O-glucoside)	Terpenoids	Triterpene Saponin	14144-06-0	154300	372670	78786	289010	9	164480	176310	9	129440	56779	89259	43747	25349	45677	35052	9	40074	9	46906	50606	48107	78689	17201	9	22847	29890	39748	59254	9	9	49903	42250	28102	45123	C20709	--
Zmcp006626	593.37	413.3	592.361	C33H52O9	[M+H]+	Pennogenin-3-O-glucoside	Steroids	Steroidal saponins	37341-36-9	9	9	9	9	6285.3	9	9	9	9	29237	17875	24711	115750	166710	127210	59198	70201	97995	228630	245110	199950	95096	53533	19204	12747	11792	13712	18934	9335.5	11881	59027	54481	49104	50504	--	--
Lmsn002815	593.15	285.04	594.158	C27H30O15	[M-H]-	Kaempferol-3-O-rutinoside(Nicotiflorin)	Flavonoids	Flavonoid	17650-84-9	9	6015.2	5459.1	3264.9	9	3205.6	3519.2	2666.6	5341.3	4832.3	5177.7	9019.4	9	7023.1	9	7803.4	9425.6	9	9	9	9	9	9	9	118380	93280	90128	54242	78681	71889	22373	17862	20476	22585	C21833	ko00944,ko01110
Lmjp002867	595.17	287.05	594.158	C27H30O15	[M+H]+	Kaempferol-3-O-neohesperidoside*	Flavonoids	Flavonols	32602-81-6	43710	110830	8474.2	44643	56917	32731	43473	84218	6203.1	48597	8224.7	66797	28066	39949	36387	52582	71017	50319	65864	78736	64195	35903	43454	13938	101130	80330	131160	125620	137210	98172	73271	78578	61056	47135	--	--
Lmsp004670	595.17	287.06	594.158	C27H30O15	[M+H]+	Kaempferol-3-O-glucoside-7-O-rhamnoside*	Flavonoids	Flavonols	-	46612	132050	6398.9	53317	58889	24353	53283	78618	6433.9	57875	8146.5	56339	60998	56384	50754	40248	47735	49215	59138	80618	59348	27481	30642	21111	131150	108190	114180	125960	98508	134360	69634	59717	61313	57085	--	--
Zmcp003989	595.16	287.05	594.158	C27H30O15	[M+H]+	Kaempferol-3-O-rhamnosyl(1→2)glucoside	Flavonoids	Flavonoid	-	9	9	9	9	9	9	9	9	9	9	9	9	9	9	9	20936	18555	9719.2	9	10503	13864	5544.2	9	9	154050	111790	141390	106520	126930	106220	32701	31790	27928	29281	--	--
pmp001079	595.17	449.1	594.158	C27H30O15	[M+H]+	Luteolin-7-O-neohesperidoside (Lonicerin)	Flavonoids	Flavonoid	25694-72-8	9	9	9	9	9	9	9	9	9	9	9	9	9	9	9	2433.7	9	3292.1	9	3351.3	4176.1	1535.3	9	1812.5	23976	25938	27145	22801	25254	22836	7879.4	3829.1	6795.7	6266.3	C12630	ko00944
pmb0711	611.16	303.1	610.153	C27H30O16	[M+H]+	Quercetin-7-O-rutinoside*	Flavonoids	Flavonols	147714-62-3	4670.3	39428	111850	14446	16864	46964	14258	34748	44260	9185.8	35253	20121	18873	23432	74098	24211	16133	55416	16581	20925	18949	10819	7037.9	18777	23921	48062	44720	28471	11863	54620	26187	23670	28179	31949	--	--
Xmyp005599	611.16	287.06	610.153	C27H30O16	[M+H]+	Kaempferol-3-O-galactoside-4'-O-glucoside	Flavonoids	Flavonoid	-	17772	9487.4	44094	57894	48715	61194	23644	55370	41943	38660	41149	39272	120950	306270	140150	157310	206380	157250	89429	82992	101800	119850	134370	121350	59735	49452	76873	28470	75078	56435	81429	84419	94142	99010	--	--
Lmsp004166	611.16	303.05	610.153	C27H30O16	[M+H]+	Quercetin-3-O-glucoside-7-O-rhamnoside*	Flavonoids	Flavonols	-	4533.9	35312	101740	12749	13123	55594	17056	36509	33157	10794	41991	19675	26369	25047	75756	19599	10965	52556	20327	17254	12427	10423	3999.4	20263	9	50390	56500	32200	9	46040	29240	28538	39187	34606	--	--
Zmhn002032	609.18	447.13	610.189	C28H34O15	[M-H]-	4-O-(6'-O-Glucosylcaffeoylglucosyl)-4-hydroxybenzyl alcohol	Phenolic acids	Phenolic acids	-	9	9	9	9	11836	7310.2	10736	15764	5838.7	71821	60558	42334	264880	260840	249860	56783	67979	47158	258380	132100	199650	53679	50303	17191	4637.3	7518.2	9123.3	10218	10960	15062	69563	50481	45795	58504	--	--
pme0001	609.18	301	610.19	C28H34O15	[M-H]-	Hesperetin-7-O-neohesperidoside(Neohesperidin)*	Flavonoids	Dihydroflavone	13241-33-3	9	9	9	2201.1	9	9	9	9	9	9	9	9	4978.9	10216	9	15081	27106	9	9	9	9	9	9	9	243470	182010	147550	102970	149640	144390	57380	54273	43289	44909	C09806	ko00941
mws0036	609.18	301.09	610.19	C28H34O15	[M-H]-	Hesperetin-7-O-rutinoside (Hesperidin)*	Flavonoids	Dihydroflavone	520-26-3	2365.3	9	9	9	9	9	9	9	9	9	9	9	4263.6	13815	9	9	9	9	9	9	9	9	9	9	119240	149500	172130	118490	158960	108720	47454	43418	30802	43953	C09755	--
Rfmb26201	621.22	417.16	622.226	C30H38O14	[M-H]-	Syringaresinol-4'-O-(6''-acetyl)glucoside	Lignans and Coumarins	Lignans	-	9	9	1929.1	2217.2	9	9	9	9	5657.6	9425.4	5412.9	4723.5	37674	23596	34010	177630	156960	122650	144440	165330	209010	292940	280000	419790	40827	39830	33045	8288.4	7703.4	8362.3	55116	59731	65997	77303	--	--
Zmxp002867	625.17	301.07	624.168	C28H32O16	[M+H]+	Chrysoeriol-5,7-di-O-glucoside	Flavonoids	Flavonoid	-	9	8058.5	9	3563.5	3867.6	9	2682	9830.9	6553.1	19422	6128	12530	23441	16073	19766	18826	28302	12706	69913	26700	20499	12754	5248.6	6965.9	37061	33044	47774	46639	61622	40899	22456	19453	14114	19067	--	--
Lmmp002463	625.18	317.07	624.169	C28H32O16	[M+H]+	Sexangularetin-3-O-glucoside-7-O-rhamnoside	Flavonoids	Flavonols	-	2924.1	18501	25562	14332	14110	19159	6108.8	31246	47311	21602	21630	60447	5870.6	31021	9450.4	23402	29465	11390	5104.5	8150.1	7364.6	8063.2	5259.1	5489.3	9887.4	11989	8825.8	9	9	9	12311	17402	15208	12379	--	--
pme1540	625.18	317.06	624.169	C28H32O16	[M+H]+	Isorhamnetin-3-O-neohesperidoside	Flavonoids	Flavonols	55033-90-4	2974.5	9	2590.8	1999.5	9859.8	2933.5	9	8019	3728.6	5353.8	9349.2	6640.2	8460	12020	6379.9	8766.8	8880.2	9	9	16129	9	9	9	9	57494	49592	49697	97801	126440	74416	18086	25587	18125	22493	--	--
Lmsp004721	625.18	317.07	624.169	C28H32O16	[M+H]+	Tamarixetin-3-O-glucoside-7-O-rhamnoside	Flavonoids	Flavonoid	-	4083.9	13888	27318	12448	17801	19082	7069.7	39675	42780	23378	18786	58392	7328.6	29677	10598	29157	29608	10259	6178.3	8038.5	8541.6	5567.9	4259.7	3008.1	8858.6	9864	10645	9	9	9	14648	12279	12988	13766	--	--
HJAP026	625.18	463.13	624.17	C28H32O16	[M+H]+	Chrysoeriol-6-C-glucoside-4'-O-glucoside	Flavonoids	Flavonoid	-	35569	53631	49806	32127	154800	78339	28344	173960	75717	89507	89923	99976	174780	328140	153850	182260	264260	117920	88345	308280	191340	65551	47943	42182	388320	394290	456120	236850	271670	199930	168780	144760	150370	150770	--	--
Hmln002149	623.2	461.17	624.205	C29H36O15	[M-H]-	Acteoside	Phenolic acids	Phenolic acids	61276-17-3	9	9	9	9	9	9	9	9	3341.2	9743.4	8092.2	7512.3	63808	98913	66790	36890	52636	59104	72715	46564	36195	48966	22381	16288	34748	19003	16875	11757	10726	12854	28776	24978	15949	25167	C10501	--
pmp001253	625.25	488.17	624.247	C36H36N2O8	[M+H]+	Cannabisin F	Alkaloids	Phenolamine	163136-19-4	9	5841.6	9	9985.4	16663	3637.5	54547	10544	30660	132290	123460	113480	453390	394850	392720	570240	358510	637400	453140	321280	481120	849460	942520	901600	88479	85996	82212	70605	79090	64992	251050	231730	241560	256060	C17910	--
HJN016	623.24	460.18	624.247	C36H36N2O8	[M-H]-	Cannabisin D	Others	Others	-	9	4767.4	1459.8	7351.3	13919	1995.7	36661	12769	20607	97433	95399	91825	323230	302830	293000	439460	305570	482890	269080	214370	280850	574180	650830	626610	72321	64540	75319	72526	95192	67290	198530	187040	187190	166910	C17908	--
pmp000596	627.16	465.1	626.148	C27H30O17	[M+H]+	Quercetin-3-O-(2''-O-galactosyl)glucoside	Flavonoids	Flavonols	56782-99-1	18213	41658	9	26176	33005	14005	19093	26185	9	25517	9	28388	14132	24781	17978	16327	33595	22104	35843	31940	34087	19855	12987	9966	89669	91494	153570	93161	79582	112350	45401	34183	38268	37686	--	--
pmb2970	625.18	565.3	626.185	C28H34O16	[M-H]-	Hesperetin-5,7-di-O-glucoside	Flavonoids	Dihydroflavonol	-	31334	23984	20618	25085	21109	23452	25690	19996	27007	24623	21110	21597	19196	23648	21926	19785	18866	19224	17326	15972	14727	18363	18244	17949	15791	19263	18149	12982	11572	16879	23137	23531	20290	23968	--	--
Lmgp005868	639.17	301.07	638.164	C32H30O14	[M+H]+	Chrysoeriol-7-O-(6''-feruloyl)glucoside	Flavonoids	Flavonoid	-	9	9	9	9	9	9	9	9	9	9	9	9	17285	27482	7575.5	28032	40137	7442.9	46443	46196	54017	57397	9	9	43144	41954	38620	46573	39505	28528	19937	28847	25374	25657	--	--
Hmgp003086	639.19	331.08	638.184	C29H34O16	[M+H]+	Tricin-7-O-rutinoside*	Flavonoids	Flavonoid	-	9	52710	4989.1	9927.9	4039.1	9151.7	60152	6007.5	9446	7417.6	14231	9424.2	198750	297870	108630	503330	486770	377530	81534	213960	264370	81951	24819	21727	1596900	909040	1254400	1448600	1542500	1174300	556910	586530	515970	557220	--	--
Lmgp004959	639.19	331.08	638.185	C29H34O16	[M+H]+	Tricin-7-O-neohesperidoside*	Flavonoids	Flavonoid	53766-40-8	9	47935	3186.7	8519.1	4432.7	5391.8	56889	8807.9	8702.8	10197	18096	11637	200260	280660	91428	494540	487200	358260	87123	214480	233880	95563	27441	21599	1658900	957370	1218800	1487600	1448200	1046800	508870	559900	545890	491850	--	--
mws1506	639.19	161	640.2	C29H36O16	[M-H]-	Plantamajoside	Phenolic acids	Phenolic acids	104777-68-6	9	9	9	9	9	9	9	9	9	9	9	9	17737	61372	24220	53937	39043	95883	18124	14265	17507	14664	2683	6041	141470	106790	132590	132060	214330	157200	53267	40794	48476	46587	C10485	--
pmb0739	659.2	331.08	658.19	C32H34O15	[M+H]+	Tricin-4'-O-(syringyl alcohol)ether-7-O-glucoside	Flavonoids	Flavonoid	-	9	9	9	9	9	9	2988.8	9	9	9	9	9	9	9	1820.8	3878.4	4360.9	8852.6	9	6680	3949.5	5675.4	4599.4	9	350470	311360	286590	354850	430160	388440	99798	95525	88369	91510	--	--
pmp000752	723.43	579.3	722.424	C39H62O12	[M+H]+	Ruscogenin-1-O-rhamnosyl(1,2)fucoside	Steroids	Steroidal saponins	-	9	865.54	688.85	1012	556.74	703.67	3733.8	2768.6	2938.8	6064	5216.6	18152	70643	249880	302020	187540	341010	108120	233390	744040	531600	214430	225900	198460	387900	405650	476310	493980	367700	576570	252700	253740	237120	280000	--	--
Zmcp010011	723.43	253.2	722.424	C39H62O12	[M+H]+	Diosgenin-3-O-rhamnosyl-(1→3)glcoside	Steroids	Steroidal saponins	-	9	9	9	3463.7	965.9	2116.7	14742	5291.6	2743.4	9	9	2407.7	10259	23090	12308	10380	16632	6949	5438.6	21175	12680	6425.4	8518.8	8086.9	11473	11752	12230	22823	20009	26180	10762	9718.3	10427	10614	--	--
pmp000753	723.43	579.3	722.424	C39H62O12	[M+H]+	Diosgenin-3-O-rhamnosyl(1,2)glcoside	Steroids	Steroidal saponins	-	9	1978.7	532.51	1465.7	1664.7	2069.4	7977.5	3689.8	4614.8	10371	8492.6	31138	122720	408320	471500	318980	553030	165700	378260	1199600	867640	343340	360560	327080	643310	672960	734080	782100	587990	945660	415190	409060	397720	414410	--	--
mws1035	741.22	433	740.216	C33H40O19	[M+H]+	Kaempferol-3-O-robinoside-7-O-rhamnoside (Robinin)	Flavonoids	Flavonols	301-19-9	9	9	9	9	9	9	9	9	9	9	9	9	9	9	9	9	9	9	9	9	9	9	9	9	38941	46523	38470	27180	39783	20534	8003.4	10222	9411.1	10685	C10178	--
Lmzn001875	741.23	579.18	742.232	C33H42O19	[M-H]-	Naringenin-7-O-Rutinoside-4'-O-glucoside	Flavonoids	Flavonoid	-	57125	26178	25310	23823	96799	25957	29252	82993	29005	90351	47274	59033	112580	170730	100760	288530	172060	319030	135740	178970	162780	151630	106860	101780	221290	201930	245770	106070	248770	196250	113790	136180	109140	138710	--	--
Lmyp003857	753.13	287.06	752.122	C35H28O19	[M+H]+	Kaempferol-3-O-(2'',6''-digalloyl)glucoside	Flavonoids	Flavonoid	-	58934	28574	8879.4	9	64638	6572.8	9	81357	3557.5	22620	10933	49475	75911	68926	93769	40371	61466	39918	103910	121790	76576	55355	20992	16039	49426	43378	56857	67955	71256	62429	51187	53230	49905	56302	--	--
Hmdp003064	769.39	607.34	768.384	C39H60O15	[M+H]+	Kingianoside H	Steroids	Steroidal saponins	1202947-59-8	236800	1549100	70032	682920	773100	80049	837110	919420	57762	293700	226680	562560	295530	334270	253580	393280	471110	340360	526230	691730	568580	374900	344830	225360	845140	773530	1021000	554450	489670	388470	539810	436180	424720	464800	--	--
pmb0672	771.21	463.1	770.206	C37H38O18	[M+H]+	Isovitexin-7-O-(6''-feruloyl)glucoside	Flavonoids	Flavonoid carbonoside	-	9	137510	12023	55550	11776	20171	30913	16485	11179	35352	9265.3	17296	28874	47729	25213	39324	41393	35906	49687	51750	55295	22789	22162	20721	89974	127830	125260	18171	19802	12499	37264	41765	42719	42711	--	--
pmp000757	781.44	637.3	780.43	C41H64O14	[M+H]+	Ruscogenin-1-O-acetylglucosyl(1,2)rhamnoside	Steroids	Steroidal saponins	-	9	9	9	9	9	9	2268.1	3964.6	1320.2	13335	9219.7	15995	31409	43543	65017	25148	31488	26951	124960	94592	56667	49995	75040	52303	44540	54519	33939	5476	4995.6	5438	27083	28068	29391	28962	--	--
Hmdp003524	885.48	723.43	884.477	C45H72O17	[M+H]+	Gracillin	Steroids	Steroidal saponins	19083-00-2	821150	435930	194180	368210	580070	453370	162530	787810	435680	294730	255660	693330	2833000	4622600	4188300	3126100	4320800	2338700	2795300	6170800	4174300	2611800	462460	527940	960570	1312100	1326300	1633600	1550200	1207400	1883000	1732000	1679700	1848500	--	--
Zmcp005184	887.46	707.4	886.456	C44H70O18	[M+H]+	24-Hydroxypennogenin-3-O-rhamnosyl(1→2)xyloyl(1→4)glucoside	Steroids	Steroidal saponins	-	9371.8	9	9	9	25927	3125.9	3623.8	22016	1765.8	10407	5033.8	17449	15939	22708	26177	16875	16647	18775	26060	44868	33960	13316	10114	7127.1	15062	20999	27684	20905	15227	22371	23241	21710	21731	18099	--	--
Hmdp003423	901.48	739.43	900.469	C45H72O18	[M+H]+	Neosibiricoside D	Steroids	Steroidal saponins	880152-67-0	9	9	9	9	9	9	9	9	9	31440	30326	50344	98643	162180	129000	62393	112520	69125	115310	145970	174260	68102	36863	37749	57373	62180	49509	106180	90802	80127	86967	80685	67388	96121	--	--
Hmlp004926	901.48	721.42	900.471	C45H72O18	[M+H]+	25(R,S)-Dracaenoside H	Steroids	Steroidal saponins	-	89939	73707	57029	58786	147050	88152	39947	175810	54839	60739	39745	154310	76789	107930	80147	67301	104860	52966	50937	84620	84089	114930	59361	31671	55615	71263	88345	87875	69277	81213	76846	92830	81873	75840	--	--
pmp000762	901.48	739.4	900.472	C45H72O18	[M+H]+	Ruscogenin-1-O-rhamnosyl(1,2)glucosyl(1,2)glucoside	Steroids	Steroidal saponins	-	9	94103	113880	50584	270820	102960	39335	377750	82710	183370	107110	337990	432020	552710	417520	380590	428120	263470	151840	378350	364040	285510	90518	100560	371620	314470	405810	591130	468840	505940	344590	322440	315100	318540	--	--
Hmdp003403	901.48	739.43	900.472	C45H72O18	[M+H]+	Polygonatoside D	Steroids	Steroidal saponins	60454-78-6	9	9	9	9	9	9	9	9	9	9	23893	54778	89472	155750	120080	57716	99015	69307	109180	154130	154260	63985	43227	34199	37613	41408	41463	63818	54632	60497	86601	90209	65827	64236	--	--
pmp000767	943.47	781.4	942.467	C43H74O22	[M+H]+	Ruscogenin-1-O-acetylrhamnosyl(1,2)glucosyl(1,2)glucoside	Steroids	Steroidal saponins	-	9286.3	32980	5440.9	9	42506	8817.3	9262.4	32120	6357.4	21378	14913	26169	16379	16210	18628	21277	26126	19144	68377	127780	52013	24280	12146	9611.6	31261	35528	44294	15045	17280	21562	29478	29712	23463	31029	--	--
Zmcp005801	1031.54	415.32	1030.54	C51H82O21	[M+H]+	Diosgenin-3-O-glcosyl(1→4)rhamnosyl(1→4)rhamnosyl(1→2)glcoside	Steroids	Steroidal saponins	113576-37-7	3600	200880	34999	134160	17434	70670	72315	31670	52635	39697	31983	29858	46163	66998	72343	60967	76070	36261	71237	197360	127230	26871	32670	29936	35782	39281	58498	40267	86475	31792	55358	55973	55305	58639	--	--
Cmlp005341	1031.54	869.48	1030.54	C51H82O21	[M+H]+	Pseudoprotodioscin	Steroids	Steroidal saponins	102115-79-7	9	382520	70249	304580	48993	143410	156510	65855	113600	84569	72369	77106	109930	190170	145360	144030	163740	107410	186420	427460	360980	63887	84450	70034	110060	108860	171880	104630	209350	83020	145000	147900	128470	145090	--	--
