# Supplementary material for: Transcriptomics and Metabolomics Analyses Reveal Defensive Responses and Flavonoid Biosynthesis of Dracaena cochinchinensis (Lour.) S. C. Chen under Wound Stress in Natural Conditions
Source: Molecules. 2022 Jul 15;27(14):4514. doi: 10.3390/molecules27144514 (PMC9320494; doi:10.3390/molecules27144514)
Supplement: Supplementary file 1 [file molecules-27-04514-s001.zip › additional file 2.xlsx]

## Sheet: gene.description
Gene_id	chromosome	Strand	start	end	length	L54_12h_readcount	L66_12h_readcount	L40_24h_readcount	L54_24h_readcount	L66_24h_readcount	L40_3d_readcount	L54_3d_readcount	L66_3d_readcount	L40_17M_readcount	L54_17M_readcount	L66_17M_readcount	L40_0h_readcount	L54_0h_readcount	L66_0h_readcount	L40_6h_readcount	L54_6h_readcount	L66_6h_readcount	L40_12h_readcount	L66_5d_readcount	L40_30d_readcount	L40_5d_readcount	L54_5d_readcount	L40_10d_readcount	L54_10d_readcount	L66_10d_readcount	L54_30d_readcount	L66_30d_readcount	L54_12h_fpkm	L66_12h_fpkm	L40_24h_fpkm	L54_24h_fpkm	L66_24h_fpkm	L40_3d_fpkm	L54_3d_fpkm	L66_3d_fpkm	L40_17M_fpkm	L54_17M_fpkm	L66_17M_fpkm	L40_0h_fpkm	L54_0h_fpkm	L66_0h_fpkm	L40_2h_fpkm	L54_2h_fpkm	L66_2h_fpkm
Novel00001	Chr1	+	1836649	1883558	1655	187	118	146	166	87	76	44	48	64	41	56	114	145	98	96	82	54	304	36	51	36	25	44	32	34	47	49	10.0878	6.68349	9.05986	9.28396	3.84078	4.61538	2.59303	2.81273	3.94023	2.46206	3.68325	7.49078	8.77547	5.67312	4.53475	3.98619	3.33608
Novel00002	Chr1	+	2060036	2073877	8030	61	44	86	63	93	69	54	50	181	107	172	281	431	277	35	25	32	50	50	243	100	58	126	156	165	237	255	0.409068	0.309802	0.663403	0.438002	0.51038	0.520899	0.395603	0.364223	1.38526	0.798745	1.40631	2.2953	3.24258	1.99336	1.12744	0.628135	0.537591
Novel00003	Chr1	+	2764206	2782829	10813	79	22	17	85	37	43	46	37	68	82	57	163	454	68	26	40	15	30	9	64	30	31	24	94	20	72	35	0.656137	0.191847	0.162416	0.731907	0.251486	0.402045	0.417374	0.333811	0.644559	0.758123	0.577205	1.649	4.23029	0.606061	0.573844	0.717447	0.171209
Novel00004	Chr1	+	2845477	2861101	787	21	9	5	27	10	3	4	8	1	2	4	1	25	18	5	37	15	7	4	0	1	7	2	1	1	2	1	1.3315	0.599143	0.364675	1.77483	0.51888	0.214132	0.277066	0.55099	0.0723618	0.14116	0.309222	0.0772305	1.77832	1.22472	0	0.461918	0.217837
Novel00005	Chr1	+	3302799	3334171	31290	196	129	156	130	267	159	106	74	246	181	240	797	1079	367	172	60	43	137	49	290	174	84	148	162	163	202	107	0.31257	0.215997	0.286174	0.214934	0.348456	0.285448	0.184671	0.12819	0.447727	0.321313	0.466649	1.54816	1.93046	0.628055	0.828216	0.521154	0.272123
Novel00006	Chr1	+	3462067	3474326	8839	180	114	71	100	117	114	124	56	275	148	216	701	888	195	86	119	89	84	69	212	116	68	113	80	91	178	123	1.37696	0.915631	0.624772	0.793084	0.732454	0.981733	1.03627	0.465338	2.40087	1.26029	2.01461	6.53182	7.62096	1.60075	2.67793	2.48398	1.43675
Novel00007	Chr1	+	6384290	6385084	795	1	0	2	0	2	0	0	0	0	0	2	0	2	1	0	1	0	1	0	0	0	0	0	2	0	0	0	0.0627668	0	0.144402	0	0.102732	0	0	0	0	0	0.153055	0	0.140834	0.0673551	0	0	0
Novel00008	Chr1	+	6521818	6526833	3781	20	32	25	25	29	8	26	48	36	38	58	34	85	39	33	29	29	8	22	79	27	45	66	140	97	107	68	0.263949	0.443411	0.379528	0.342058	0.313208	0.118856	0.374856	0.688118	0.542225	0.558255	0.933268	0.546558	1.25851	0.552326	24.1333	2.58222	9.59737
Novel00009	Chr1	+	6687013	6690071	643	26	43	17	22	35	36	21	18	24	15	19	5	19	21	12	13	23	24	1	6	19	17	9	7	11	11	11	2.02086	3.5091	1.51993	1.77278	2.22625	3.14995	1.78312	1.51973	2.12892	1.29781	1.80054	0.473368	1.65677	1.75155	2.05857	1.29428	1.24617
Novel00010	Chr1	+	7026378	7033273	6896	71	14	72	84	54	58	92	78	180	107	144	220	377	131	96	77	34	31	145	178	70	189	127	162	151	216	118	0.513758	0.106364	0.599302	0.630157	0.31977	0.472462	0.727257	0.613092	1.48648	0.861871	1.27043	1.93905	3.06047	1.01721	3.76629	3.11778	2.08828
Novel00011	Chr1	+	7174714	7177103	2390	122	15	76	93	120	79	167	99	313	240	672	459	740	545	70	166	52	28	213	415	70	201	188	195	197	537	238	2.54718	0.328818	1.82527	2.01304	2.05034	1.8568	3.80904	2.24525	7.45814	5.57788	17.1063	11.6729	17.3332	12.2106	4.85653	8.08326	7.65133
Novel00012	Chr1	+	7295206	7301669	853	11	14	22	18	31	0	0	9	2	8	2	0	2	5	0	9	9	13	0	1	6	0	1	9	10	2	4	0.643489	0.859888	1.48042	1.09167	1.48407	0	0	0.571902	0.133526	0.520951	0.142648	0	0.131258	0.313876	0.134727	0.182648	0.401964
Novel00013	Chr1	+	7302995	7304889	855	17	26	27	28	22	93	14	56	151	74	93	137	83	102	13	4	9	30	19	217	78	18	105	109	117	111	143	0.994483	1.59693	1.81688	1.69815	1.05321	6.12449	0.894698	3.5585	10.0812	4.81879	6.63314	9.76192	5.4472	6.40307	3.09871	2.86148	2.00982
Novel00014	Chr1	+	8307612	8312360	4749	1	5	4	8	2	5	2	3	4	7	4	14	39	19	2	0	2	16	0	3	2	0	0	0	0	2	0	0.0105074	0.0551608	0.0483469	0.0871474	0.0171977	0.0591431	0.0229575	0.0342411	0.0479669	0.0818751	0.051244	0.17918	0.459734	0.214234	0.0725975	0.0984197	0.132366
Novel00015	Chr1	+	8590313	8592640	849	9	3	11	14	14	8	1	9	5	5	14	10	10	0	3	0	2	4	1	9	8	1	12	11	3	8	14	0.528971	0.18513	0.743696	0.853075	0.673383	0.52932	0.0642081	0.574597	0.335387	0.327128	1.00324	0.715906	0.659381	0	0.203042	0.305847	0
Novel00016	Chr1	+	9277707	9287386	734	295	371	153	160	240	129	116	126	201	258	260	214	188	304	139	240	512	254	90	237	127	99	142	122	107	136	138	20.5019	27.0715	12.2314	11.5282	13.6499	10.0926	8.80706	9.51206	15.9425	19.9596	22.031	18.1156	14.6581	22.6718	6.80247	8.89657	22.1261
Novel00017	Chr1	+	10265897	10267357	1074	4	17	10	4	29	6	4	26	6	7	3	16	19	6	4	4	21	1	1	1	0	1	1	3	8	4	5	0.185846	0.829292	0.534449	0.192674	1.10264	0.313822	0.203027	1.31219	0.318149	0.362034	0.169943	0.905481	0.990361	0.299147	0.481516	0.5319	0.425668
Novel00018	Chr1	+	10676505	10681835	4944	14	9	18	21	11	41	21	16	115	36	61	159	193	40	14	10	0	3	23	86	19	26	52	43	45	72	33	0.200746	0.135496	0.296896	0.312181	0.129079	0.661821	0.328956	0.249212	1.88193	0.574618	1.06644	2.77704	3.10472	0.615486	2.46025	2.34295	0.607586
Novel00019	Chr1	+	11021460	11034034	3922	41	34	5	35	22	16	33	26	7	17	25	18	60	23	43	88	80	16	13	2	5	24	13	19	22	15	26	0.872446	0.759624	0.122388	0.772133	0.383108	0.383277	0.767129	0.600978	0.169996	0.402682	0.648608	0.466545	1.43236	0.525197	7.76763	18.6914	24.4667
Novel00020	Chr1	+	11923383	11953465	855	18	28	24	23	13	32	42	20	58	58	67	51	47	83	12	21	45	38	17	22	12	30	13	27	11	29	30	1.25621	2.0517	1.92671	1.66414	0.74247	2.51409	3.20214	1.51619	4.61962	4.50586	5.70104	4.33539	3.6799	6.21598	2.08949	1.23477	1.83826
Novel00021	Chr1	+	12591431	12596553	489	49	3	33	75	13	24	63	0	13	13	3	11	27	6	3	14	0	18	0	11	19	43	21	31	2	18	2	5.00017	0.321422	3.87361	7.93449	1.08562	2.75701	7.0231	0	1.51397	1.47669	0.373248	1.36725	3.091	0.657022	0.587535	1.16822	0.116863
Novel00022	Chr1	+	12636775	12641433	412	0	0	0	0	0	0	0	0	0	0	0	0	0	0	0	0	0	0	0	0	0	0	1	0	0	0	0	0	0	0	0	0	0	0	0	0	0	0	0	0	0	0	0	0.138704
Novel00023	Chr1	+	14324145	14339854	819	354	450	543	532	454	293	166	909	352	286	326	235	217	262	165	214	411	641	130	393	459	148	359	351	299	225	389	25.75	34.3678	45.4345	40.1194	27.0255	23.9927	13.1911	71.8237	29.2215	23.1578	28.912	20.8213	17.7084	20.451	10.8053	7.11616	11.9123
Novel00024	Chr1	+	15767652	15792062	1947	30	18	14	17	15	5	7	4	13	5	28	51	97	111	27	18	24	19	3	12	2	5	9	9	4	15	8	0.783764	0.493744	0.420732	0.46045	0.320701	0.147053	0.199785	0.113515	0.387609	0.145409	0.891887	1.62293	2.84304	3.11191	0.752106	0.679749	0.777902
Novel00025	Chr1	+	16066680	16071433	1505	57	15	34	38	45	4	8	11	10	11	7	11	31	21	20	22	18	24	3	3	2	5	8	5	7	8	2	1.93488	0.53461	1.32761	1.33731	1.25008	0.152855	0.296667	0.405605	0.387406	0.415653	0.289712	0.45482	1.18056	0.764961	0.664514	0.812554	0.466497
Novel00026	Chr1	+	16553367	16569673	1159	45	32	18	61	60	4	14	29	1	17	8	0	8	12	8	28	23	16	10	2	0	9	3	17	7	15	6	2.36118	1.76292	1.08643	3.3183	2.5764	0.236274	0.802499	1.6529	0.059883	0.992943	0.511793	0	0.470927	0.675675	0.302108	0.873738	0.300452
Novel00027	Chr1	+	16696756	16699752	2964	64	4	43	33	41	8	8	8	13	5	1	27	18	16	41	18	18	54	2	6	11	2	6	4	3	0	9	1.07745	0.0707041	0.832723	0.575974	0.564869	0.151617	0.147133	0.146299	0.249775	0.0937017	0.0205261	0.553668	0.339968	0.289054	0.523429	0.192733	0.8676
Novel00028	Chr1	+	17952567	17963587	4912	35	8	45	38	56	40	17	18	98	56	99	125	207	179	15	23	21	45	20	101	35	21	52	38	51	117	67	0.410455	0.0985039	0.607048	0.462009	0.53744	0.528076	0.217794	0.229299	1.31163	0.731045	1.41554	1.78556	2.72342	2.25264	0.702225	1.36697	0.429769
Novel00029	Chr1	+	18754613	18763538	7188	6	6	16	10	16	47	21	76	103	40	60	156	39	45	13	6	12	8	14	191	49	19	119	81	115	77	104	0.0597005	0.062682	0.18313	0.103156	0.130284	0.526457	0.228268	0.821431	1.16963	0.443042	0.727889	1.89068	0.435349	0.480484	0.423939	0.331376	0.262085
Novel00030	Chr1	+	19138420	19151081	1103	229	299	88	186	196	38	87	295	36	82	88	15	66	86	10	119	182	108	252	92	50	121	58	151	237	139	199	12.3003	16.8624	5.43723	10.3577	8.61553	2.29776	5.10506	17.2121	2.20684	4.90291	5.76305	0.981385	3.97716	4.95701	1.05149	3.63362	4.18291
Novel00031	Chr1	+	19280086	19289342	1229	186	209	190	213	218	251	138	201	210	172	203	157	142	212	81	130	142	264	102	197	160	101	175	165	157	119	172	8.66604	10.224	10.183	10.2886	8.31206	13.165	7.02404	10.1727	11.1664	8.92061	11.5317	8.90992	7.42238	10.5995	5.52612	5.72182	6.82976
Novel00032	Chr1	+	21293531	21309043	13381	0	0	0	0	1	0	0	0	0	0	0	0	0	0	0	0	0	0	0	0	0	0	0	0	0	0	0	0	0	0	0	0.00311036	0	0	0	0	0	0	0	0	0	0	0	0
Novel00033	Chr1	+	21376893	21380547	3634	0	0	0	0	0	0	0	0	0	0	0	0	0	0	0	0	0	0	0	0	0	0	0	0	0	0	0	0	0	0	0	0	0	0	0	0	0	0	0	0	0	0	0	0
Novel00034	Chr1	+	23669447	23681357	7507	140	62	172	133	276	228	142	188	922	361	816	2355	2141	1071	51	36	27	108	90	909	212	87	616	588	488	1023	769	1.15872	0.538777	1.63755	1.14123	1.86941	2.12435	1.28393	1.69021	8.70902	3.32596	8.23436	23.7416	19.88	9.51221	5.55643	4.43612	1.62082
Novel00035	Chr1	+	24343578	24356803	1075	31	10	16	14	19	9	16	4	17	7	21	32	25	36	22	52	20	9	8	18	15	19	19	9	13	15	11	1.43897	0.487365	0.854323	0.673731	0.72175	0.470295	0.811351	0.201688	0.900584	0.361697	1.18849	1.80928	1.30189	1.79321	0.80178	0.676334	0.691067
Novel00036	Chr1	+	29907041	29909954	772	1	2	4	1	2	10	0	2	0	1	0	0	0	0	0	0	0	1	0	0	1	1	0	0	6	1	3	0.0646368	0.13573	0.297408	0.0670115	0.105792	0.727644	0	0.140424	0	0.0719513	0	0	0	0	0	0	0
Novel00037	Chr1	+	30523069	30527910	793	21	14	20	12	19	13	6	15	38	10	52	90	87	168	33	29	15	35	1	37	2	5	15	17	22	22	17	1.32143	0.924949	1.44766	0.782843	0.978413	0.920887	0.412454	1.02529	2.72894	0.700459	3.98947	6.89816	6.14173	11.3442	1.73904	1.83369	1.15301
Novel00038	Chr1	+	31172742	31173663	512	5	10	29	6	16	24	10	44	24	7	33	2	7	10	4	1	25	16	27	17	26	13	36	41	46	25	31	0.487301	1.02328	3.25116	0.606245	1.27612	2.63316	1.0647	4.65812	2.66947	0.759423	3.92129	0.237424	0.765372	1.04585	0.897826	0.81145	0.669678
Novel00039	Chr1	+	31541685	31543614	1845	0	0	0	0	0	0	0	0	0	0	0	0	0	0	0	0	0	0	0	0	0	0	0	0	0	0	0	0	0	0	0	0	0	0	0	0	0	0	0	0	0	0	0	0
Novel00040	Chr1	+	31605966	31610114	3924	357	393	483	548	564	893	603	493	125	68	107	81	75	76	160	340	480	505	753	139	1282	394	244	134	211	70	87	5.68416	6.56986	8.84624	9.04583	7.34889	16.0062	10.4886	8.52661	2.27141	1.20522	2.07716	1.5709	1.3397	1.29853	0.55004	1.17652	1.03935
Novel00041	Chr1	+	33535539	33536951	1413	29	17	52	59	38	43	18	18	25	33	19	33	63	18	19	20	46	35	5	23	18	6	11	29	11	26	20	1.02413	0.630332	2.11238	2.16011	1.0982	1.70947	0.694429	0.690492	1.00759	1.29726	0.818081	1.4195	2.49599	0.682131	1.58597	1.80093	4.0443
Novel00042	Chr1	+	33587375	33589840	1583	7	2	11	12	5	3	0	1	5	1	0	2	0	0	11	12	8	10	0	1	2	1	0	1	0	1	0	0.257594	0.077274	0.465633	0.457813	0.150575	0.124279	0	0.0399732	0.209988	0.0409634	0	0.0896467	0	0	0	0.114896	0.084286
Novel00043	Chr1	+	33865834	33868042	2120	0	1	17	0	5	36	0	13	59	0	22	69	1	11	9	2	2	6	2	85	14	1	46	1	9	2	25	0	0.0247131	0.460281	0	0.096311	0.9539	0	0.332381	1.58489	0	0.631352	1.97823	0.0264064	0.27784	0.271042	0	0.134778
Novel00044	Chr1	+	34679834	34689973	2463	175	185	188	161	203	176	122	152	170	87	171	212	208	145	72	62	118	235	80	166	175	80	131	114	122	101	112	8.54446	9.48383	10.5589	8.1497	8.11123	9.67382	6.50738	8.0616	9.47288	4.72851	10.1796	12.6081	11.3935	7.59722	5.50995	3.20134	3.46678
Novel00045	Chr1	+	35011617	35015432	378	7	17	6	0	2	1	3	3	3	13	4	2	3	3	3	8	6	12	0	9	6	2	0	6	3	14	15	0.924067	2.35624	0.911108	0	0.216063	0.148609	0.43264	0.430187	0.451974	1.91033	0.643803	0.32159	0.444297	0.424978	0.456039	0.549553	0
Novel00046	Chr1	+	36563007	36564112	1072	32	12	19	2	16	27	24	15	10	2	2	4	2	1	15	17	11	16	23	6	19	10	8	12	13	3	5	1.48954	0.586475	1.01735	0.0965166	0.609491	1.41483	1.22043	0.758446	0.531238	0.103631	0.113506	0.226793	0.104443	0.0499508	2.35847	4.6507	15.939
Novel00047	Chr1	+	37121563	37123297	1641	65	56	46	62	119	25	16	20	37	22	26	41	34	28	64	96	44	61	7	39	30	10	20	32	25	33	18	1.97652	1.7879	1.60901	1.95456	2.96129	0.855791	0.531507	0.660617	1.28404	0.74468	0.96394	1.51859	1.15988	0.913665	1.82082	1.64565	2.43767
Novel00048	Chr1	+	39133592	39135999	1182	0	0	0	0	0	0	0	0	3	13	7	3	57	24	0	1	0	0	0	0	0	0	0	0	0	1	0	0	0	0	0	0	0	0	0	0.171017	0.722826	0.426302	0.182524	3.19414	1.28642	0.0575184	0.415878	0.0572031
Novel00049	Chr1	+	40371938	40378198	673	16	11	5	17	10	7	7	3	29	33	13	11	39	18	2	12	9	11	0	11	4	5	6	8	9	10	8	1.18632	0.856329	0.426447	1.30677	0.606774	0.584277	0.566996	0.241621	2.45396	2.72367	1.1752	0.99344	3.2441	1.43217	0.939183	2.00632	0.76421
Novel00050	Chr1	+	42342702	42382443	2042	8	10	0	1	5	7	1	3	25	8	2	61	709	186	24	19	27	2	0	4	1	1	3	4	2	1	3	0.271378	0.356164	0	0.0351685	0.138803	0.267314	0.0370582	0.110544	0.967857	0.302088	0.0827184	2.52047	26.9822	6.77076	10.9375	14.6866	3.4575
Novel00051	Chr1	+	42993253	43017230	7375	13	32	19	9	14	14	19	18	92	44	97	294	181	84	27	5	5	16	24	60	20	8	31	28	50	28	50	0.147733	0.381812	0.248371	0.106034	0.130199	0.179102	0.235878	0.222197	1.19319	0.556602	1.34398	4.06956	2.30759	1.02436	0.641217	0.319332	0.507559
Novel00052	Chr1	+	43325885	43334273	1607	31	38	42	42	37	28	26	25	28	16	17	21	26	23	12	30	43	27	15	28	26	19	21	18	11	37	33	0.962594	1.23888	1.50018	1.35207	0.940216	0.978764	0.881972	0.843242	0.992261	0.553044	0.643603	0.794268	0.905736	0.766389	0.0715132	0.452433	0.248924
Novel00053	Chr1	+	48705141	48711042	2851	3	17	19	5	21	14	3	0	59	17	18	73	51	48	10	2	2	18	1	41	10	4	18	11	9	6	8	0.0916711	0.545413	0.667848	0.158398	0.52514	0.48159	0.100146	0	2.05755	0.578254	0.670612	2.71707	1.74835	1.57396	0.879683	0.540635	0.209967
Novel00054	Chr1	+	49297925	49299884	1960	61	33	84	103	158	34	11	51	69	42	43	69	70	66	66	35	64	75	1	52	33	18	21	46	35	49	40	1.553	0.882106	2.45999	2.71862	3.29187	0.974448	0.305938	1.4104	2.00483	1.19028	1.33474	2.13972	1.99934	1.80312	1.26062	1.51029	1.60358
Novel00055	Chr1	+	49843667	49844607	941	9299	11343	4518	9827	7382	413	3902	5631	215	272	55	653	2	7	4640	3191	6277	10222	579	212	233	5559	664	502	1878	265	547	493.11	631.54	275.592	540.254	320.351	24.6545	226.045	324.358	13.0117	16.0559	3.55597	42.1781	0.118983	0.398333	12.3349	24.0624	45.4859
Novel00056	Chr1	+	50224927	50229965	894	0	0	0	0	0	0	0	0	0	0	0	0	0	0	0	0	0	0	0	0	0	0	0	0	0	0	0	0	0	0	0	0	0	0	0	0	0	0	0	0	0	0	0	0
Novel00057	Chr1	+	50251732	50256799	1778	0	0	0	0	0	0	0	2	1	0	0	0	0	0	0	0	0	0	2	0	0	0	0	0	0	0	3	0	0	0	0	0	0	0	0.0945137	0.0496501	0	0	0	0	0	0	0	0
Novel00058	Chr1	+	50967107	50996018	2963	599	413	414	552	700	276	266	243	457	499	328	543	677	361	517	468	290	445	276	381	342	231	382	360	389	358	260	10.7325	7.7694	8.53268	10.2537	10.264	5.56698	5.20659	4.72944	9.3449	9.95247	7.16529	11.8505	13.6084	6.94096	6.97371	6.58251	5.12979
Novel00059	Chr1	+	52308680	52313914	1209	8	9	23	20	20	26	13	34	65	59	62	35	36	73	13	3	5	26	7	58	25	10	28	33	36	49	46	0.361591	0.427107	1.19583	0.93719	0.73978	1.32294	0.641906	1.66931	3.35296	2.96851	3.41671	1.92692	1.82548	3.54072	1.09301	0.282243	1.08701
Novel00060	Chr1	+	52438717	52450275	1344	4	11	11	11	27	88	26	110	39	25	26	6	3	6	2	3	19	10	105	80	122	28	62	101	107	56	89	0.167028	0.482267	0.528366	0.476202	0.922652	4.13667	1.18605	4.98945	1.85858	1.16206	1.3237	0.305174	0.140539	0.268857	0.144253	0	0.0956417
Novel00061	Chr1	+	52837263	52837951	598	1	3	1	2	0	2	3	6	19	10	21	13	16	27	9	3	18	4	0	18	1	1	4	9	7	18	11	0.0834442	0.262835	0.0959863	0.17302	0	0.187873	0.273475	0.543849	1.80941	0.928869	2.1365	1.32131	1.49783	2.41769	0.672619	0.260532	1.43343
Novel00062	Chr1	+	54897956	54918231	2471	0	0	0	0	1	4	0	1	1	0	4	2	0	1	1	0	0	0	0	1	2	0	17	0	2	0	18	0	0	0	0	0.0165528	0.0910808	0	0.0219715	0.0230842	0	0.0986452	0.0492748	0	0.0217054	0.0465836	0	0.0231641
Novel00063	Chr1	+	55980289	55980900	539	0	0	2	1	1	4	2	3	3	1	2	3	1	13	3	2	7	2	5	4	7	1	6	4	2	16	5	0	0	0.212986	0.0959794	0.0757623	0.416876	0.202273	0.30169	0.316969	0.103055	0.225749	0.338296	0.103862	1.29149	0.213213	0.0963503	0.636132
Novel00064	Chr1	+	57614757	57615365	609	11	1	1	5	5	8	0	2	0	0	0	2	0	0	0	0	9	7	4	0	44	1	1	0	4	0	4	0.901307	0.0860291	0.0942526	0.424736	0.33527	0.737919	0	0.178009	0	0	0	0.199607	0	0	0	0	0.0938356
Novel00065	Chr1	+	58462599	58483714	1099	24	19	19	25	13	4	6	9	16	7	14	9	28	5	2	4	5	22	14	16	8	5	6	11	15	15	14	1.08971	0.905772	0.992353	1.17682	0.483045	0.204455	0.297612	0.443888	0.829099	0.353799	0.775024	0.497747	1.42628	0.243618	0.418278	0.661564	0.363987
Novel00066	Chr1	+	59685162	59694120	1841	5	8	13	1	3	47	3	172	712	348	301	55	38	21	4	1	6	16	79	565	311	31	723	255	366	152	306	0.14001	0.235204	0.418742	0.0290308	0.0687473	1.48158	0.0917721	5.23177	22.7539	10.8474	10.2765	1.87594	1.19377	0.631029	0.548168	0.058286	0.448958
Novel00067	Chr1	+	63094302	63098097	2385	34	20	39	43	66	18	4	17	31	17	23	18	49	29	23	40	33	34	1	21	7	4	13	12	7	26	9	0.778966	0.4811	1.02782	1.02136	1.23745	0.464249	0.100115	0.423077	0.810565	0.433558	0.642473	0.502318	1.25945	0.71298	0.976149	0.739172	0.813371
Novel00068	Chr1	+	63964819	63966236	1338	13	30	34	28	7	54	3	10	24	31	42	8	3	0	16	10	4	17	0	7	25	6	26	14	8	10	12	0.484824	1.1747	1.45859	1.0826	0.213641	2.26712	0.122226	0.405109	1.0215	1.28695	1.90976	0.363411	0.125519	0	0.386508	0.737461	0.768779
Novel00069	Chr1	+	64653238	64654354	1117	18	72	11	5	18	8	19	14	25	48	65	42	175	259	18	8	63	55	45	51	10	19	14	42	63	74	60	0.804112	3.37709	0.565262	0.231571	0.658053	0.402321	0.927252	0.679365	1.27459	2.38695	3.54034	2.28539	8.7706	12.4161	1.44038	1.58077	1.17668
Novel00070	Chr1	+	65314332	65327954	1004	88	222	191	165	177	180	79	93	93	42	38	42	54	55	27	47	134	338	49	78	89	33	62	35	71	27	45	4.37367	11.5846	10.9197	8.50192	7.19915	10.0711	4.28934	5.02085	5.27513	2.32365	2.30269	2.54261	3.01096	2.93337	3.83454	3.05183	3.47201
Novel00071	Chr1	+	65728777	65729610	754	1	1	4	2	0	4	0	0	0	0	0	0	0	0	8	5	1	6	0	0	1	0	0	3	0	0	0	0.0661799	0.0694851	0.304508	0.137223	0	0.298006	0	0	0	0	0	0	0	0	4.57249	1.03315	1.5916
Novel00072	Chr1	+	66830970	66833982	1010	26	34	165	41	64	7	2	4	12	0	3	13	8	12	43	15	30	197	0	1	9	0	3	1	1	2	0	1.46267	2.00825	10.6775	2.39126	2.94644	0.443313	0.122915	0.244436	0.770445	0	0.20577	0.890807	0.504906	0.724428	0.453468	0.0585488	0.064426
Novel00073	Chr1	+	67585461	67593554	1141	2	0	0	1	0	0	0	6	15	16	5	14	2	0	0	0	1	3	0	19	0	3	4	12	3	27	8	0.0874665	0	0	0.04534	0	0	0	0.285032	0.748668	0.778915	0.266606	0.745772	0.098127	0	0.352521	0.819273	0.550925
Novel00074	Chr1	+	73183372	73202446	8736	10	7	23	21	36	22	16	20	55	19	30	107	41	15	3	9	2	13	26	207	61	17	86	91	75	154	102	0.0967985	0.071143	0.2561	0.210745	0.285178	0.239734	0.169195	0.210295	0.6076	0.20473	0.354061	1.26159	0.445246	0.155812	0.0780264	0.040297	0.0997698
Novel00075	Chr1	+	73540420	73543466	2706	53	6	59	105	35	215	66	54	173	37	189	86	57	85	14	12	21	48	34	277	150	69	187	125	254	75	212	1.22609	0.145735	1.57005	2.51829	0.662613	5.59918	1.66798	1.35698	4.56751	0.952812	5.33085	2.42333	1.47934	2.11012	1.625	1.42051	0.74181
Novel00076	Chr1	+	74800410	74803450	681	0	0	0	0	0	0	0	0	1	0	0	0	0	0	4	0	0	2	0	0	0	0	1	0	0	0	0	0	0	0	0	0	0	0	0	0.0836251	0	0	0	0	0	2.53132	0	0
Novel00077	Chr1	+	75158653	75164784	1479	14	3	5	17	3	3	7	3	11	8	2	19	52	6	4	3	5	7	0	6	4	2	9	7	4	1	6	0.567502	0.127681	0.233143	0.714427	0.0995188	0.136899	0.309983	0.132097	0.508884	0.360984	0.0988455	0.938122	2.36477	0.260994	0.373426	0.548437	0.185689
Novel00078	Chr1	+	76398106	76401911	3806	4	2	0	2	0	3	0	3	54	124	53	2	3	2	2	0	35	2	0	60	0	3	8	12	5	77	50	0.0608347	0.0319364	0	0.0315348	0	0.0513631	0	0.0495614	0.937284	2.09928	0.982776	0.0370499	0.051187	0.0326408	0	0.0316567	0.0870861
Novel00079	Chr1	+	76449024	76450836	1729	209	534	182	307	176	614	97	418	9513	27073	11660	1710	3142	5353	296	277	407	322	113	4659	396	135	1291	1546	1753	7352	4159	6.03182	16.1811	6.04208	9.18566	4.1568	19.9485	3.05826	13.1042	313.333	869.755	410.288	60.1125	101.732	165.783	39.98	47.2171	95.5516
Novel00080	Chr1	+	78090548	78323007	1414	211	236	450	346	388	516	160	231	871	665	476	763	611	582	162	103	124	497	214	794	464	136	415	358	304	402	418	8.37615	9.83648	20.5489	14.2399	12.6049	23.0595	6.93876	9.96105	39.4609	29.3861	23.0386	36.8938	27.2114	24.7928	15.0852	10.4527	8.86512
Novel00081	Chr1	+	78142399	78147755	1150	6	3	3	11	8	2	8	2	6	10	6	6	33	22	5	2	1	1	1	11	1	2	3	12	4	21	12	0.260346	0.136674	0.149739	0.494836	0.284076	0.0976941	0.379218	0.0942672	0.297124	0.483012	0.317423	0.317115	1.60643	1.02438	0.099932	0.180636	0.298153
Novel00082	Chr1	+	78605366	78631749	558	242	387	137	190	167	108	96	108	100	81	98	65	105	209	209	311	579	362	80	71	114	70	33	86	46	41	25	21.6411	36.3362	14.0928	17.6151	12.2215	10.8724	9.37852	10.491	10.2059	8.06318	10.6851	7.08016	10.5341	20.0562	11.3274	10.6099	8.80743
Novel00083	Chr1	+	79918058	79930586	1086	2	12	102	4	17	113	9	128	275	0	30	244	1	48	39	1	10	141	23	376	145	5	205	38	40	37	50	0.116588	0.734464	6.8397	0.241743	0.810993	7.4155	0.573147	8.10521	18.2954	0	2.13222	17.3253	0.0653989	3.00265	6.84698	0.0606692	1.20167
Novel00084	Chr1	+	80230994	80239619	2910	2	0	2	6	1	6	3	6	16	18	25	26	80	6	0	5	1	2	5	10	7	4	22	48	16	26	21	0.0446329	0	0.0513415	0.138818	0.0182629	0.150735	0.0731386	0.145448	0.407504	0.447153	0.680226	0.706749	2.00292	0.143687	0.513961	1.57935	0.357801
Novel00085	Chr1	+	84356141	84360965	4729	7	7	9	11	24	8	1	20	39	28	30	41	16	9	7	5	6	13	2	20	11	0	13	12	25	40	10	0.0738628	0.0775517	0.10924	0.120335	0.207245	0.0950291	0.0115273	0.229239	0.469655	0.328885	0.385955	0.526961	0.189407	0.101909	0.133658	0.208654	0.169178
Novel00086	Chr1	+	84765360	84769781	472	0	0	1	7	1	15	228	7	0	0	0	0	0	0	0	0	1	3	0	0	0	16	0	0	0	0	0	0	0	0.12161	0.767225	0.0865167	1.78519	26.3324	0.803867	0	0	0	0	0	0	0	0	0
Novel00087	Chr1	+	84773554	84784354	859	6	16	22	10	0	0	2	0	0	0	2	0	0	0	20	9	57	50	0	0	0	1	0	0	0	0	0	0.367359	1.02855	1.54944	0.63476	0	0	0.133773	0	0	0	0.149299	0	0	0	0.141008	0.0637212	0
Novel00088	Chr1	+	86081652	86085183	1745	0	8	0	0	55	0	0	42	1	0	113	0	0	199	0	0	21	0	8	0	0	0	0	0	59	0	72	0	0.240191	0	0	1.28709	0	0	1.30461	0.0326354	0	3.93974	0	0	6.10654	0	0	1.63742
Novel00089	Chr1	+	86090389	86113703	372	0	0	0	0	0	0	0	0	0	0	0	0	0	11	0	0	0	0	0	0	0	0	0	0	1	0	0	0	0	0	0	0	0	0	0	0	0	0	0	0	1.58339	0	0	1.07533
Novel00090	Chr1	+	86766755	86932997	1596	70	81	50	56	67	55	33	49	85	53	118	187	365	273	87	113	132	86	29	105	61	43	63	90	70	127	116	3.43459	4.17279	2.82202	2.84862	2.69027	3.03793	1.76885	2.61158	4.75972	2.89475	7.05905	11.176	20.0917	14.374	6.72355	11.3364	9.94575
Novel00091	Chr1	+	88702532	88725219	1275	18	0	0	13	0	0	23	0	1	24	0	2	22	0	3	10	3	0	0	0	0	15	0	45	0	22	0	0.758609	0	0	0.568013	0	0	1.05894	0	0.0480986	1.12594	0	0.10267	1.0402	0	0	0.482484	0
Novel00092	Chr1	+	90325870	90360529	3368	2	5	6	5	2	20	7	29	13	10	17	16	8	5	0	0	1	1	11	47	21	9	29	35	64	38	58	0.0613018	0.160908	0.211547	0.158885	0.0501669	0.690099	0.234391	0.965544	0.45475	0.341194	0.635301	0.597351	0.275093	0.164457	0.282363	0.223298	0.210611
Novel00093	Chr1	+	99099988	99106148	1239	0	6	15	3	2	22	1	3	50	33	90	26	9	7	15	5	3	9	0	32	24	2	36	37	26	59	49	0	0.399429	1.09402	0.197203	0.103776	1.5703	0.0692664	0.206621	3.61809	2.32914	6.95749	2.00799	0.640195	0.476278	6.93619	2.96947	3.26755
Novel00094	Chr1	+	100005873	100017525	2403	0	0	0	0	0	0	3	0	0	0	0	0	0	0	0	0	0	0	57	0	0	83	0	0	0	0	2	0	0	0	0	0	0	0.0958605	0	0	0	0	0	0	0	0	0	0
Novel00095	Chr1	+	100456297	100461544	1675	1	43	15	2	48	7	1	43	22	1	15	26	0	18	4	1	44	36	6	35	19	2	13	2	37	2	73	0.0523606	2.36395	0.90346	0.108569	2.05679	0.412611	0.0572011	2.4457	1.31466	0.0582858	0.957598	1.65823	0	1.01139	0.482358	0.054494	1.01939
Novel00096	Chr1	+	101610371	101678826	1220	136	126	88	160	136	51	54	62	38	63	49	53	69	87	30	186	158	113	19	31	28	64	17	60	36	42	30	8.07899	7.85876	6.01331	9.85389	6.61152	3.41057	3.50438	4.00074	2.57625	4.16598	3.54897	3.83496	4.59848	5.54597	4.51478	7.04802	6.25884
Novel00097	Chr1	+	102347139	102350716	2481	1136	3031	1571	1557	973	644	365	482	550	1891	1190	534	1189	5556	673	1988	3649	1898	91	1090	285	176	251	349	206	1377	3393	30.46	85.3301	48.4552	43.2822	21.3505	19.4391	10.6916	14.0388	16.8306	56.4418	38.9032	17.4405	35.7668	159.865	13.9252	42.7518	47.0126
Novel00098	Chr1	+	102569671	102571284	1614	38	84	34	16	13	21	13	6	19	51	51	17	42	60	41	78	95	95	5	42	26	11	14	22	21	82	28	1.17484	2.72671	1.20917	0.512842	0.328913	0.73089	0.439073	0.2015	0.6704	1.75518	1.92244	0.640191	1.45677	1.99061	0.747632	1.70535	1.27463
Novel00099	Chr1	+	102583728	102588319	4592	26	73	18	13	8	10	4	0	13	5	11	8	10	18	27	33	102	48	0	18	5	3	7	0	1	8	6	0.282533	0.832883	0.224999	0.146456	0.0711426	0.12233	0.0474849	0	0.161222	0.0604817	0.145739	0.105889	0.121911	0.209898	0.312832	0.316663	0.410674
Novel00100	Chr1	+	102600931	102606236	5306	145	626	131	90	89	62	12	8	197	213	277	172	133	1314	171	153	590	406	11	223	70	21	133	74	90	59	90	1.36363	6.18116	1.41715	0.87749	0.684959	0.656388	0.123285	0.0817243	2.11438	2.22981	3.17612	1.97027	1.40323	13.2607	1.42948	1.77155	3.41411
Novel00101	Chr1	+	103948539	103957828	948	9	7	11	20	10	13	7	8	4	38	11	49	31	13	5	8	6	17	1	7	8	5	3	10	5	8	1	0.473731	0.386859	0.666031	1.09141	0.430758	0.77032	0.40252	0.457415	0.24029	2.22654	0.705943	3.14161	1.83062	0.734298	0.727353	0.821722	0.421963
Novel00102	Chr1	+	105582586	105606679	2803	30	37	34	21	55	14	11	11	10	8	3	10	22	7	39	27	18	29	3	27	11	9	10	19	12	15	10	0.534067	0.691578	0.696252	0.387581	0.801275	0.28057	0.213928	0.212715	0.203171	0.158534	0.0651153	0.216841	0.439384	0.133725	0.409996	0.277914	0.835884
Novel00103	Chr1	+	107501783	107508300	6518	8	6	24	11	20	25	11	10	37	37	74	56	41	23	2	2	4	31	16	90	33	19	32	54	55	76	61	0.0612453	0.0482281	0.211352	0.0873062	0.125302	0.215458	0.0919974	0.0831599	0.323274	0.315314	0.690721	0.522201	0.352139	0.188952	0.0617101	0.0717084	0.105209
Novel00104	Chr1	+	108883170	108884780	1442	21	9	86	8	19	125	28	12	111	19	16	104	36	27	25	6	16	89	17	192	72	16	95	23	28	54	18	0.906481	0.407894	4.27023	0.358013	0.671178	6.07419	1.32038	0.562667	5.46826	0.91296	0.842068	5.46814	1.74337	1.25067	2.13739	1.61728	0.395473
Novel00105	Chr1	+	109379743	109380496	162	0	0	0	0	0	0	0	0	0	0	0	0	0	0	0	0	0	0	0	0	0	0	0	0	0	0	0	0	0	0	0	0	0	0	0	0	0	0	0	0	0	0	0	0
Novel00106	Chr1	+	109442167	109443711	1545	29	20	0	44	60	1	29	64	0	54	76	9	91	114	0	18	14	0	36	0	1	28	0	79	69	117	144	1.2863	0.931409	0	2.02333	2.17791	0.0499325	1.40521	3.08358	0	2.66623	4.11004	0.486244	4.52828	5.42612	0	1.8465	1.3715
Novel00107	Chr1	+	110203544	110210482	1015	11	14	0	25	19	0	7	14	0	6	10	1	19	6	0	19	10	0	6	2	0	7	2	22	6	23	16	0.540784	0.722645	0	1.27421	0.764415	0	0.375949	0.747636	0	0.328353	0.599403	0.0598822	1.04793	0.316536	0	0.409323	0.0563014
Novel00108	Chr1	+	111748028	111770474	2403	27	29	22	51	27	42	48	27	81	66	78	40	37	56	4	14	24	42	29	69	42	28	72	33	41	68	66	1.07013	1.2068	1.00301	2.09561	0.875749	1.87396	2.07832	1.16243	3.6639	2.91188	3.76924	1.93107	1.64521	2.38177	1.32356	1.56747	1.49787
Novel00109	Chr1	-	238786	242019	1862	0	1	2	0	0	14	0	0	11	0	7	2	0	3	5	1	2	6	0	11	5	1	5	2	1	3	3	0	0.0473705	0.103797	0	0	0.711064	0	0	0.566398	0	0.38506	0.10991	0	0.145246	4.31216	0.234778	0.671697
Novel00110	Chr1	-	403975	406799	2201	217	637	440	398	352	178	82	153	200	396	235	213	349	597	302	300	423	765	32	185	166	73	100	88	92	143	115	4.91968	15.1629	11.4747	9.3547	6.53077	4.54293	2.03091	3.7679	5.1748	9.99381	6.4958	5.88198	8.87666	14.5242	5.0386	4.08195	3.34931
Novel00111	Chr1	-	433939	435048	600	2	0	1	0	0	0	0	0	2	0	2	1	4	12	0	0	0	0	1	0	0	0	0	0	0	0	0	0.166332	0	0.0956663	0	0	0	0	0	0.189829	0	0.202798	0.101301	0.37321	1.07095	0.287304	0.259664	0.0952432
Novel00112	Chr1	-	749007	750996	1119	5	8	21	8	5	7	3	19	0	0	0	0	11	0	0	7	6	1	23	7	7	22	3	10	3	5	0	0.222965	0.374561	1.07721	0.369851	0.182466	0.351402	0.146146	0.920347	0	0	0	0	0.550309	0	0.359452	0.55692	0
Novel00113	Chr1	-	788004	797207	8590	164	50	153	122	145	77	66	71	302	141	264	599	804	273	194	83	58	129	125	273	82	134	169	162	142	220	141	1.20648	0.386199	1.29473	0.930475	0.872947	0.637683	0.530419	0.567368	2.53553	1.15466	2.36792	5.36746	6.63558	2.15515	0.982672	0.696725	0.454943
Novel00114	Chr1	-	1200926	1221228	1469	149	80	150	115	204	204	89	131	376	119	411	538	551	494	189	156	218	165	87	397	277	140	312	273	254	271	269	5.85437	3.30027	6.7795	4.68448	6.55946	9.02324	3.82018	5.59108	16.8604	5.20474	19.689	25.7479	24.288	20.8286	7.32966	5.64309	4.76966
Novel00115	Chr1	-	1610093	1613854	2107	80	21	39	68	31	29	91	33	24	44	12	17	97	28	12	34	21	46	12	25	18	22	22	61	14	79	24	2.81323	0.775353	1.57758	2.4791	0.892116	1.14803	3.49588	1.26055	0.963192	1.72237	0.514498	0.728166	3.82678	1.05661	0.809879	1.9031	0.20136
Novel00116	Chr1	-	1618119	1624153	4031	28	9	11	42	6	7	43	9	17	57	8	10	166	20	6	21	8	11	6	13	5	18	5	40	7	41	9	0.495633	0.167267	0.223979	0.770763	0.0869157	0.139489	0.831516	0.173052	0.34343	1.12314	0.172655	0.21561	3.29653	0.379903	0.203834	0.773742	0.222989
Novel00117	Chr1	-	2152817	2188644	1288	74	31	21	71	20	12	24	24	14	15	22	13	42	43	16	46	34	37	7	21	16	10	17	32	33	35	21	2.92597	1.28696	0.955147	2.91049	0.647161	0.534143	1.03669	1.03081	0.631761	0.660218	1.06059	0.626106	1.86309	1.82451	0.0910632	1.31684	0.950922
Novel00118	Chr1	-	2228990	2281969	389	0	1	0	0	0	0	3	2	0	4	0	0	14	0	0	0	0	0	0	0	0	0	0	2	0	3	1	0	0.134683	0	0	0	0	0.420406	0.278682	0	0.571171	0	0	2.01476	0	0	0.667517	0.440714
Novel00119	Chr1	-	2237367	2260294	397	25	5	3	25	6	9	13	0	2	7	10	5	33	21	10	25	0	15	1	12	8	6	16	18	7	28	9	3.14229	0.659846	0.433752	3.25774	0.617167	1.27347	1.78505	0	0.286895	0.979407	1.53248	0.765497	4.65337	2.83248	0	1.9622	0.287889
Novel00120	Chr1	-	2269404	2271210	1716	95	0	3	83	0	0	36	1	1	11	1	3	11	1	36	89	2	3	0	2	1	16	0	36	1	40	3	2.76251	0	0.100349	2.50223	0	0	1.14362	0.0315872	0.0331869	0.356067	0.0354542	0.10626	0.358856	0.0312047	4.28613	5.20539	0.199811
Novel00121	Chr1	-	2318089	2584348	892	70	83	43	47	73	27	16	36	43	10	23	24	12	24	57	42	104	148	19	34	29	15	21	12	18	11	24	4.86487	6.05643	3.43759	3.38642	4.15184	2.1124	1.21477	2.71773	3.41058	0.773626	1.9489	2.03166	0.935624	1.78988	2.00073	0.795628	2.14894
Novel00122	Chr1	-	2454719	2500619	3718	109	13	188	117	10	93	27	3	156	29	5	178	9	7	126	70	5	189	2	74	66	18	55	50	3	39	0	1.55092	0.194209	3.07704	1.72591	0.116441	1.48965	0.419687	0.0463675	2.53322	0.459323	0.08674	3.08495	0.143665	0.106881	3.80123	0.829266	0.374781
Novel00123	Chr1	-	3905992	3917233	1792	105	28	59	86	26	140	52	88	88	65	32	22	27	45	16	41	35	97	9	40	111	29	148	57	95	56	39	3.22428	0.90275	2.08405	2.73786	0.653374	4.83961	1.7444	2.93533	3.08399	2.22186	1.19807	0.822874	0.930154	1.48285	1.13154	2.58865	0.984668
Novel00124	Chr1	-	4340775	4342032	1258	0	2	0	6	0	0	0	2	0	0	0	0	0	0	0	8	37	0	0	2	2	2	0	0	0	0	0	0	0.0832937	0	0.246739	0	0	0	0.0861743	0	0	0	0	0	0	0.0456764	0.041282	1.58991
Novel00125	Chr1	-	4633703	4655731	14307	73	112	66	77	56	54	43	41	161	81	151	305	467	320	66	83	100	100	39	116	28	106	48	48	59	72	52	1.28944	2.07712	1.34102	1.41006	0.80949	1.07377	0.82975	0.786672	3.24557	1.59266	3.25195	6.56214	9.25428	6.06553	3.15272	2.46336	1.21372
Novel00126	Chr1	-	6384382	6396751	928	99	87	35	65	69	54	34	64	65	30	56	54	48	50	62	71	79	93	6	79	22	14	52	38	43	46	69	5.83242	5.38144	2.37189	3.97006	3.32665	3.58135	2.18823	4.09567	4.37033	1.9674	4.02244	3.87502	3.1725	3.161	2.64578	2.32992	3.03609
Novel00127	Chr1	-	6557769	6562287	939	183	440	303	169	412	143	51	132	74	44	72	90	47	107	183	91	314	449	76	100	138	42	72	53	97	56	101	10.8067	27.2809	20.5824	10.3466	19.9105	9.50638	3.29011	8.46731	4.98722	2.89236	5.18395	6.47366	3.11376	6.78054	7.61612	2.02814	4.39584
Novel00128	Chr1	-	7295232	7297332	819	1	9	0	2	2	0	0	0	4	0	0	0	7	2	0	0	3	0	0	0	1	1	2	0	0	0	0	0.0609275	0.575733	0	0.126332	0.0997213	0	0	0	0.278138	0	0	0	0.478474	0.130763	0.0701598	0	0.13955
Novel00129	Chr1	-	8020883	8022804	916	14	1	8	25	3	2	20	6	0	3	0	4	20	8	7	10	1	9	13	1	2	60	2	18	9	3	4	0.762658	0.0571962	0.501308	1.41192	0.133742	0.122651	1.19023	0.355046	0	0.18192	0	0.265417	1.2223	0.467662	0.752763	1.41738	0.124773
Novel00130	Chr1	-	8312732	8315726	597	41	27	65	63	91	37	23	34	45	56	46	52	104	54	31	31	29	59	4	19	19	6	22	21	15	20	34	3.42694	2.36948	6.24956	5.45925	6.22456	3.48148	2.10015	3.08697	4.29262	5.21038	4.68779	5.29411	9.75222	4.84347	4.04248	4.95841	4.30748
Novel00131	Chr1	-	8301160	8312360	5569	3	4	4	2	1	2	4	7	8	3	2	18	22	2	2	0	0	5	0	1	1	0	1	1	4	0	1	0.0327712	0.0458772	0.0502625	0.0226501	0.00893955	0.0245946	0.0477344	0.0830616	0.099735	0.0364797	0.0266372	0.239503	0.269613	0.0234445	0.150948	0.0795818	0.0375301
Novel00132	Chr1	-	8303489	8304324	766	4	2	3	2	0	3	3	1	4	3	3	12	14	5	1	0	0	2	0	4	3	0	1	2	1	0	2	0.260572	0.136793	0.224803	0.135073	0	0.220003	0.213496	0.0707619	0.297382	0.217545	0.238274	0.952174	1.02316	0.349525	0.300057	0.135595	0.149206
Novel00133	Chr1	-	10071044	10086717	1521	26	34	28	43	17	10	2	4	7	15	6	8	26	14	13	27	30	36	0	3	5	3	5	7	3	11	8	1.02804	1.4115	1.27353	1.76269	0.550087	0.44512	0.0863909	0.171802	0.31588	0.660218	0.289252	0.385296	1.15334	0.594027	6.92081	23.95	9.96204
Novel00134	Chr1	-	10365852	10367511	1555	0	0	0	0	0	0	0	0	0	0	0	0	0	0	0	0	0	0	0	0	0	0	0	0	0	0	0	0	0	0	0	0	0	0	0	0	0	0	0	0	0	0.591238	0.467562	0.477747
Novel00135	Chr1	-	10676505	10681326	3101	0	0	0	0	0	0	0	0	0	0	0	0	0	0	0	0	0	0	0	0	0	0	0	0	0	0	0	0	0	0	0	0	0	0	0	0	0	0	0	0	0	0	0	0
Novel00136	Chr1	-	10888824	10915185	1597	49	98	127	116	132	159	112	134	153	119	138	96	100	134	25	21	35	139	72	135	113	83	84	127	113	110	161	1.71464	3.60055	5.11204	4.20829	3.78004	6.26345	4.2815	5.09347	6.1102	4.63536	5.88769	4.09181	3.92577	5.03179	2.82066	3.78753	3.64676
Novel00137	Chr1	-	10886329	10887986	1658	0	0	0	0	2	5	3	2	7	1	3	1	3	6	0	1	1	1	8	12	11	13	19	14	14	14	10	0	0	0	0	0.0492592	0.169403	0.0986357	0.0653843	0.240435	0.033502	0.110083	0.0366589	0.101293	0.193778	0.138627	0.0313226	0.241267
Novel00138	Chr1	-	11259946	11331017	1079	383	569	213	288	226	166	208	143	197	337	158	247	385	640	505	490	422	384	63	110	167	148	103	151	94	146	245	21.8418	34.0696	13.9728	17.0275	10.5473	10.657	12.9584	8.85842	12.8216	21.3933	10.9859	17.1575	24.6319	39.166	11.2952	16.6778	9.92706
Novel00139	Chr1	-	11273022	11328554	220	1	0	0	0	2	0	0	0	0	0	0	3	4	9	0	0	0	0	0	0	0	0	0	0	0	0	0	0.226816	0	0	0	0.371235	0	0	0	0	0	0	0.828824	1.01785	2.19057	1.04474	0.472116	0.519508
Novel00140	Chr1	-	11946411	11953597	7187	5	8	6	6	6	13	8	9	49	33	62	84	123	32	12	2	8	1	14	8	13	7	19	25	19	9	15	0.0347152	0.0583183	0.0479197	0.0431887	0.0340914	0.101609	0.0606792	0.0678771	0.388269	0.255048	0.524843	0.710388	0.95808	0.238418	0.199878	0.180648	0.341905
Novel00141	Chr1	-	11955643	11956405	763	0	0	0	0	0	1	3	0	3	9	3	1	2	6	0	0	0	1	1	2	0	3	1	3	1	2	1	0	0	0	0	0	0.0736227	0.214335	0	0.223914	0.6552	0.239211	0.0796598	0.14674	0.42108	0.150618	0.204192	0.82386
Novel00142	Chr1	-	12636532	12637488	957	0	0	0	0	2	0	0	0	0	0	0	0	1	0	1	0	0	0	0	0	0	2	2	0	0	0	0	0	0	0	0	0.0853414	0	0	0	0	0	0	0	0.0584968	0	0.0600427	0.108532	0.119427
Novel00143	Chr1	-	12836171	12842658	540	0	0	0	4	2	1	0	7	1	1	5	3	6	0	1	0	1	1	2	1	3	0	5	11	4	6	7	0	0	0	0.383207	0.151244	0.104026	0	0.70264	0.105461	0.102864	0.563328	0.337669	0.622016	0	0	0	0.105826
Novel00144	Chr1	-	13084569	13087314	1398	30	10	25	47	18	17	11	3	190	45	97	187	283	94	6	15	4	48	2	155	7	18	86	73	31	237	59	1.18809	0.415807	1.13889	1.92972	0.58337	0.757904	0.475904	0.129056	8.5875	1.9838	4.68367	9.02059	12.5736	3.9948	2.05217	2.84394	0.498893
Novel00145	Chr1	-	13162579	13171164	494	16	4	7	16	9	5	8	2	3	12	4	6	9	10	1	2	3	18	14	9	9	8	3	6	10	5	8	1.61618	0.424225	0.813358	1.67556	0.743973	0.568564	0.882796	0.219448	0.345842	1.3493	0.492627	0.738224	1.01991	1.08395	0.930541	0.73589	0.23136
Novel00146	Chr1	-	16250094	16250885	622	0	0	3	0	0	0	0	0	2	0	4	5	14	6	3	0	0	0	0	0	0	0	0	0	0	0	0	0	0	0.276848	0	0	0	0	0	0.183115	0	0.39125	0.488589	1.26003	0.516533	0.646666	0.333973	0.0918744
Novel00147	Chr1	-	16251614	16257115	4107	25	17	32	18	31	37	14	13	65	51	51	141	50	58	20	6	1	11	10	31	9	8	27	20	18	30	19	0.303747	0.216864	0.447235	0.226733	0.308233	0.506073	0.185823	0.171572	0.901306	0.689765	0.755493	2.08669	0.681537	0.756207	0.699548	0.417283	0.389599
Novel00148	Chr1	-	16360812	16366538	4352	155	71	165	164	151	194	146	139	247	124	101	422	351	134	162	116	85	181	139	374	371	209	330	305	175	362	186	2.62897	1.26438	3.21923	2.88382	2.09593	3.70421	2.70525	2.56095	4.78121	2.34118	2.08864	8.71834	6.67896	2.43893	4.16015	4.09531	1.1266
Novel00149	Chr1	-	16800218	16809628	1356	60	83	214	147	228	153	70	217	227	82	205	316	317	588	64	30	126	179	160	564	167	97	233	109	207	184	396	2.20795	3.20687	9.05867	5.60821	6.86621	6.33823	2.81407	8.67418	9.53345	3.359	9.1977	14.1642	13.0871	23.2196	5.84779	2.79579	6.61645
Novel00150	Chr1	-	17246541	17254206	4951	201	708	376	161	431	922	343	1278	3857	2862	8338	6522	7864	10894	185	132	137	947	1722	2173	173	852	1261	3190	2426	2303	2715	7.47936	27.661	16.0942	6.21103	13.1247	38.6223	13.9432	51.6571	163.797	118.549	378.284	295.608	328.291	435.007	46.62	28.6966	53.2254
Novel00151	Chr1	-	18219285	18220267	983	0	5	1	0	1	1	0	2	2	3	5	8	12	3	0	2	4	2	0	12	0	2	2	7	2	19	7	0	0.266489	0.0583925	0	0.0415421	0.0571456	0	0.110282	0.115867	0.169521	0.309458	0.494653	0.683395	0.16342	0	0.0528309	0.0581342
Novel00152	Chr1	-	19074282	19077148	2771	5	4	1	2	2	1	6	17	5	3	50	27	11	88	4	7	5	0	5	6	4	5	3	5	12	9	20	0.090039	0.0756286	0.0207145	0.0373388	0.0294737	0.0202721	0.118035	0.332538	0.102758	0.0601368	1.09779	0.592231	0.222229	1.70053	0.684305	0.187415	1.38173
Novel00153	Chr1	-	19846220	19853425	7104	161	97	158	79	160	164	34	52	367	145	160	958	829	527	162	84	35	184	17	391	114	34	194	91	117	243	115	1.13089	0.715371	1.27663	0.575295	0.919727	1.29681	0.260899	0.396761	2.94203	1.13376	1.37026	8.19646	6.53275	3.97233	2.42656	1.46938	0.84464
Novel00154	Chr1	-	19854785	19855800	922	0	0	0	0	0	0	0	0	0	1	0	4	0	1	2	4	0	0	0	3	0	1	0	0	0	0	0	0	0	0	0	0	0	0	0	0	0.0602455	0	0.26369	0	0.0580773	0.062322	0	0.681784
Novel00155	Chr1	-	20376109	20403320	9112	795	763	1188	1549	1440	1669	738	3541	4544	3488	3792	977	784	1271	83	132	516	552	1293	3650	773	984	2734	3788	4144	6169	4992	7.12468	7.1794	12.2469	14.3919	10.561	16.8381	7.22527	34.4711	46.4754	34.7963	41.4337	10.665	7.88245	12.2232	3.27139	6.12785	9.39089
Novel00156	Chr1	-	20575328	20590005	3676	21	2	22	42	19	168	245	167	125	41	115	31	44	2	3	8	1	7	351	325	187	150	256	263	417	287	318	0.414843	0.041482	0.499919	0.860167	0.307158	3.73604	5.28725	3.58353	2.81813	0.901584	2.76981	0.74592	0.975133	0.0423969	0.0682433	0.0205593	0.0452462
Novel00157	Chr1	-	21293531	21307006	13366	0	0	0	0	0	0	0	0	0	0	0	0	0	0	0	0	0	0	0	0	0	0	0	0	0	0	0	0	0	0	0	0	0	0	0	0	0	0	0	0	0	0	0	0
Novel00158	Chr1	-	21376893	21380575	3462	0	0	0	0	0	0	0	0	0	0	0	0	0	0	0	0	0	0	0	0	0	0	0	0	0	0	0	0	0	0	0	0	0	0	0	0	0	0	0	0	0	0	0	0
Novel00159	Chr1	-	22027236	22060429	5404	398	254	201	191	287	158	201	177	190	112	123	169	153	93	154	328	471	293	144	213	143	126	189	173	164	184	177	7.41047	4.96549	4.30499	3.68693	4.3731	3.31176	4.08845	3.57987	4.03741	2.32134	2.79226	3.8328	3.19596	1.85817	2.25127	3.08109	2.26025
Novel00160	Chr1	-	22776741	22786948	10208	160	34	32	98	275	550	217	293	179	515	428	173	1154	86	7	21	9	15	336	677	879	494	496	1358	536	1325	806	0.782126	0.174502	0.179937	0.496652	1.1001	3.02662	1.15882	1.55581	0.998611	2.80235	2.55087	1.03008	6.32863	0.451123	0.287079	1.53641	0.615796
Novel00161	Chr1	-	23408050	23412508	4152	35	54	36	23	57	42	17	71	293	208	170	688	480	455	1035	116	24	57	38	125	32	32	66	59	91	159	127	1.28418	2.08026	1.51941	0.874895	1.7115	1.73479	0.681408	2.82975	12.2691	8.49533	7.60493	30.7478	19.7582	17.9147	8.70364	3.13124	3.78171
Novel00162	Chr1	-	24413229	24414179	951	14	134	20	4	18	6	0	4	2	0	1	0	1	6	5	7	58	28	7	0	2	0	1	0	2	0	6	0.73459	7.38222	1.20715	0.217594	0.772919	0.354411	0	0.227986	0.119766	0	0.0639742	0	0.0588659	0.337838	0.241686	0.218434	0.781174
Novel00163	Chr1	-	25098696	25102123	3428	23	13	12	9	7	14	20	8	19	19	22	35	34	21	26	19	13	26	32	46	23	19	24	27	39	44	34	0.334799	0.198685	0.200933	0.135821	0.0833871	0.229416	0.318043	0.126496	0.315643	0.307871	0.390451	0.62057	0.555242	0.328032	0.268196	0.227244	0.700154
Novel00164	Chr1	-	25338767	25341246	1652	25	49	3	4	3	0	0	0	0	0	0	0	0	0	24	38	58	18	0	0	0	0	0	0	0	0	0	0.777253	1.5995	0.107289	0.128929	0.0763287	0	0	0	0	0	0	0	0	0	0	0.0647138	0
Novel00165	Chr1	-	27718680	27719653	846	89	35	102	106	95	58	36	33	80	58	103	126	160	242	42	78	79	88	20	81	27	26	63	53	56	65	53	5.24949	2.16751	6.92054	6.4819	4.58559	3.85118	2.31969	2.11433	5.38522	3.80814	7.40716	9.05241	10.5875	15.3173	4.61861	6.50695	4.99858
Novel00166	Chr1	-	28241194	28243462	2269	7	1	10	4	6	7	4	16	12	17	10	17	14	2	2	4	6	3	2	37	4	1	32	6	13	44	52	0.179127	0.0268676	0.294358	0.106119	0.125649	0.201651	0.111821	0.444748	0.350454	0.48425	0.311997	0.529881	0.401918	0.0549203	0.147336	0.0266322	0.205139
Novel00167	Chr1	-	28870842	28874520	2023	11	12	6	9	11	13	7	5	36	7	24	63	24	49	15	7	25	13	11	32	9	23	25	9	18	14	15	0.384112	0.439959	0.241007	0.32582	0.314342	0.511031	0.267032	0.189656	1.43468	0.272096	1.0218	2.67961	0.940207	1.83612	0.804211	0.18171	0.679832
Novel00168	Chr1	-	30244344	30249161	579	31	11	12	19	21	9	20	10	29	10	38	48	93	84	25	21	15	8	13	30	13	15	12	10	17	28	12	2.67166	0.995353	1.18963	1.69763	1.48109	0.873172	1.88299	0.936159	2.85235	0.95935	3.99292	5.03879	8.99184	7.76852	1.78635	3.22898	1.97395
Novel00169	Chr1	-	30613170	30628436	867	353	322	344	411	340	141	167	272	106	146	121	114	121	197	195	208	251	408	155	109	148	143	129	178	169	135	166	22.0458	21.1141	24.7128	26.611	17.377	9.91307	11.3938	18.4523	7.55515	10.1499	9.21348	8.67205	8.4778	13.2025	7.33543	6.88971	7.00913
Novel00170	Chr1	-	31502851	31504972	1638	471	451	493	486	496	692	693	920	358	337	290	218	191	213	390	441	433	448	347	367	531	358	713	826	747	484	679	14.3484	14.4253	17.276	15.3493	12.3654	23.7317	23.063	30.444	12.4467	11.428	10.7713	8.08922	6.52775	6.96311	8.06838	9.22616	6.55887
Novel00171	Chr1	-	31541646	31543614	1513	0	0	0	0	0	0	0	0	0	0	0	0	0	0	0	0	0	0	0	0	0	0	0	0	0	0	0	0	0	0	0	0	0	0	0	0	0	0	0	0	0	0	0	0
Novel00172	Chr1	-	31740891	31742302	1223	1	8	4	5	3	18	9	2	0	0	0	0	0	0	4	32	45	4	3	0	2	1	0	0	0	0	0	0.040801	0.34271	0.187734	0.2115	0.10017	0.826765	0.401156	0.0886404	0	0	0	0	0	0	0.65777	3.18476	2.3363
Novel00173	Chr1	-	31793106	31796951	1434	129	134	325	377	142	299	346	53	1	0	0	1	7	4	179	383	415	255	6	0	19	65	0	5	6	0	1	4.91753	5.36325	14.2513	14.8994	4.42987	12.8312	14.409	2.19465	0.0435055	0	0	0.0464327	0.299366	0.163628	24.1871	123.504	30.1227
Novel00174	Chr1	-	32268336	32269819	871	2	0	39	14	1	57	12	11	11	28	4	8	5	1	2	4	8	36	0	22	44	18	27	45	27	78	38	0.11458	0	2.57014	0.831528	0.0468839	3.67615	0.751035	0.684546	0.719214	1.78565	0.2794	0.558259	0.321363	0.0614779	0.461798	1.84835	0.131219
Novel00175	Chr1	-	33072550	33105369	2725	2	2	5	16	6	31	15	51	105	107	245	59	176	83	8	12	1	6	8	107	16	13	46	134	110	77	61	0.0564475	0.0592667	0.16233	0.468171	0.138583	0.984953	0.462494	1.56357	3.38213	3.36169	8.4308	2.02831	5.57282	2.51381	1.56002	3.0255	1.26057
Novel00176	Chr1	-	36259187	36260570	1257	0	1	0	2	1	42	1	1	1	0	2	0	0	0	0	1	0	2	4	21	51	10	31	6	7	0	0	0	0.04168	0	0.0823117	0.0324868	1.87694	0.0433673	0.0431214	0.0453053	0	0.096801	0	0	0	0	0	0
Novel00177	Chr1	-	36344797	36349678	1059	6891	5715	6653	7222	8039	1971	1734	3555	1071	999	922	797	780	828	1935	3980	3794	7117	690	1252	2947	2199	1730	2199	1432	732	1281	324.701	282.737	360.605	352.8	309.99	104.551	89.2587	181.958	57.594	52.3993	52.9688	45.7432	41.2328	41.867	24.4168	28.8842	28.8158
Novel00178	Chr1	-	37487617	37492783	630	0	0	0	4	0	8	0	7	10	0	2	4	0	0	0	2	0	1	2	8	6	13	6	8	5	7	4	0	0	0	0.328463	0	0.713322	0	0.602262	0.903948	0	0.193141	0.385908	0	0	0	0	0
Novel00179	Chr1	-	42361483	42378911	1253	1	0	0	1	3	0	0	1	2	1	1	9	55	8	3	0	3	0	2	0	1	0	1	0	0	0	1	0.0398241	0	0	0.0412872	0.0977714	0	0	0.0432591	0.0908998	0.0443307	0.048555	0.436571	2.45729	0.341882	0.321011	0.580255	0.136822
Novel00180	Chr1	-	42997001	43006238	9238	24	62	20	22	26	44	23	40	163	88	298	395	228	434	29	24	22	43	26	84	20	17	57	34	70	42	70	0.129637	0.351622	0.124269	0.1232	0.114931	0.267554	0.135721	0.234699	1.00483	0.529128	1.96256	2.59886	1.38166	2.51564	0.528705	0.202379	0.494877
Novel00181	Chr1	-	44417681	44422890	944	0	3	8	3	3	9	1	43	18	7	13	55	2	1	1	0	9	6	7	16	7	1	19	13	35	16	27	0	0.169188	0.494293	0.16706	0.13187	0.544205	0.0586788	2.50889	1.10342	0.418541	0.851359	3.59841	0.12052	0.0576397	0	0	0.18454
Novel00182	Chr1	-	44633222	44640540	2624	1	1	27	5	2	37	27	6	4	3	0	0	0	0	44	3	14	0	1	0	3	5	2	0	4	0	1	0.0190166	0.0199664	0.590623	0.0985764	0.0311249	0.792089	0.560915	0.123941	0.086812	0.0635058	0	0	0	0	14.8032	15.8332	41.1172
Novel00183	Chr1	-	45645951	45648188	2238	2	0	4	0	2	5	2	10	0	1	1	0	0	0	5	0	0	2	4	5	26	21	9	6	9	7	0	0.0445931	0	0.102591	0	0.0364932	0.125501	0.0487155	0.242197	0	0.0248197	0.0271847	0	0	0	0.0256751	0.023205	0
Novel00184	Chr1	-	46396644	46420800	917	221	231	560	644	509	535	256	1296	594	879	422	456	510	424	167	191	276	406	162	611	610	217	462	645	446	512	504	12.9434	14.2048	37.7276	39.1033	24.3961	35.2736	16.3794	82.4506	39.7037	57.3067	30.1341	32.5304	33.51	26.6479	17.0629	17.0062	11.2011
Novel00185	Chr1	-	46634629	46637553	2840	314	190	141	141	151	220	163	155	202	87	203	156	217	257	461	580	431	260	207	257	151	159	168	175	234	156	207	5.51707	3.50508	2.84978	2.56843	2.1712	4.35151	3.12872	2.9583	4.05058	1.7016	4.34873	3.33864	4.27746	4.84565	1.55792	1.1886	2.87742
Novel00186	Chr1	-	48370457	48380640	1691	0	2	1	0	0	2	1	5	31	1	2	43	12	9	4	0	0	0	2	27	0	1	4	3	9	5	12	0	0.0897119	0.0491437	0	0	0.0961885	0.0466718	0.232036	1.51148	0.0475568	0.104177	2.23764	0.575152	0.412607	1.86945	0.311241	0.39141
Novel00187	Chr1	-	50224919	50280533	1824	9	11	5	0	8	15	2	40	29	66	19	15	1	18	8	3	4	4	7	15	88	2	63	29	58	20	33	0.255169	0.327448	0.163068	0	0.185618	0.478756	0.0619462	1.2319	0.938359	2.08299	0.656789	0.518015	0.0318077	0.547643	0.0652965	0.0295073	0.292223
Novel00188	Chr1	-	50594190	50597527	1276	0	0	2	0	0	0	4	3	0	0	0	0	0	0	0	0	0	0	11	0	7	21	0	0	1	0	1	0	0	0.0899683	0	0	0	0.170886	0.127438	0	0	0	0	0	0	0	0	0
Novel00189	Chr1	-	50670356	50672211	1856	5	1	42	20	10	2	11	2	8	11	7	5	23	3	28	13	1	14	0	1	4	4	1	1	5	3	3	0.146419	0.0307463	1.41478	0.607194	0.239647	0.065932	0.351901	0.0636193	0.267365	0.358574	0.249927	0.178346	0.755619	0.0942734	1.71978	5.48586	0.402436
Novel00190	Chr1	-	50779363	50787010	1081	101	90	87	113	98	64	60	72	122	94	147	111	98	190	44	49	82	96	22	62	46	42	52	66	69	56	72	6.10153	5.70854	6.04574	7.07726	4.84493	4.35247	3.95976	4.72477	8.41131	6.32126	10.8274	8.16783	6.64187	12.3172	8.4174	6.60163	7.12594
Novel00191	Chr1	-	51183696	51188312	1815	52	34	147	96	119	39	16	39	30	11	15	29	37	38	13	15	25	65	2	45	15	14	24	22	14	25	22	2.44791	1.68049	7.96016	4.68524	4.5844	2.06678	0.822832	1.99428	1.61176	0.576425	0.860935	1.66286	1.95407	1.91962	1.35521	1.22483	0.539112
Novel00192	Chr1	-	52407133	52410129	816	19	36	56	24	54	54	27	53	67	18	35	24	11	61	12	16	20	69	30	68	61	13	37	19	39	10	45	1.26076	2.50812	4.27445	1.65105	2.93236	4.03378	1.95724	3.8202	5.07389	1.32957	2.83162	1.9398	0.818878	4.3436	1.37539	0.759655	1.8998
Novel00193	Chr1	-	53081831	53083505	712	9	25	3	10	16	11	5	11	20	3	15	8	10	21	5	15	16	7	2	7	4	4	8	5	15	4	4	0.630754	1.8396	0.241853	0.726586	0.91766	0.867858	0.382814	0.837415	1.59968	0.234044	1.28173	0.682926	0.786257	1.57934	0.322814	0.510575	1.76574
Novel00194	Chr1	-	53212719	53217775	614	11	2	11	10	8	3	0	5	0	1	1	6	1	1	8	13	8	14	0	5	5	0	2	0	3	4	3	0.893967	0.170657	1.02834	0.842555	0.532063	0.274466	0	0.441398	0	0.0904664	0.099087	0.593946	0.091175	0.0872105	0.187169	0.0845811	0
Novel00195	Chr1	-	53773702	53794767	876	39	19	23	28	22	25	33	36	40	14	32	29	37	37	6	21	24	34	26	55	35	13	36	26	32	48	46	2.39371	1.22441	1.62386	1.7817	1.10503	1.72737	2.21269	2.40016	2.8019	0.956518	2.39466	2.16806	2.54774	2.43696	1.97897	0.383268	1.47609
Novel00196	Chr1	-	53877250	53881183	3757	13	15	2	8	5	2	7	5	4	2	7	4	1	7	17	63	28	10	8	4	5	1	4	1	3	2	4	0.172663	0.209177	0.0305562	0.110158	0.0543464	0.0299037	0.101567	0.0721368	0.0606321	0.0295695	0.113355	0.0647117	0.0149006	0.0997687	0.642363	0.829377	1.11037
Novel00197	Chr1	-	54863201	54882719	2416	0	0	0	0	0	9	0	1	81	0	28	42	0	45	1	0	0	4	0	22	0	0	4	0	3	0	22	0	0	0	0	0	0.242014	0	0.0259472	2.20816	0	0.815464	1.22201	0	1.15348	0.467609	0	0.109422
Novel00198	Chr1	-	54898403	54918107	1969	0	0	0	0	0	0	0	0	0	0	1	1	0	0	0	0	0	0	0	0	0	0	0	0	1	0	2	0	0	0	0	0	0	0	0	0	0	0.0308986	0.0308687	0	0	0	0	0
Novel00199	Chr1	-	55460981	55461562	495	11	20	3	3	2	1	0	0	571	165	447	899	474	1266	82	15	44	24	0	97	0	0	0	0	1	39	3	1.10888	2.11684	0.347878	0.313533	0.164993	0.113483	0	0	65.6923	18.5155	54.9398	110.387	53.6065	136.951	23.7969	4.93099	7.61945
Novel00200	Chr1	-	55470370	55471043	581	65	146	35	14	17	0	1	0	2573	392	982	8151	1172	8151	307	119	339	85	0	111	0	0	1	0	0	26	0	5.58257	13.1656	3.45782	1.24658	1.19485	0	0.0938255	0	252.201	37.4771	102.83	852.705	112.926	751.229	112.548	27.2625	16.6225
Novel00201	Chr1	-	57829900	57836920	998	13	13	12	7	13	5	2	4	25	0	21	32	17	58	12	18	5	15	3	6	7	1	4	4	9	8	3	0.667382	0.700713	0.70864	0.372562	0.546159	0.288961	0.112166	0.22306	1.46473	0	1.31443	2.001	0.9791	3.19521	1.8326	0.42743	0.587921
Novel00202	Chr1	-	58006584	58007808	1225	0	0	0	0	1	0	0	0	0	0	16	0	0	0	0	0	0	0	2	0	0	0	0	0	0	1	3	0	0	0	0	0.0333354	0	0	0	0	0	0.794637	0	0	0	0	0.127182	0
Novel00203	Chr1	-	58015609	58018739	3131	0	0	0	0	1	0	0	3	0	0	30	0	0	0	0	0	1	0	0	0	0	0	0	0	9	0	0	0	0	0	0	0.0130424	0	0	0.0519358	0	0	0.582939	0	0	0	0	0	0
Novel00204	Chr1	-	58019187	58020262	1076	0	0	1	0	0	0	0	0	0	0	24	0	0	0	0	0	0	0	0	0	0	0	0	1	2	0	0	0	0	0.0533455	0	0	0	0	0	0	0	1.35701	0	0	0	0	0	0
Novel00205	Chr1	-	58031612	58033316	1705	0	0	0	0	0	0	0	0	0	0	20	0	0	0	0	0	0	0	1	0	0	0	0	2	9	0	0	0	0	0	0	0	0	0	0	0	0	0.713659	0	0	0	0	0	0
Novel00206	Chr1	-	59477666	59479229	900	6	5	1	19	6	132	16	66	145	99	143	81	52	47	5	20	16	7	32	266	95	37	88	88	85	110	176	0.332664	0.291065	0.0637776	1.09214	0.272239	8.23887	0.969114	3.97493	9.17507	6.1101	9.66671	5.47024	3.23449	2.79636	0.829991	0.92325	3.55574
Novel00207	Chr1	-	59685278	59694231	2050	5	6	10	1	17	6	6	162	333	283	75	84	28	16	40	20	1	7	40	346	33	22	243	295	417	440	1327	0.129207	0.162792	0.297254	0.0267907	0.359508	0.174544	0.169382	4.54738	9.82078	8.14067	2.363	2.644	0.811746	0.443685	1.0415	0.107577	0.9766
Novel00208	Chr1	-	59783745	59785903	1909	11	4	10	18	0	12	5	0	9	3	2	19	25	6	18	23	1	13	2	21	9	3	12	10	0	37	2	0.287531	0.109778	0.30068	0.487791	0	0.353111	0.142778	0	0.268485	0.0872913	0.0637396	0.604939	0.733126	0.168299	0.602	0.272042	0.029935
Novel00209	Chr1	-	59826499	59828791	2174	47	17	25	24	35	20	7	13	23	11	35	55	75	106	49	59	77	49	15	42	14	10	18	20	28	63	44	1.07879	0.409687	0.660071	0.571108	0.657431	0.516781	0.175524	0.324125	0.602493	0.281053	0.979475	1.53768	1.93128	2.61086	0.845791	0.812197	1.3143
Novel00210	Chr1	-	60137539	60143156	5221	250	123	178	154	120	353	249	109	426	157	493	532	445	691	197	327	284	224	126	451	223	118	203	166	247	312	249	2.53865	1.31139	2.0792	1.62126	0.997213	4.0353	2.76224	1.20232	4.93695	1.77468	6.10375	6.58022	5.06955	7.52975	2.21003	1.40559	3.90741
Novel00211	Chr1	-	62769519	62772800	849	5	1	1	5	1	1	0	1	6	0	3	1	5	2	13	22	27	4	0	9	0	1	7	1	1	9	5	0.294567	0.0618557	0.0677684	0.305389	0.0482124	0.0663212	0	0.0639948	0.403415	0	0.215488	0.0717597	0.330469	0.12644	0.203521	0.306569	0
Novel00212	Chr1	-	63195576	63202562	1421	4	34	26	13	18	55	19	118	44	31	36	14	20	12	3	4	16	21	43	89	64	11	79	64	122	64	143	0.196455	1.75327	1.46889	0.661937	0.72347	3.04092	1.01943	6.2953	2.46628	1.69482	2.15573	0.837526	1.102	0.632448	0.791784	0.357805	0.393722
Novel00213	Chr1	-	64742156	64743007	852	1	0	4	0	5	3	2	3	12	2	5	13	4	2	0	0	0	0	0	7	5	0	2	1	8	2	4	0.0585676	0	0.269483	0	0.239647	0.197796	0.127964	0.190858	0.802094	0.130391	0.357039	0.927401	0.262824	0.125698	0.809308	0.30477	0.335363
Novel00214	Chr1	-	64743117	64746795	3450	8	10	18	6	14	20	4	13	43	8	18	52	32	47	3	4	16	23	2	36	19	0	20	13	5	5	5	0.115709	0.15186	0.299477	0.0899703	0.165711	0.325647	0.0632031	0.204246	0.709795	0.128803	0.317423	0.916111	0.519248	0.729485	0.799456	0.270954	0.546613
Novel00215	Chr1	-	64871943	64874204	1065	1	2	21	0	7	6	27	106	0	0	0	0	0	0	0	0	1	1	59	0	1	233	1	2	8	0	0	0.0468541	0.0983883	1.13183	0	0.268405	0.316474	1.38201	5.39491	0	0	0	0	0	0	0.269769	2.7795	2.73656
Novel00216	Chr1	-	66458945	66460155	1152	3	2	3	3	13	0	1	2	1	5	6	0	4	7	2	1	1	2	1	2	0	3	0	5	6	4	3	0.129947	0.0909579	0.149479	0.134721	0.460821	0	0.04732	0.0941035	0.0494346	0.241087	0.316872	0	0.19438	0.325374	0.199517	0.225403	0.396847
Novel00217	Chr1	-	67471119	67472983	1787	2	2	0	2	0	1	0	0	29	6	17	36	3	48	0	0	0	4	0	4	0	0	0	0	2	1	2	0.0558474	0.0586365	0	0.0578992	0	0.0314349	0	0	0.924182	0.186502	0.578775	1.22445	0.0939812	1.43832	0.418014	0.0581229	0.127915
Novel00218	Chr1	-	70033886	70035401	1436	2306	563	2813	4808	539	1024	8834	4272	0	22	9	1	2	4	9322	2860	916	1945	2870	1	662	2532	634	97	194	32	11	80.1313	20.5408	112.441	173.212	15.3277	40.0573	335.351	161.252	0	0.850989	0.381306	0.0423262	0.0779686	0.149157	7.12259	5.31624	4.81522
Novel00219	Chr1	-	72701007	72710535	757	255	231	237	309	227	96	108	163	134	146	126	139	176	157	82	168	200	317	58	132	69	81	114	132	125	141	110	17.5026	16.6472	18.7122	21.9883	12.7507	7.41776	8.09816	12.1529	10.4967	11.1551	10.5444	11.621	13.5526	11.5639	5.05846	10.0008	8.56795
Novel00220	Chr1	-	73396540	73456769	5838	18	11	27	14	26	19	7	6	331	92	226	997	530	532	66	24	7	29	0	76	13	7	32	9	37	62	37	0.230247	0.147734	0.397281	0.18566	0.272169	0.273598	0.0978181	0.0833688	4.8321	1.30999	3.52466	15.534	7.60579	7.30253	8.42544	2.46285	1.65534
Novel00221	Chr1	-	73815467	73816835	1135	0	0	0	3	1	0	1	0	0	2	1	0	2	5	0	0	1	0	0	1	2	1	2	3	3	7	0	0	0	0	0.136739	0.0359787	0	0.0480288	0	0	0.0978791	0.053603	0	0.0986458	0.235891	0	0.0457558	0.654535
Novel00222	Chr1	-	75140705	75142344	369	8	93	156	12	122	147	16	235	99	9	139	70	7	290	90	4	136	205	84	73	116	4	105	14	88	10	97	1.17067	14.2887	26.2591	1.82051	14.6099	24.2158	2.55778	37.3544	16.5335	1.46603	24.7996	12.4769	1.14918	45.5387	5.22372	0.913774	12.4012
Novel00223	Chr1	-	78247649	78317466	672	0	0	0	1	1	2	3	8	1	0	1	5	1	3	0	0	0	0	22	5	0	7	3	4	9	2	7	0	0	0	0.080206	0.0633114	0.174183	0.253547	0.672293	0.0882926	0	0.0943247	0.471166	0.086793	0.249057	0	0	0
Novel00224	Chr1	-	78320435	78359410	1421	0	0	0	0	0	1	3	0	7	0	0	0	0	0	0	0	1	0	16	0	2	10	3	0	0	1	0	0	0	0	0	0	0.0395314	0.115087	0	0.280535	0	0	0	0	0	0.121311	0	0
Novel00225	Chr1	-	79046388	79074860	2044	58	74	75	79	231	67	50	59	210	295	124	397	625	112	66	16	12	73	13	95	57	35	70	90	66	136	77	1.41594	1.89677	2.10616	1.99946	4.61501	1.84132	1.33348	1.56459	5.85089	8.01672	3.69085	11.8052	17.1176	2.9341	7.028	6.60593	3.04741
Novel00226	Chr1	-	79667713	79668586	775	2	26	23	14	30	36	2	37	12	2	7	1	4	4	0	0	4	9	0	22	17	7	30	16	18	13	12	0.128773	1.75766	1.70348	0.93453	1.58074	2.60938	0.140678	2.58779	0.881786	0.143345	0.549517	0.0784264	0.288937	0.276373	0	0	0.0737366
Novel00227	Chr1	-	82882359	82883700	528	0	3	1	0	0	0	0	0	0	0	0	6	0	0	3	1	0	0	0	0	0	0	0	0	0	0	0	0	0.29768	0.108712	0	0	0	0	0	0	0	0	0.690687	0	0	1.1971	0.295073	1.94816
Novel00228	Chr1	-	85590333	85593279	1606	0	3	0	0	17	0	0	10	0	0	65	0	0	100	0	0	3	0	2	0	0	0	0	0	30	0	30	0	0.114894	0	0	0.507463	0	0	0.396225	0	0	2.89076	0	0	3.91427	0	0	0.919013
Novel00229	Chr1	-	85600191	85610139	3032	0	30	0	0	51	0	0	21	0	0	72	0	0	61	0	0	6	0	7	0	0	0	0	0	78	0	90	0	0.689668	0	0	0.913835	0	0	0.499463	0	0	1.92209	0	0	1.43325	0	0	0.9027
Novel00230	Chr1	-	85905444	85905980	359	0	0	0	0	2	0	0	5	0	0	16	0	0	32	0	0	3	0	2	0	0	0	0	0	12	0	7	0	0	0	0	0.227498	0	0	0.754925	0	0	2.71151	0	0	4.77302	0	0	1.27345
Novel00231	Chr1	-	85912064	85920990	978	0	13	0	0	17	0	0	21	0	0	46	0	0	56	0	0	2	0	4	0	0	0	0	0	24	0	37	0	0.698557	0	0	0.71201	0	0	1.16746	0	0	2.87037	0	0	3.07554	0	0	1.23083
Novel00232	Chr1	-	87135352	87144332	1472	204	271	167	178	284	56	63	59	98	128	68	90	90	74	95	100	127	224	46	70	93	34	58	68	61	82	69	6.91544	9.64549	6.51207	6.25574	7.87866	2.13706	2.33308	2.17256	3.79142	4.83012	2.81052	3.7162	3.42278	2.69191	1.83469	1.9757	1.9411
Novel00233	Chr1	-	87153272	87201924	1525	602	788	524	623	648	147	173	177	294	457	289	251	258	228	168	254	268	781	149	264	204	137	146	188	139	245	222	20.1473	27.6893	20.1727	21.6161	17.7476	5.53829	6.32508	6.43464	11.2293	17.0253	11.7925	10.232	9.68694	8.18832	7.09108	6.51337	4.7909
Novel00234	Chr1	-	93969597	93971621	1876	14	5	11	30	12	21	19	1	0	0	0	0	0	0	8	14	10	10	0	0	3	1	0	0	0	0	0	0.432031	0.162003	0.390475	0.959794	0.303049	0.729534	0.640532	0.0335211	0	0	0	0	0	0	0	0.0963503	0
Novel00235	Chr1	-	94781957	94784515	2113	0	0	8	2	0	13	6	5	11	27	32	18	15	13	1	0	2	1	1	20	1	3	8	10	9	2	5	0	0	0.217321	0.0489663	0	0.345605	0.154792	0.128262	0.296467	0.709774	0.921373	0.51777	0.397408	0.329444	0.054388	0.0737333	0.297494
Novel00236	Chr1	-	94830617	94835124	3272	0	5	6	0	4	17	0	14	95	3	33	13	0	3	1	1	0	7	2	59	24	2	104	2	46	24	98	0	0.0862274	0.113364	0	0.0537668	0.314338	0	0.249786	1.78082	0.0548516	0.660863	0.260087	0	0.0528775	0.0378281	0	0.0376207
Novel00237	Chr1	-	94848311	94853830	2770	87	112	223	178	206	146	47	77	115	35	24	44	8	3	49	61	122	150	9	15	33	20	53	43	48	31	27	1.89575	2.56239	5.58959	4.02116	3.67345	3.5814	1.11882	1.82257	2.85987	0.848962	0.637618	1.16783	0.195568	0.0701493	2.58449	8.34553	2.49545
Novel00238	Chr1	-	94937584	94958127	3171	16	21	47	50	82	21	8	52	16	5	19	37	29	22	5	0	13	23	5	9	19	10	14	7	8	3	7	0.331421	0.456715	1.11988	1.07374	1.39001	0.489687	0.18103	1.17002	0.37824	0.115289	0.479846	0.933531	0.673916	0.489016	0.572462	0.474272	0.142331
Novel00239	Chr1	-	97346929	97351149	4134	12	12	38	18	5	0	2	1	2	0	0	0	0	0	302	92	100	10	0	0	0	1	0	0	0	0	0	0.188005	0.197394	0.684833	0.292368	0.0641066	0	0.0342309	0.0170184	0.0357606	0	0	0	0	0	2.9407	3.31	15.2688
Novel00240	Chr1	-	97792735	97794446	1712	38	79	77	110	124	37	68	111	32	43	62	38	45	145	20	9	70	114	63	37	39	48	33	42	96	33	66	1.10759	2.41761	2.58165	3.32396	2.95774	1.21404	2.16522	3.51437	1.06446	1.39515	2.2033	1.3491	1.47148	4.53525	0.637709	0.667361	1.06815
Novel00241	Chr1	-	103471383	103507702	19799	53	0	0	60	0	0	60	0	0	153	2	0	564	0	0	19	0	0	0	0	0	29	0	128	0	216	0	0.512138	0	0	0.601079	0	0	0.633377	0	0	1.64574	0.0235629	0	6.11417	0	0	1.41799	0
Novel00242	Chr1	-	105603719	105610215	502	16	22	7	12	19	9	4	9	9	9	2	2	5	9	5	8	11	26	2	15	9	7	9	18	15	6	10	1.59043	2.29605	0.800396	1.23664	1.54558	1.00711	0.434364	0.971778	1.02099	0.995851	0.242388	0.242153	0.557584	0.960011	0.57232	0.517259	0.910692
Novel00243	Chr1	-	108050977	108051834	790	3	1	1	0	5	1	4	0	0	0	0	2	4	14	5	5	10	0	3	1	1	1	2	4	0	8	0	0.189492	0.0663187	0.072658	0	0.258455	0.0711064	0.276013	0	0	0	0	0.153875	0.283451	0.948939	0.0727353	0.723115	0.868039
Novel00244	Chr1	-	108857443	108878443	1939	112	139	377	104	484	469	155	431	844	86	857	811	184	1630	621	168	582	359	385	897	622	129	584	140	553	174	773	3.88648	5.06429	15.0485	3.74146	13.7445	18.321	5.87584	16.246	33.4247	3.32197	36.2583	34.2788	7.16314	60.6968	10.3094	4.33375	15.6178
Novel00245	Chr1	-	109379337	109381277	991	9	9	31	9	19	35	19	24	42	2	43	58	31	47	35	8	10	32	15	53	56	12	36	13	50	35	45	0.524646	0.550848	2.07873	0.543921	0.906404	2.29684	1.20998	1.51973	2.79421	0.129781	3.05619	4.1183	2.02737	2.9401	1.61105	0.424684	0.801111
Novel00246	Chr1	-	109411355	109429858	1961	313	69	18	200	141	34	254	109	49	218	260	36	581	401	44	367	166	18	163	31	40	325	39	339	161	374	203	9.0333	2.09082	0.597569	5.98414	3.33017	1.10464	8.00822	3.41712	1.61393	7.00353	9.14878	1.26553	18.8116	12.419	0.46527	6.66806	3.04073
Novel00247	Chr1	-	110990857	111004442	2624	127	186	101	127	298	47	50	58	39	32	44	58	27	27	52	51	117	119	43	60	93	51	51	37	54	35	57	2.41511	3.71374	2.20937	2.50384	4.63761	1.00617	1.03873	1.1981	0.846417	0.677395	1.02017	1.34347	0.576029	0.550982	0.394168	0.197915	0.326672
Novel00248	Chr1	-	111452179	111471509	6446	39	21	16	21	16	15	16	22	17	64	78	35	159	69	7	27	59	13	20	38	15	13	25	36	43	66	65	0.76407	0.43197	0.36058	0.426537	0.256527	0.330825	0.342443	0.46819	0.380105	1.39575	1.86316	0.835224	3.49472	1.45063	0.293283	0.774812	0.807716
Novel00249	Chr1	-	112092575	112101968	2420	175	293	296	292	439	304	146	334	1042	1391	1002	1058	747	1284	117	46	114	279	119	748	348	127	640	714	570	900	708	3.60844	6.3433	7.0208	6.24215	7.40783	7.05658	3.28878	7.481	24.5209	31.9277	25.1905	26.5726	17.2802	28.411	10.2575	5.70832	9.20946
Novel00250	Chr10	+	1944212	1965787	6418	71	81	68	50	125	98	37	128	311	114	425	276	121	224	53	31	41	54	107	266	97	38	187	79	335	87	262	0.750927	0.899477	0.827297	0.54825	1.08192	1.16682	0.427505	1.47055	3.75393	1.34215	5.48045	3.55562	1.43573	2.5423	1.5711	0.484325	1.28391
Novel00251	Chr10	+	1946466	1953004	6539	6	9	15	7	10	61	15	37	356	67	147	362	278	80	10	2	2	22	12	207	60	26	163	95	187	73	140	0.0825469	0.130004	0.237385	0.0998429	0.112589	0.944753	0.225445	0.552946	5.58967	1.02608	2.46578	6.06631	4.29083	1.18108	2.40807	1.21706	0.645983
Novel00252	Chr10	+	1973375	1979572	1867	197	161	108	116	178	32	23	37	51	88	54	52	91	46	132	137	122	129	22	42	21	25	24	25	31	43	51	5.26525	4.51798	3.3204	3.21426	3.8933	0.962812	0.671554	1.0742	1.55564	2.61815	1.75968	1.69287	2.72861	1.31932	0.707874	1.44644	1.31616
Novel00253	Chr10	+	3458120	3485473	700	0	0	0	0	0	0	0	12	0	0	0	0	0	0	0	0	0	0	111	0	4	282	4	7	23	1	1	0	0	0	0	0	0	0	0.929205	0	0	0	0	0	0	0	0	0
Novel00254	Chr10	+	3855261	3864462	5276	13	12	46	33	15	34	12	15	67	15	24	57	57	64	10	3	13	38	3	43	16	5	26	20	11	15	18	0.263056	0.254948	1.07072	0.692289	0.248393	0.774501	0.265268	0.329706	1.54727	0.337873	0.592111	1.4049	1.29398	1.38971	1.60779	0.484369	0.254909
Novel00255	Chr10	+	3914769	3916247	1386	1	1	0	0	0	16	0	0	0	0	0	1	0	0	0	0	0	1	0	0	1	1	0	0	0	0	2	0.0360026	0.0378007	0	0	0	0.648474	0	0	0	0	0	0.0438531	0	0	0	0	0.0824616
Novel00256	Chr10	+	4131059	4131496	350	0	0	0	0	0	2	0	0	0	1	0	0	1	2	0	0	0	0	0	2	1	0	0	0	0	0	0	0	0	0	0	0	0.320995	0	0	0	0.158704	0	0	0.159947	0.305984	0	0	0
Novel00257	Chr10	+	7110664	7135202	6516	163	52	109	123	134	45	31	29	110	110	98	278	497	343	43	35	20	66	21	36	37	29	47	50	44	92	72	2.14212	0.717506	1.64777	1.67584	1.44114	0.665745	0.44506	0.413986	1.64982	1.60919	1.57026	4.45008	7.32757	4.83717	2.76938	4.22629	1.68563
Novel00258	Chr10	+	9189840	9192682	2749	0	0	0	0	0	0	0	0	0	0	0	0	0	0	0	0	0	0	0	0	0	0	0	0	0	0	0	0	0	0	0	0	0	0	0	0	0	0	0	0	0	0	0	0
Novel00259	Chr10	+	10267387	10268963	991	390	340	232	335	275	168	131	184	178	222	181	161	179	200	89	194	157	362	54	178	124	83	158	189	142	148	170	19.6376	17.975	13.4377	17.4879	11.3319	9.52295	7.20601	10.064	10.2289	12.4433	11.1119	9.87452	10.1117	10.8067	8.11758	11.267	8.76506
Novel00260	Chr10	+	12197910	12199633	1722	35	72	174	418	130	84	19	439	3	0	3	1	0	0	1	42	132	69	195	3	318	133	77	119	25	8	26	1.14599	2.4752	6.55352	14.1892	3.48337	3.09621	0.67962	15.6138	0.112104	0	0.119763	0.0398822	0	0	0	0.0340766	0.337476
Novel00261	Chr10	+	12295541	12298545	951	8	5	2	3	3	12	4	4	10	1	12	7	0	4	2	3	6	4	4	12	7	3	7	3	11	12	16	0.419766	0.275456	0.120715	0.163195	0.12882	0.708821	0.229286	0.227986	0.59883	0.0584084	0.76769	0.447385	0	0.225225	0.0604216	0.327652	0.961445
Novel00262	Chr10	+	12390356	12392896	2541	0	0	2	6	0	7	28	2	4	7	6	11	15	4	2	0	1	4	1	2	2	0	12	2	7	8	5	0	0	0.0451789	0.122156	0	0.15475	0.60069	0.0426632	0.0896477	0.15302	0.143659	0.263119	0.330469	0.0842932	0.203521	0.122628	0.0674686
Novel00263	Chr10	+	13471479	13473482	1873	0	0	0	0	0	0	0	0	0	0	0	0	0	0	0	0	0	0	0	0	0	0	0	0	0	0	0	0	0	0	0	0	0	0	0	0	0	0	0	0	0	0	0	0
Novel00264	Chr10	+	14483666	14487090	455	0	5	13	5	6	4	6	14	0	0	0	0	1	0	0	0	0	8	2	0	9	2	1	2	1	1	0	0	0.575733	1.63999	0.568493	0.538495	0.493838	0.718848	1.6678	0	0	0	0	0.123036	0	0	0.114138	0
Novel00265	Chr10	+	18294667	18303685	1563	0	0	1	0	1	2	0	2	1	0	1	2	3	0	1	1	0	0	2	1	1	2	1	1	0	0	0	0	0	0.0444271	0	0.0316067	0.0869568	0	0.0839065	0.0440779	0	0.0470893	0.0940874	0.129988	0	0.0444744	0.120587	0.0442306
Novel00266	Chr10	+	20082106	20088015	1229	75	91	2	111	64	12	124	165	0	82	86	4	21	44	6	64	93	1	82	3	19	76	10	85	83	51	86	3.9941	5.08821	0.122518	6.12844	2.78922	0.719412	7.21405	9.54493	0	4.86105	5.58398	0.259468	1.25465	2.51449	0.183973	1.33019	3.47632
Novel00267	Chr10	+	22613367	22614392	709	1	16	9	2	0	10	0	0	5	0	8	0	0	0	20	2	17	9	0	1	0	0	9	1	10	3	4	0.0703803	1.18232	0.728629	0.145932	0	0.7923	0	0	0.401613	0	0.686481	0	0	0	0.081045	0	0.0806007
Novel00268	Chr10	+	22897644	22898793	1150	1	0	2	2	3	4	4	2	6	3	10	20	13	10	3	3	3	3	7	4	7	5	3	1	5	11	0	0.043391	0	0.0998257	0.0899703	0.106528	0.195388	0.189609	0.0942672	0.297124	0.144904	0.529038	1.05705	0.632834	0.465628	0.349762	0.180636	0.496921
Novel00269	Chr10	+	25306495	25307001	391	4	6	2	1	8	1	3	3	1	4	2	1	1	4	2	10	2	20	3	3	4	4	0	0	5	3	4	0.510482	0.803965	0.293605	0.132309	0.835517	0.143668	0.418256	0.415885	0.145649	0.568249	0.311199	0.155449	0.143175	0.547798	0.734794	0	1.46153
Novel00270	Chr10	+	26541459	26560139	2231	0	3	0	0	0	0	0	21	0	1	141	0	0	65	0	0	0	0	0	0	0	0	0	0	84	0	78	0	0.11747	0	0	0	0	0	0.850729	0	0.0415145	6.41133	0	0	2.60133	0	0	1.92195
Novel00271	Chr10	+	28162567	28165206	652	0	0	0	1	0	0	0	2	1	9	5	1	13	1	0	0	0	0	0	3	2	1	1	8	11	9	7	0	0	0	0.0793449	0	0	0	0.166269	0.0873446	0.766744	0.46656	0.0932215	1.1162	0.0821277	0.0881302	0	0.175294
Novel00272	Chr10	+	28902293	28903366	247	0	11	11	0	10	23	0	14	0	0	1	0	0	0	0	0	38	10	2	0	8	1	1	0	2	0	4	0	2.33324	2.55627	0	1.65327	5.23079	0	3.07227	0	0	0.246313	0	0	0	0.697906	0.210254	1.1568
Novel00273	Chr10	+	31032859	31035237	638	167	193	105	145	99	38	49	42	20	17	17	19	27	14	76	95	109	193	27	29	21	29	25	17	32	30	23	13.5942	16.4953	9.83194	12.237	6.59503	3.48224	4.35745	3.71379	1.85803	1.54044	1.68723	1.8839	2.46574	1.22294	1.12485	2.2027	1.77124
Novel00274	Chr10	+	31094557	31096965	2288	190	76	171	140	137	68	82	68	272	69	218	343	690	186	172	142	76	120	83	201	66	82	112	106	97	146	130	8.45756	3.55198	8.7559	6.46084	4.99065	3.40753	3.98754	3.288	13.8181	3.419	11.8314	18.5974	34.4578	8.88474	3.5881	4.63272	2.09008
Novel00275	Chr10	+	31830348	31832107	1312	15	12	2	3	2	1	0	0	0	1	0	0	0	0	69	30	17	12	0	0	0	0	1	0	0	0	0	0.570499	0.479193	0.0874997	0.118292	0.0622498	0.0428156	0	0	0	0.0423372	0	0	0	0	0	0.118749	0.304894
Novel00276	Chr10	+	33209994	33210947	528	25	5	59	17	11	45	14	24	38	45	44	20	14	25	14	7	13	66	15	33	37	9	21	10	22	20	18	2.36267	0.496134	6.41399	1.66564	0.850747	4.78756	1.44541	2.4638	4.09858	4.73407	5.06995	2.30229	1.48436	2.53538	2.28538	1.57372	0.757616
Novel00277	Chr10	+	40939978	40941180	1057	30	13	37	36	33	20	12	23	87	31	88	103	89	108	19	20	22	38	7	55	21	14	19	24	29	50	37	1.41626	0.644364	2.00926	1.76195	1.27491	1.0629	0.618876	1.17945	4.68736	1.62908	5.06515	5.92279	4.71367	5.47124	3.26173	2.21095	1.24348
Novel00278	Chr10	-	408082	408734	548	0	1	14	2	5	0	0	2	0	0	2	0	0	0	0	0	0	1	0	0	0	0	1	0	0	0	0	0	0.0956054	1.46642	0.188806	0.37259	0	0	0.197823	0	0	0.222042	0	0	0	0	0	0
Novel00279	Chr10	-	751978	756880	1346	100	153	171	143	126	86	78	81	68	63	99	127	76	173	65	116	150	218	39	97	57	40	40	61	56	48	63	3.70725	5.95538	7.29225	5.49614	3.82267	3.58913	3.15898	3.26188	2.87705	2.59987	4.47482	5.73486	3.16092	6.88238	1.23801	2.62365	1.61333
Novel00280	Chr10	-	2367213	2373216	1381	26	5	32	21	17	61	28	53	147	56	146	213	174	261	10	9	10	30	106	198	32	45	125	96	123	110	105	1.24152	0.250678	1.7577	1.03961	0.664316	3.27906	1.46063	2.74908	8.01097	2.97665	8.50005	12.3887	9.32132	13.374	6.1035	4.47268	4.0467
Novel00281	Chr10	-	3028239	3033641	602	0	0	0	0	0	0	1	0	0	0	0	0	0	0	0	0	0	0	11	1	0	81	5	6	27	0	8	0	0	0	0	0	0	0.115006	0	0	0	0	0	0	0	0	0	0
Novel00282	Chr10	-	3509179	3555772	636	0	0	0	0	0	0	0	87	2	2	0	0	0	0	0	0	0	0	262	2	1	333	11	34	166	2	1	0	0	0	0	0	0	0	7.41465	0.179084	0.174674	0	0	0	0	0	0	0
Novel00283	Chr10	-	3633756	3651328	1884	144	142	230	232	217	190	48	309	345	344	323	451	131	132	107	84	134	229	51	530	267	159	506	560	659	385	427	4.36811	4.52257	8.0255	7.29607	5.38686	6.48819	1.59064	10.1817	11.9436	11.6158	11.946	16.6638	4.4581	4.2968	5.69369	7.79781	9.55327
Novel00284	Chr10	-	4129515	4131515	892	3	3	12	6	18	20	6	15	80	13	72	59	64	135	0	0	0	13	1	55	13	7	38	39	32	35	47	0.216328	0.227132	0.995372	0.448551	1.0622	1.62353	0.472653	1.17493	6.58367	1.0435	6.33011	5.18215	5.17748	10.4464	0.996432	1.35085	0.743227
Novel00285	Chr10	-	5191917	5193347	530	32	32	18	16	33	10	5	11	32	22	21	28	35	17	12	13	42	25	4	41	19	10	21	10	14	59	24	3.01281	3.16328	1.94943	1.56175	2.54261	1.05989	0.51427	1.12498	3.43841	2.3057	2.41062	3.21104	3.69689	1.71755	3.79459	2.25369	0.646935
Novel00286	Chr10	-	6350453	6351282	644	1	0	0	0	0	0	0	0	16	22	5	12	0	0	0	0	0	1	0	10	0	0	9	0	25	18	57	0.0774839	0	0	0	0	0	0	0	1.41487	1.89755	0.472356	1.13255	0	0	0.089225	0	0
Novel00287	Chr10	-	7048390	7099994	3130	101	82	9	111	71	46	130	30	8	11	16	29	84	23	27	111	47	11	47	0	12	58	4	44	20	5	6	4.67086	3.98158	0.478775	5.32192	2.68707	2.39482	6.56779	1.50705	0.422233	0.566274	0.90216	1.63358	4.35815	1.14142	9.37268	12.8027	3.65437
Novel00288	Chr10	-	7142949	7185506	14903	998	908	849	1375	1344	1887	2001	801	1237	890	1601	2153	2560	2582	1623	1625	1488	646	732	646	736	947	681	860	858	703	607	7.88097	7.52836	7.71205	11.257	8.68546	16.7749	17.2622	6.87088	11.1482	7.82343	15.4144	20.709	22.6796	21.8799	25.1977	36.3834	38.7695
Novel00289	Chr10	-	7289793	7295232	5258	13	14	7	9	14	18	9	7	35	29	41	102	130	64	3	2	5	22	9	38	16	12	24	47	20	35	12	0.175323	0.198239	0.108594	0.125837	0.154514	0.273279	0.132598	0.102547	0.538704	0.435364	0.674167	1.67557	1.96692	0.926223	0.543549	0.30879	0.308897
Novel00290	Chr10	-	7295805	7300859	4149	168	208	140	154	259	79	60	90	187	167	180	271	353	170	56	28	78	153	20	158	75	53	119	106	96	162	114	2.02052	2.62653	1.93685	1.92019	2.54917	1.0696	0.788325	1.17578	2.56674	2.23578	2.63945	3.96999	4.76295	2.19403	1.0941	0.751017	0.798858
Novel00291	Chr10	-	7972562	7998641	17125	17	8	19	4	25	125	93	106	262	96	116	924	2211	186	85	30	20	22	64	207	116	84	124	281	112	99	93	0.148719	0.0734807	0.191199	0.0362783	0.178979	1.23102	0.888793	1.00729	2.61581	0.934862	1.23727	9.84592	21.6997	1.74611	8.06911	5.06217	3.09574
Novel00292	Chr10	-	9189840	9192802	2661	0	0	0	0	0	0	0	0	0	0	0	0	0	0	0	0	0	0	0	0	0	0	0	0	0	0	0	0	0	0	0	0	0	0	0	0	0	0	0	0	0	0	0	0
Novel00293	Chr10	-	11902224	11903017	794	64	2	1	84	2	0	22	6	0	17	1	0	19	0	1	17	2	2	1	1	0	11	0	20	0	25	0	4.02214	0.131969	0.0722919	5.473	0.102861	0	1.51043	0.409599	0	1.18928	0.076624	0	1.33961	0	0.0723689	1.24272	0.0719722
Novel00294	Chr10	-	12045107	12049887	2811	145	151	138	78	136	125	177	124	46	10	36	3	11	3	36	138	247	209	128	31	65	43	39	37	90	30	31	2.60925	2.85292	2.85654	1.45516	2.00277	2.53219	3.47953	2.42382	0.944695	0.200311	0.789837	0.065756	0.222069	0.0579307	0.331545	0.880217	1.44256
Novel00295	Chr10	-	12465911	12466971	693	0	0	0	0	3	0	1	0	0	5	0	0	2	0	0	0	0	1	10	4	4	3	5	7	10	5	4	0	0	0	0	0.176779	0	0.0786618	0	0	0.400768	0	0	0.161563	0	0.165832	0	0
Novel00296	Chr10	-	13471479	13473482	2004	0	0	0	0	0	0	0	0	0	0	0	0	0	0	0	0	0	0	0	0	0	0	0	0	0	0	0	0	0	0	0	0	0	0	0	0	0	0	0	0	0	0	0	0
Novel00297	Chr10	-	16273777	16275330	765	0	1	0	0	0	0	1	0	0	3	0	15	2	9	0	1	0	0	0	1	0	0	1	23	10	9	5	0	0.0684859	0	0	0	0	0.0712584	0	0	0.217829	0	1.19177	0.146357	0.629968	0.450674	0	0
Novel00298	Chr10	-	16765848	16768530	2591	2	0	1	8	0	4	2	0	10	19	1	26	9	0	1	3	0	0	0	10	0	6	3	5	0	9	0	0.0385177	0	0.0221535	0.159731	0	0.0867219	0.0420785	0	0.219794	0.407326	0.0234811	0.609916	0.194455	0	0.133063	0.220479	0
Novel00299	Chr10	-	18251253	18295527	1037	3	2	2	4	1	8	1	0	6	0	3	4	9	0	2	3	1	14	3	4	3	5	3	1	3	2	1	0.144358	0.101045	0.110704	0.199548	0.0393789	0.433358	0.0525676	0	0.329501	0	0.176006	0.234447	0.485857	0	0.554107	0.250399	0.0551069
Novel00300	Chr10	-	18251311	18303618	1071	0	0	0	0	0	0	0	0	0	0	0	0	0	0	0	0	0	0	0	0	0	0	0	0	0	0	0	0	0	0	0	0	0	0	0	0	0	0	0	0	0	0	0	0
Novel00301	Chr10	-	20148035	20167025	2547	9	13	23	26	20	394	36	47	404	7	18	92	43	74	12	1	9	42	11	226	160	9	130	30	18	19	52	0.204414	0.31001	0.600908	0.612224	0.371742	10.074	0.893243	1.15957	10.4721	0.17698	0.498457	2.5452	1.09568	1.8036	2.53696	0.590951	0.28612
Novel00302	Chr10	-	20162282	20163386	907	0	0	3	1	10	16	3	4	33	1	6	5	7	9	2	0	0	1	1	24	10	1	20	0	9	6	8	0	0	0.189856	0.0570374	0.45023	0.990943	0.180306	0.239046	2.072	0.0612419	0.402466	0.335063	0.432051	0.53134	0.126705	0.0572578	0.0630054
Novel00303	Chr10	-	20990553	20992162	1397	0	0	0	0	0	0	0	28	1	0	1	1	4	1	0	1	0	0	1	1	3	0	0	2	2	1	1	0	0	0	0	0	0	0	1.0864	0.040765	0	0.04355	0.0435078	0.160291	0.0383302	0.0822633	0.111524	0
Novel00304	Chr10	-	22333753	22344629	806	0	0	4	0	1	0	0	2	5	0	1	5	2	0	0	0	0	1	0	14	1	1	4	5	8	20	10	0	0	0.284863	0	0.0506649	0	0	0.1345	0.35328	0	0.0754831	0.37705	0.138912	0	0	0.0644328	0.141801
Novel00305	Chr10	-	22535890	22541083	5012	197	215	313	265	305	276	93	299	746	535	676	1173	1473	1350	218	279	309	337	53	672	257	171	357	472	331	481	392	2.79427	3.20188	5.10692	3.89688	3.54035	4.40706	1.44107	4.60685	12.0761	8.44722	11.6906	20.2659	23.4397	20.5483	14.3081	13.6992	12.3778
Novel00306	Chr10	-	22595314	22606663	772	2	6	6	7	0	49	11	14	65	73	93	18	26	45	1	6	8	0	3	36	19	5	27	68	21	108	36	0.136152	0.428855	0.469848	0.494039	0	3.75516	0.818062	1.03527	5.05002	5.5319	7.71905	1.49256	1.9857	3.28735	0.54874	1.13359	1.94904
Novel00307	Chr10	-	23235565	23238567	1209	29	28	25	39	10	5	2	12	2	0	0	6	0	0	161	180	151	64	10	1	14	14	7	5	13	0	0	1.28288	1.3005	1.27216	1.78864	0.36202	0.248999	0.0966536	0.576634	0.100973	0	0	0.3233	0	0	0.458465	0	2.02645
Novel00308	Chr10	-	24067499	24097779	1099	211	85	134	134	125	139	86	70	298	114	191	327	240	261	290	191	123	148	59	268	138	83	164	134	137	161	158	10.3835	4.39181	7.58538	6.8365	5.03401	7.70039	4.62336	3.74187	16.7364	6.24486	11.4599	19.6008	13.2501	13.7829	7.70679	6.19711	4.67762
Novel00309	Chr10	-	31766392	31768956	813	220	194	117	130	72	37	38	21	39	27	40	37	44	39	209	294	276	230	15	20	23	14	24	18	39	18	34	13.503	12.5018	8.26049	8.27217	3.61646	2.55651	2.54795	1.40009	2.73186	1.84471	2.99333	2.76615	3.02975	2.56869	2.89778	2.55512	5.06089
Novel00310	Chr10	-	35078535	35089956	2097	0	0	0	0	0	0	0	0	0	0	0	0	33	2	0	0	0	0	0	0	1	0	0	0	0	3	0	0	0	0	0	0	0	0	0	0	0	0	0	0.880967	0.0510704	0	0.148592	0
Novel00311	Chr10	-	36472610	36481137	1385	0	0	1	1	4	3	0	0	0	3	2	8	15	1	0	0	0	0	0	2	7	1	1	5	5	2	2	0	0	0.0414439	0.0373523	0.117938	0.121677	0	0	0	0.120317	0.0878548	0.351078	0.606298	0.0386623	0.248928	0.149986	0
Novel00312	Chr10	-	36482791	36487731	4941	12	5	2	6	18	5	5	8	43	35	22	74	195	11	2	2	1	2	6	12	8	11	6	16	16	23	23	0.121189	0.0530173	0.0232341	0.0628208	0.148765	0.0568449	0.0551636	0.0877614	0.495607	0.393468	0.27089	0.910292	2.20935	0.119211	0.209329	0.515019	0.161919
Novel00313	Chr11	+	351355	356286	1438	1266	1234	1075	1373	1609	916	802	863	410	734	351	390	427	393	654	891	1048	1263	192	421	577	402	378	519	416	365	471	43.9311	44.9593	42.9101	49.3945	45.6919	35.7827	30.4027	32.5297	16.2371	28.3526	14.8502	16.4843	16.6232	14.6343	7.83194	9.28145	7.98771
Novel00314	Chr11	+	2238089	2245384	1358	2	76	224	1	118	178	0	62	163	1	32	163	1	61	197	0	123	209	74	175	198	1	196	2	76	0	64	0.0734899	2.93209	9.46801	0.0380949	3.54833	7.36302	0	2.47469	6.83552	0.0409031	1.43362	7.29544	0.0412235	2.40529	3.3004	0.0764842	1.9778
Novel00315	Chr11	+	2251473	2271802	1596	102	327	15	86	340	6	106	155	6	30	73	1	35	63	4	92	286	3	228	17	7	110	8	44	159	42	99	3.87349	13.0381	0.655249	3.38587	10.5664	0.256503	4.39752	6.39388	0.26004	1.26818	3.37997	0.046256	1.49114	2.56734	0.787136	1.30425	2.39195
Novel00316	Chr11	+	2593653	2628036	432	1	1	0	0	0	5	3	34	1	1	0	0	0	1	2	1	1	2	1	7	7	3	11	11	11	4	12	0.115508	0.121277	0	0	0	0.650163	0.37856	4.26603	0.131826	0.12858	0	0	0	0.123952	0	0.480859	0.132282
Novel00317	Chr11	+	5392832	5402956	1424	8	1	15	11	21	8	3	10	26	2	3	18	25	15	9	0	3	10	1	17	5	3	6	13	1	13	4	0.280335	0.036792	0.604633	0.399622	0.602214	0.315585	0.114844	0.380643	1.03979	0.0780146	0.128173	0.768292	0.982821	0.564051	0.484221	0.437636	0.401305
Novel00318	Chr11	+	5580747	5605081	1298	6	2	5	8	17	6	2	3	9	9	5	5	51	35	5	0	2	3	7	12	4	6	8	7	5	21	13	0.311548	0.109036	0.298646	0.430659	0.722383	0.350723	0.11345	0.16921	0.533339	0.520205	0.316542	0.316235	2.97092	1.95021	0.179378	1.89141	0.654115
Novel00319	Chr11	+	5613557	5666251	3844	24	15	25	37	32	17	16	12	49	120	37	94	226	267	11	21	12	33	2	34	19	11	22	45	21	36	18	0.749431	0.491787	0.897994	1.19782	0.81774	0.597597	0.545809	0.407036	1.74624	4.17119	1.40867	3.57532	7.91728	8.94689	1.7979	4.7773	1.89533
Novel00320	Chr11	+	5669095	5674995	703	1	2	1	3	10	1	2	3	9	17	2	2	11	22	1	7	4	0	1	3	0	1	1	2	7	4	4	0.070981	0.149052	0.0816498	0.220766	0.58088	0.0799062	0.155086	0.23131	0.729073	1.34323	0.173085	0.172917	0.875955	1.67573	0.163473	0.590985	0.243866
Novel00321	Chr11	+	6054711	6103424	15885	2	0	1	1	7	0	3	1	4	2	2	5	8	0	1	0	0	0	5	13	0	4	0	1	4	1	3	0.00628261	0	0.00361346	0.00325671	0.017995	0	0.0102951	0.00341225	0.0143402	0.00699356	0.00765998	0.0191314	0.0281934	0	0.151927	0.104618	0.0971318
Novel00322	Chr11	+	6085877	6120450	2454	6	2	6	6	0	1	10	2	2	12	7	10	24	2	4	1	0	1	8	49	4	29	24	28	21	98	51	0.155531	0.054433	0.178908	0.161245	0	0.0291813	0.283183	0.0563155	0.0591675	0.346263	0.221234	0.315743	0.697951	0.0556335	0.179099	2.23918	1.21713
Novel00323	Chr11	+	6350631	6363908	716	71	93	30	67	94	34	15	19	89	43	50	144	176	53	21	39	80	41	3	102	29	23	55	53	30	79	50	4.94815	6.80507	2.40502	4.84093	5.36113	2.66748	1.14202	1.43836	7.07882	3.33589	4.24856	12.224	13.7608	3.9637	7.06223	6.09268	4.62914
Novel00324	Chr11	+	7217404	7222300	4828	19	155	30	48	268	38	184	141	5	7	996	1	4	1763	13	15	68	40	834	7	12	397	7	9	188	7	355	0.196659	1.68445	0.357186	0.515076	2.27007	0.442774	2.08055	1.5853	0.0590632	0.0806523	12.5692	0.0126074	0.046448	19.5818	0.345647	0.700193	2.09808
Novel00325	Chr11	+	7247275	7273537	1178	141	221	113	105	113	117	166	138	239	163	190	142	167	244	89	111	221	201	152	252	64	158	83	49	113	125	199	7.23109	11.8999	6.66616	5.58269	4.7425	6.75475	9.3002	7.68767	13.9884	9.3053	11.8803	8.87032	9.60833	13.4281	8.97642	8.64657	10.1018
Novel00326	Chr11	+	7536047	7547966	835	27	19	1	15	17	0	24	17	0	2	7	1	0	1	2	20	21	0	20	0	1	17	0	5	11	7	12	1.61352	1.19215	0.0687423	0.929334	0.831389	0	1.56683	1.10355	0	0.133045	0.510031	0.0727909	0	0.0641285	0.137631	0	0.136876
Novel00327	Chr11	+	8263108	8267560	3746	124	66	117	140	225	150	89	78	510	243	634	924	1020	904	32	32	49	93	38	496	102	79	225	284	170	431	321	2.38902	1.33508	2.59296	2.79637	3.54752	3.25333	1.87321	1.63239	11.2138	5.21149	14.8927	21.6838	22.0468	18.6899	2.92851	1.84472	1.58861
Novel00328	Chr11	+	8518394	8519870	1341	13	9	13	17	13	14	3	6	4	3	8	13	10	19	24	14	22	13	5	2	12	6	6	13	8	2	2	0.48374	0.351622	0.556449	0.655823	0.395873	0.586456	0.121952	0.242522	0.169869	0.124265	0.36295	0.589221	0.417461	0.758686	0.214246	0.580904	0.767059
Novel00329	Chr11	+	9048208	9064876	798	11	7	0	11	4	0	2	0	0	1	1	45	2	1	0	4	5	0	0	0	0	2	0	0	0	0	0	0.687839	0.459577	0	0.71311	0.204691	0	0.136623	0	0	0.069607	0.0762399	3.42747	0.140304	0.0671019	0	0.260315	0
Novel00330	Chr11	+	9057170	9060054	2801	2	0	1	2	0	2	3	1	29	14	1	30	52	5	0	0	1	3	0	26	0	2	15	20	8	31	4	0.0594751	0	0.0342073	0.0616602	0	0.0669536	0.09746	0.0323025	0.984215	0.463438	0.0362571	1.08666	1.73483	0.159557	0.136975	0.154746	0.034056
Novel00331	Chr11	+	9465952	9498961	1423	47	209	772	48	234	466	46	224	209	28	52	144	16	108	1895	89	220	1543	123	512	530	32	452	57	132	32	109	2.40542	11.2306	45.4489	2.54685	9.80061	26.8483	2.57188	12.4529	12.2075	1.59518	3.24477	8.9768	0.91867	5.93139	22.1003	0.213058	7.56084
Novel00332	Chr11	+	9487035	9498402	686	260	489	109	191	361	100	124	423	44	112	130	36	48	127	304	295	371	236	202	83	194	89	173	144	206	103	265	22.3303	44.0956	10.7686	17.0069	25.3731	9.66852	11.6344	39.4632	4.31281	10.7077	13.613	3.76609	4.62498	11.7048	8.2087	4.46926	13.6717
Novel00333	Chr11	+	9653457	9656456	1056	0	3	14	0	2	4	2	5	99	27	10	0	0	0	0	0	0	0	3	38	9	0	24	2	6	0	3	0	0.170472	0.871581	0	0.0885811	0.243705	0.118249	0.293946	6.11488	1.62663	0.659864	0	0	0	0	0	0
Novel00334	Chr11	+	9964059	9967786	3496	0	1	0	1	0	0	1	0	2	2	16	10	1	5	0	2	0	0	0	3	0	8	1	1	2	7	9	0	0.0149862	0	0.0147977	0	0	0.0155929	0	0.0325794	0.0317771	0.278441	0.173857	0.016013	0.0765836	0	0	0
Novel00335	Chr11	+	13243976	13316813	1359	0	0	1	2	0	63	821	45	0	0	0	0	0	0	0	0	0	0	87	0	10	2101	7	1	18	0	4	0	0	0.0515722	0.0929612	0	3.17967	40.211	2.19152	0	0	0	0	0	0	0	0	0
Novel00336	Chr11	+	13912634	13967355	1082	2	0	0	4	0	3	1	0	2	8	2	7	14	9	0	7	0	0	1	2	1	0	0	2	0	0	0	0.0922359	0	0	0.191249	0	0.155751	0.0503814	0	0.105266	0.410694	0.112457	0.393219	0.724344	0.445402	0.584168	0.287982	0
Novel00337	Chr11	+	15745685	15772085	3158	0	0	0	0	0	0	0	0	1	0	0	0	0	0	0	0	0	0	0	0	0	0	0	0	0	0	0	0	0	0	0	0	0	0	0	0.0201874	0	0	0	0	0	0	0	0
Novel00338	Chr11	+	15859714	15867031	1921	197	41	9	184	17	5	39	8	26	26	22	22	111	21	9	62	34	25	0	20	3	42	7	84	3	52	11	6.85511	1.49795	0.36025	6.63797	0.484107	0.195865	1.48256	0.302391	1.03254	1.00712	0.93338	0.932475	4.33329	0.784165	0.240422	1.52104	0.438358
Novel00339	Chr11	+	21240568	21241656	1069	5	10	4	6	13	6	3	7	9	3	5	0	1	5	4	9	3	10	4	0	1	0	2	3	8	4	5	0.233394	0.4901	0.214779	0.290362	0.496601	0.31529	0.152982	0.354935	0.479456	0.155883	0.284562	0	0.0523681	0.250455	0.107504	0.825872	0.80186
Novel00340	Chr11	+	24981182	24983497	2316	26	8	7	19	34	4	3	6	25	20	50	47	209	114	0	5	9	4	0	12	1	5	7	9	19	31	5	0.560186	0.180973	0.173488	0.424406	0.59949	0.0970192	0.0706122	0.140424	0.614731	0.479675	1.31346	1.23345	5.05187	2.63575	0.421777	0.426046	0.39479
Novel00341	Chr11	+	25364547	25368380	3692	10	7	39	50	70	16	63	73	86	61	175	65	152	97	18	39	44	11	97	95	8	44	46	181	218	201	185	0.229318	0.16854	1.02876	1.18872	1.31365	0.413045	1.57826	1.81841	2.25073	1.55714	4.89288	1.81559	3.91047	2.38699	12.8072	12.3865	23.1893
Novel00342	Chr11	+	26196400	26240914	2364	23	7	9	27	15	40	52	26	26	37	31	31	91	8	3	4	5	2	5	45	33	56	52	117	64	78	35	0.55204	0.176403	0.248484	0.671856	0.294631	1.08079	1.36347	0.677871	0.712201	0.98856	0.907177	0.906298	2.45037	0.20605	0.276387	1.54874	0.302359
Novel00343	Chr11	+	26216203	26250872	3480	0	0	1	1	1	2	0	0	2	0	2	2	1	0	0	1	0	0	3	3	4	0	3	0	3	2	1	0	0	0.0169772	0.0153011	0.012078	0.0332293	0	0	0.0336875	0	0.035989	0.0359541	0.0165577	0	0	0.0153602	0.0169021
Novel00344	Chr11	+	26286175	26292761	4691	0	0	1	0	1	0	0	0	0	0	0	0	0	0	0	0	0	0	0	0	0	0	0	0	0	0	0	0	0	0.013114	0	0.00932965	0	0	0	0	0	0	0	0	0	0	0	0
Novel00345	Chr11	+	26340494	26348188	3448	3	19	15	30	19	120	29	133	58	101	46	96	221	98	4	12	44	24	25	195	76	25	130	158	155	301	223	0.0514783	0.342312	0.296079	0.533696	0.266809	2.31805	0.543627	2.47905	1.13584	1.92922	0.962384	2.00651	4.25444	1.80455	2.13404	2.51806	1.45419
Novel00346	Chr11	+	26857580	26920218	795	8	7	5	23	14	24	61	31	25	26	13	39	28	13	13	15	7	9	19	95	20	34	60	61	55	66	51	0.640766	0.588671	0.460673	1.90988	0.91766	2.16401	5.33751	2.69713	2.28526	2.31815	1.26952	3.80488	2.51602	1.11736	0.36893	0.833592	2.3849
Novel00347	Chr11	+	26963413	26963915	420	0	0	0	0	0	2	8	14	0	3	0	0	0	0	0	0	0	0	44	0	0	99	0	0	5	0	2	0	0	0	0	0	0.267496	1.03834	1.80679	0	0.39676	0	0	0	0	0	0	0
Novel00348	Chr11	+	30715378	30718771	3394	68	49	131	134	111	79	72	69	212	134	254	241	280	390	27	24	25	120	48	177	116	59	96	81	103	105	71	0.999757	0.756392	2.21549	2.04249	1.33553	1.30753	1.15643	1.10196	3.5572	2.19305	4.5531	4.31588	4.61839	6.15305	2.59031	2.18809	1.61638
Novel00349	Chr11	+	33271096	33275093	1425	6	7	4	1	1	0	0	3	20	0	5	31	2	28	20	5	5	4	0	0	2	0	0	0	0	0	0	0.210104	0.257363	0.161122	0.0363038	0.0286568	0	0	0.114113	0.79928	0	0.213472	1.32224	0.0785705	1.05216	0.806469	0.437329	0
Novel00350	Chr11	+	33507290	33523066	958	87	93	106	91	47	103	91	110	44	19	18	43	16	25	181	196	165	170	79	45	135	88	94	88	56	25	21	4.83437	5.42587	6.77548	5.24242	2.13729	6.44313	5.52411	6.63964	2.79036	1.17526	1.2195	2.91042	0.997443	1.49074	3.71128	5.89883	1.59092
Novel00351	Chr11	+	34930374	34931367	717	0	0	0	0	0	0	0	0	0	0	0	0	0	0	0	0	0	0	0	0	0	0	0	0	0	0	0	0	0	0	0	0	0	0	0	0	0	0	0	0	0	0	0	0
Novel00352	Chr11	+	36216428	36219296	2196	21	77	117	79	102	136	25	222	253	111	190	193	84	133	41	25	61	127	47	314	210	31	320	146	216	138	332	0.685345	2.63843	4.39227	2.67292	2.72417	4.99652	0.891312	7.86998	9.42317	4.03247	7.56016	7.67209	3.0755	4.65781	3.72049	1.73223	2.46673
Novel00353	Chr11	+	37161769	37164031	1383	11	48	6	21	63	30	8	31	65	17	28	16	5	25	5	5	15	16	42	33	133	63	52	44	68	2	2	0.396888	1.81837	0.249023	0.785532	1.8602	1.21853	0.31533	1.21498	2.67655	0.682783	1.23175	0.703172	0.202391	0.967955	0.332384	0.0751017	0.950366
Novel00354	Chr11	+	38912310	38916050	3668	351	303	266	200	446	187	313	222	87	121	81	89	64	38	216	109	201	134	283	91	226	322	152	152	164	103	113	4.77502	4.32789	4.16258	2.82077	4.96532	2.86384	4.65171	3.28059	1.35075	1.83236	1.34351	1.47477	0.976776	0.554743	1.33156	1.92553	1.43332
Novel00355	Chr11	+	38926104	38930446	488	4	1	0	1	8	0	2	8	0	2	10	6	4	3	0	0	4	2	3	4	6	3	0	11	13	6	4	0.409013	0.10736	0	0.10601	0.669441	0	0.223412	0.888584	0	0.227649	1.24671	0.747301	0.458865	0.329184	0	0.319259	0.117102
Novel00356	Chr11	+	39303775	39317013	13199	156	139	129	82	231	113	108	82	268	202	150	843	779	112	159	42	18	53	85	227	154	104	163	195	98	170	140	0.589768	0.551743	0.560995	0.321395	0.714682	0.480921	0.446046	0.336745	1.15632	0.850092	0.691409	3.88195	3.30401	0.454375	0.822798	0.550844	0.333376
Novel00357	Chr11	+	39824617	39825367	715	3	0	1	0	1	5	3	2	1	2	3	0	3	1	0	0	0	2	8	1	2	1	3	0	1	2	1	0.209369	0	0.0802794	0	0.0571131	0.392826	0.228724	0.151619	0.0796485	0.155374	0.25527	0	0.234887	0.0748913	1.04474	1.01687	0.959092
Novel00358	Chr11	+	39835643	39838831	3111	0	0	0	0	0	0	0	0	0	0	0	0	0	0	0	0	0	0	0	0	0	0	0	0	0	0	0	0	0	0	0	0	0	0	0	0	0	0	0	0	0	0	0	0
Novel00359	Chr11	+	40200156	40209521	1773	18	26	45	22	26	37	5	15	78	27	53	108	115	100	15	7	36	35	1	65	11	5	44	19	29	57	32	0.589753	0.894409	1.69599	0.747291	0.697132	1.3647	0.178965	0.533851	2.91661	0.984736	2.1172	4.3101	4.2271	3.51591	1.50915	1.05707	1.38831
Novel00360	Chr11	+	41253111	41256759	2468	120	73	81	62	123	89	44	37	296	188	340	595	830	523	98	94	81	100	14	304	44	34	115	122	68	180	137	2.42624	1.54967	1.88387	1.29961	2.03518	2.02573	0.971862	0.812615	6.83015	4.23125	8.38144	14.6533	18.8268	11.3473	7.61334	6.85984	4.83934
Novel00361	Chr11	+	42234201	42235475	1238	0	1	0	2	0	0	0	0	0	0	0	0	20	2	0	1	7	0	0	0	0	0	0	0	0	0	0	0	0.0423197	0	0.083575	0	0	0	0	0	0	0	0	0.904386	0.0865061	0	0.0838979	0
Novel00362	Chr11	+	43130231	43138268	806	2	2	5	0	8	0	1	1	1	1	0	0	1	3	7	6	4	3	2	1	3	0	0	3	0	0	2	0.12382	0.130004	0.356078	0	0.405319	0	0.0676336	0.0672501	0.070656	0.0689161	0	0	0.0694559	0.199307	0.356457	0.0644328	0.212702
Novel00363	Chr11	-	898579	899972	1051	1	3	0	0	11	0	0	12	1	0	27	0	0	13	0	0	16	0	5	1	0	0	0	0	39	0	25	0.0474782	0.149548	0	0	0.427397	0	0	0.618881	0.0541853	0	1.56295	0	0	0.662335	0	0	0.76122
Novel00364	Chr11	-	1850744	1854200	3409	12	10	15	21	13	25	13	16	76	19	77	126	76	94	7	9	5	13	12	66	31	7	30	25	31	47	28	0.175651	0.153687	0.252566	0.318683	0.155725	0.411954	0.20788	0.254402	1.26961	0.309587	1.3742	2.24651	1.24805	1.47652	0.488814	0.15234	0.201159
Novel00365	Chr11	-	1963373	1965817	1572	77	18	33	69	30	10	11	13	22	23	35	42	67	57	165	142	77	40	4	23	8	21	16	16	21	10	8	2.44419	0.599905	1.20496	2.27072	0.779311	0.357342	0.38145	0.448249	0.796992	0.812701	1.35457	1.6239	2.38598	1.9416	0.913818	1.5527	1.09057
Novel00366	Chr11	-	2257626	2271883	1212	5	1	1	0	1	1	0	1	4	1	1	0	1	1	2	1	1	1	2	4	0	0	4	1	1	0	5	0.205857	0.0432275	0.0473596	0	0.033693	0.0463483	0	0.0447225	0.18795	0.0458303	0.0501975	0	0.0461893	0.0441809	0	0	0.0471501
Novel00367	Chr11	-	2960997	2972788	2820	1	1	4	7	17	8	7	25	33	40	16	4	3	6	0	0	2	0	25	32	10	11	37	28	104	44	55	0.0177452	0.0186315	0.0816498	0.12878	0.246874	0.159812	0.1357	0.481896	0.668317	0.790133	0.34617	0.0864587	0.0597242	0.114255	0.449552	1.60674	0.406443
Novel00368	Chr11	-	2973941	3015515	3472	527	879	778	871	1759	1288	354	1311	1638	1294	1538	1131	659	806	380	187	373	895	1338	1096	1667	1372	1131	1613	1240	1092	797	8.0964	14.1787	13.7491	13.873	22.1152	22.2759	5.94134	21.8784	28.7198	22.1296	28.8088	21.1646	11.3583	13.2879	10.5439	13.1111	9.28973
Novel00369	Chr11	-	3892146	3894294	1231	10	11	13	5	11	13	9	9	5	2	3	3	6	3	11	17	16	10	21	6	1	4	8	7	3	5	2	0.405358	0.468163	0.606172	0.210126	0.364902	0.593228	0.398549	0.39629	0.231311	0.0902459	0.148268	0.148125	0.272859	0.130497	0.373426	0.464062	9.33089
Novel00370	Chr11	-	4366518	4368359	1668	15	9	19	9	11	5	4	1	5	2	0	5	1	11	10	35	29	16	4	2	4	5	2	1	0	0	0	0.448738	0.282689	0.653835	0.279134	0.269301	0.168388	0.130726	0.0324962	0.17071	0.0666024	0	0.182196	0.033562	0.35313	6.23526	5.07497	10.4493
Novel00371	Chr11	-	4384464	4385863	1122	0	0	1	0	0	0	0	5	6	4	0	0	0	0	0	0	0	0	6	0	1	17	19	1	10	3	21	0	0	0.0511585	0	0	0	0	0.241549	0.304539	0.198026	0	0	0	0	0.409703	0.0925718	0.560254
Novel00372	Chr11	-	4535158	4538679	516	18	1	4	11	7	1	5	5	9	0	6	10	20	2	4	8	7	6	5	3	10	4	2	0	4	4	3	1.78567	0.104159	0.45646	1.13134	0.568292	0.111678	0.541875	0.538803	1.01896	0	0.725719	1.20836	2.2259	0.212912	0.342709	0.619477	0.34083
Novel00373	Chr11	-	5000533	5015137	750	73	131	101	57	96	42	26	118	75	72	45	85	63	148	110	91	156	133	29	103	37	23	43	32	47	48	61	4.8569	9.15109	7.72984	3.9317	5.22699	3.14575	1.88977	8.52804	5.69487	5.33245	3.65037	6.88845	4.70244	10.5667	9.5002	5.67799	6.17176
Novel00374	Chr11	-	5962985	5973486	10375	45	46	250	149	161	378	76	40	262	101	181	267	238	513	77	78	41	148	79	458	111	70	107	79	96	118	184	0.344822	0.370089	2.20362	1.18369	1.00961	3.26072	0.636204	0.332946	2.29124	0.861515	1.69102	2.49207	2.04601	4.21833	9.24739	6.44375	11.9785
Novel00375	Chr11	-	6003248	6012577	8998	190	135	347	348	362	924	666	640	229	162	257	411	777	218	344	161	216	238	1784	1153	1469	1047	999	2380	1275	1414	903	1.55196	1.15778	3.26039	2.94697	2.4198	8.49646	5.94294	5.67856	2.13476	1.47299	2.55946	4.08917	7.12025	1.91084	5.87871	9.62317	3.91948
Novel00376	Chr11	-	6031898	6038896	2589	117	79	312	160	152	159	161	70	252	121	330	310	376	389	347	108	143	161	177	342	180	168	109	172	136	161	163	2.3131	1.63984	7.09538	3.27942	2.45921	3.5387	3.47723	1.50327	5.68585	2.66288	7.95444	7.46511	8.33955	8.25273	11.4057	10.1026	12.0903
Novel00377	Chr11	-	6049284	6054421	5138	37	14	74	29	25	31	41	34	81	49	124	196	223	231	79	58	24	20	42	531	36	42	66	29	53	87	83	0.369331	0.146726	0.849687	0.300111	0.20422	0.348349	0.447093	0.368658	0.922754	0.544463	1.50912	2.38307	2.49727	2.47438	5.45988	2.70105	6.59596
Novel00378	Chr11	-	6054708	6103998	12677	21	50	58	22	89	81	50	66	59	30	64	102	185	10	453	96	62	47	237	256	96	440	106	117	61	156	488	0.132779	0.331929	0.421843	0.144212	0.460516	0.576546	0.345366	0.453299	0.425744	0.211149	0.493376	0.785556	1.31229	0.0678501	6.84405	8.43612	4.14185
Novel00379	Chr11	-	6118010	6132488	8799	47	29	27	46	35	45	66	42	343	180	227	839	1469	265	95	65	24	35	80	376	88	69	250	310	234	714	270	0.267513	0.173305	0.176776	0.27144	0.163027	0.288335	0.410384	0.259673	2.22806	1.14045	1.57529	5.81668	9.38027	1.61857	1.82207	3.42388	1.5318
Novel00380	Chr11	-	7020747	7023743	1095	47	36	111	105	102	56	18	29	34	20	8	24	25	16	49	36	75	93	8	41	28	21	16	20	17	39	26	2.14181	1.72247	5.81861	4.96069	3.80389	2.87283	0.896098	1.43553	1.76827	1.01455	0.444489	1.33217	1.27812	0.782426	1.99408	2.56107	1.56564
Novel00381	Chr11	-	7090982	7094021	1145	26	48	0	27	94	0	2	32	0	5	16	1	10	12	0	21	38	2	10	0	0	4	0	11	21	3	13	1.13408	2.19825	0	1.22097	3.3554	0	0.0953018	1.51619	0	0.242773	0.850901	0.0531298	0.489349	0.561685	0	0.635541	0.999054
Novel00382	Chr11	-	7350106	7351927	1408	18	8	13	14	2	8	4	4	6	6	5	5	8	4	11	11	12	19	0	6	2	2	10	4	0	0	6	0.637921	0.29768	0.52997	0.51439	0.0580055	0.319171	0.154865	0.153988	0.242679	0.236703	0.216049	0.21584	0.318077	0.152123	0.448913	0.590145	1.58288
Novel00383	Chr11	-	7617628	7646218	1751	287	233	376	409	465	917	710	521	768	301	689	683	755	807	271	305	535	362	734	848	638	725	857	736	906	662	753	8.17887	6.9716	12.3257	12.0838	10.8445	29.4184	22.1039	16.128	24.9781	9.54852	23.9397	23.7082	24.1382	24.6788	15.1938	15.1557	17.7867
Novel00384	Chr11	-	8414006	8418599	750	47	75	58	61	83	32	12	15	7	6	21	27	21	7	0	11	18	85	3	52	8	22	33	41	34	20	29	3.23934	5.42732	4.59833	4.35871	4.68146	2.48283	0.903524	1.123	0.550609	0.460329	1.76468	2.26667	1.62377	0.517722	0.873025	0.430382	0.157862
Novel00385	Chr11	-	8523912	8525322	1411	28	52	18	17	28	1	0	0	2	1	2	0	18	3	95	75	86	60	2	0	0	3	1	2	1	3	2	0.990212	1.93081	0.732244	0.623288	0.81035	0.0398115	0	0	0.0807211	0.0393667	0.0862359	0	0.714151	0.11385	0.610853	0.478474	0.729005
Novel00386	Chr11	-	9045622	9050558	3447	46	58	2	119	7	5	80	6	7	5	0	135	16	4	10	71	12	4	2	12	0	5	16	16	1	1	0	1.01836	1.34815	0.0509315	2.73124	0.126819	0.12461	1.93479	0.144286	0.176859	0.123217	0	3.64035	0.397384	0.0950262	0.229436	0.184322	0.278884
Novel00387	Chr11	-	9466798	9514135	5323	20	32	48	6	47	49	17	27	64	11	24	75	20	16	433	14	5	40	21	131	75	12	95	9	44	27	39	0.299607	0.503313	0.827136	0.0931844	0.576189	0.826338	0.278209	0.439357	1.09418	0.183431	0.438351	1.36852	0.336124	0.257207	2.77731	0.20268	1.52686
Novel00388	Chr11	-	9964059	9966915	2833	0	0	0	0	0	0	0	0	0	0	0	0	0	0	0	0	0	0	0	0	0	0	0	0	0	0	0	0	0	0	0	0	0	0	0	0	0	0	0	0	0	0	0	0
Novel00389	Chr11	-	12260692	12262493	1721	6	4	2	1	1	0	0	0	0	0	0	0	2	0	5	1	0	3	0	0	0	0	0	0	0	0	0	0.173967	0.12177	0.0667052	0.0300598	0.023728	0	0	0	0	0	0	0	0.0650569	0	0.16694	0.241408	0.763716
Novel00390	Chr11	-	12315418	12329747	2355	132	140	108	160	159	119	156	105	80	61	89	86	79	110	47	61	116	132	148	105	121	95	79	83	99	91	110	3.90673	4.35044	3.67686	4.90941	3.85107	3.96484	5.04387	3.37567	2.70219	2.00969	3.21157	3.10031	2.62309	3.49359	3.37404	3.57308	4.47406
Novel00391	Chr11	-	13782257	13790349	7688	373	265	412	294	633	427	128	471	1486	685	1610	2261	1954	1301	161	172	210	388	299	1767	622	446	1361	1569	998	1313	815	2.63075	1.96238	3.34258	2.14975	3.65358	3.39029	0.986236	3.60847	11.9612	5.37799	13.8447	19.424	15.4612	9.84664	2.63955	2.12135	1.54274
Novel00392	Chr11	-	14044925	14046578	1547	60	19	3	11	5	0	2	0	0	0	0	18	1	4	128	459	79	13	0	0	7	2	1	3	1	0	0	1.93534	0.643467	0.111312	0.367849	0.131984	0	0.0704753	0	0	0	0	0.707206	0.0361871	0.138454	0.557152	1.17495	1.10819
Novel00393	Chr11	-	15480200	15571196	706	0	3	47	0	0	20	25	0	0	0	0	0	0	0	3	0	43	0	0	0	0	20	0	3	1	0	0	0	0.241437	4.14407	0	0	1.72578	2.09342	0	0	0	0	0	0	0	0.0882656	1.8348	0.0877817
Novel00394	Chr11	-	15718475	15720921	2447	2	1	14	10	10	16	9	13	15	9	9	14	6	4	0	0	4	7	8	31	45	11	31	13	13	29	22	0.0407843	0.0214106	0.328401	0.211414	0.166881	0.367301	0.200496	0.287964	0.349093	0.204298	0.223766	0.347743	0.137266	0.0875313	0.0939287	0	0.0233535
Novel00395	Chr11	-	15745642	15772085	2838	0	0	0	0	1	0	0	0	0	0	0	0	0	0	0	0	0	0	1	0	1	0	0	0	0	0	0	0	0	0	0	0.0175714	0	0	0	0	0	0	0	0	0	0	0	0
Novel00396	Chr11	-	16813690	16815524	1087	403	391	191	395	533	70	115	132	74	53	77	40	91	80	62	172	147	264	56	56	53	114	63	84	108	57	118	19.6959	20.0638	10.7379	20.0142	21.3178	3.85131	6.14001	7.00772	4.12753	2.88341	4.58828	2.38121	4.98953	4.19567	1.57581	4.06917	2.79853
Novel00397	Chr11	-	18500414	18504166	2500	1	1	4	12	6	53	3	53	44	8	140	41	127	57	2	0	4	2	5	96	25	11	112	101	82	113	101	0.0218666	0.0229587	0.100613	0.27204	0.107369	1.30466	0.0716643	1.25889	1.09805	0.194729	3.73248	1.09202	3.11553	1.33751	0.1259	0.159303	0.050084
Novel00398	Chr11	-	18871781	18872945	1165	5	6	21	14	5	6	1	1	9	4	9	24	33	25	3	3	2	12	1	15	0	1	3	9	3	4	6	0.319869	0.403013	1.54538	0.928539	0.261768	0.432108	0.069888	0.0694918	0.6571	0.284853	0.701993	1.87017	2.36845	1.71626	0.957682	0.266322	0.219792
Novel00399	Chr11	-	21194919	21215937	8625	0	1	0	1	0	2	0	7	2	1	5	6	252	7	1	0	3	1	0	1	1	0	0	5	4	3	7	0	0.00608216	0	0.00600568	0	0.0130425	0	0.0440475	0.0132224	0.00644838	0.0353143	0.042336	1.63772	0.0435142	0.0466945	0.0361733	0.0597066
Novel00400	Chr11	-	26086771	26089572	1477	13015	15117	8645	13173	12476	7207	10448	7666	10846	12617	7320	10186	8737	8853	28128	22041	19323	11044	5792	10112	8897	8622	8812	9353	10049	11786	8988	505.011	615.868	385.864	529.92	396.165	314.811	442.883	323.114	480.3	544.968	346.302	481.423	380.335	368.627	1543.22	2088.38	1367.06
Novel00401	Chr11	-	26142594	26143705	892	0	0	0	0	0	2	9	0	6	0	3	15	7	1	0	0	0	0	3	5	1	1	3	2	2	0	6	0	0	0	0	0	0.125951	0.550015	0	0.383063	0	0.204617	1.02209	0.439317	0.0600306	0.450926	0	0
Novel00402	Chr11	-	26143814	26148942	3411	26	0	4	19	3	5	20	1	13	19	4	8	23	1	0	33	0	0	0	32	9	44	20	63	1	70	3	0.481228	0	0.0851629	0.364586	0.0454405	0.10418	0.404396	0.0201052	0.274604	0.391462	0.0902662	0.180357	0.477587	0.0198617	0.554148	1.36767	0
Novel00403	Chr11	-	26192580	26219428	4258	1	0	0	6	0	4	2	0	8	6	0	3	17	0	0	2	0	0	0	12	0	1	5	43	1	46	0	0.0161435	0	0	0.10042	0	0.0726937	0.0352718	0	0.147392	0.107822	0	0.058991	0.307889	0	0.0371795	0.403231	0
Novel00404	Chr11	-	26202286	26250962	5429	10	2	3	13	10	13	8	17	61	17	44	143	67	73	9	15	5	3	3	109	15	9	40	16	27	39	25	0.194389	0.0408194	0.067082	0.26199	0.15908	0.284481	0.169887	0.358964	1.35328	0.367857	1.04283	3.3859	1.46114	1.52277	1.16399	0.505773	0.311664
Novel00405	Chr11	-	26203478	26204982	717	4	6	18	9	10	36	7	21	21	1	38	7	6	10	0	0	0	2	6	20	18	4	20	14	36	10	41	0.281919	0.443998	1.45932	0.657622	0.576778	2.85631	0.538967	1.60773	1.68916	0.0784553	3.26539	0.600937	0.474419	0.756317	0.811595	0.953568	0.403573
Novel00406	Chr11	-	26213156	26215989	1422	0	0	4	1	0	3	0	0	0	0	1	0	1	10	0	0	0	1	0	0	3	0	0	7	2	2	0	0	0	0.223346	0.0503238	0	0.163932	0	0	0	0	0.0591823	0	0.0544567	0.520888	0	0.0505183	0.555894
Novel00407	Chr11	-	26234807	26252970	1057	2	2	1	13	2	7	7	8	16	21	8	95	62	76	0	8	1	5	0	14	0	3	14	34	24	37	31	0.0997993	0.104783	0.0573998	0.672528	0.0816717	0.393219	0.381589	0.433629	0.911179	1.16647	0.486715	5.77414	3.47085	4.06959	0.459687	1.45412	0.171438
Novel00408	Chr11	-	26286245	26350056	6490	0	1	1	5	4	37	9	36	8	1	8	4	2	1	2	0	1	0	12	45	69	3	98	38	60	74	60	0	0.00878909	0.00962922	0.0433928	0.027402	0.348673	0.0823039	0.327349	0.0764284	0.0093183	0.0816499	0.0407854	0.0187826	0.00898294	0.0289184	0.0609847	0.00958663
Novel00409	Chr11	-	26430338	26432341	1522	9	2	7	6	10	77	226	166	11	8	6	33	32	0	0	0	0	3	66	7	60	294	7	9	11	8	2	0.29507	0.0688459	0.263994	0.20394	0.268304	2.84192	8.09452	5.91183	0.411587	0.291965	0.23984	1.31784	1.17701	0	0.0377535	0	0.0375466
Novel00410	Chr11	-	26611977	26617093	1275	394	392	179	298	282	424	347	225	851	899	905	771	982	1341	403	302	391	455	174	542	239	188	295	355	356	682	513	15.9323	16.6431	8.32623	12.493	9.33202	19.3013	15.3289	9.88316	39.2734	40.4669	44.6189	37.9755	44.5493	58.1904	21.932	21.1687	21.0245
Novel00411	Chr11	-	26665763	26668392	2554	22	28	39	39	56	1	6	7	10	6	11	9	21	8	18	26	37	26	0	4	6	0	2	13	1	10	4	0.620923	0.829733	1.26617	1.14117	1.29344	0.0317727	0.184998	0.214607	0.322108	0.188506	0.378526	0.309403	0.664938	0.242295	0.195003	0.646223	0.387868
Novel00412	Chr11	-	26824819	26827411	531	19	18	10	8	14	14	17	5	13	23	22	26	23	4	31	43	50	1	11	18	16	8	7	14	14	16	12	1.78549	1.77599	1.08098	0.779403	1.07665	1.48105	1.74523	0.510392	1.39422	2.40596	2.52065	2.97607	2.42481	0.403369	0.757488	0.391208	2.58287
Novel00413	Chr11	-	26825906	26879402	2447	29	8	8	14	11	17	18	2	8	12	6	9	13	2	16	10	11	10	12	27	9	18	15	22	15	22	13	0.775919	0.224737	0.246219	0.388343	0.240855	0.512043	0.526127	0.0581272	0.244284	0.357403	0.19573	0.29331	0.390219	0.0574234	0.154051	0.250614	0.827313
Novel00414	Chr11	-	26829885	26858232	781	5	4	5	4	7	4	5	7	1	0	1	3	1	0	3	6	10	4	4	2	3	2	3	0	2	2	6	0.39291	0.330027	0.451967	0.325877	0.450159	0.353853	0.429233	0.59752	0.089683	0	0.0958101	0.287152	0.0881598	0	0	0	0
Novel00415	Chr11	-	26897706	26900127	963	0	1	3	2	0	5	0	0	1	0	1	1	1	1	8	0	0	5	3	15	2	1	6	0	2	0	1	0	0.0544047	0.178816	0.107441	0	0.291662	0	0	0.0591368	0	0.063177	0.0631157	0.0581324	0.0556046	0.298343	0.107856	0.0593415
Novel00416	Chr11	-	33686949	33693847	6861	30	97	44	73	17	28	50	12	58	296	160	30	287	207	74	126	88	90	6	47	22	42	3	48	25	51	21	0.218188	0.740708	0.368108	0.55043	0.101182	0.229249	0.397265	0.094803	0.48142	2.3964	1.41879	0.265765	2.34174	1.61555	0.477375	0.779635	0.932858
Novel00417	Chr11	-	34271150	34272392	418	0	0	0	0	0	0	0	0	0	0	1	0	0	0	0	0	1	0	0	12	0	0	0	0	6	0	0	0	0	0	0	0	0	0	0	0	0	0.145549	0	0	0	0.137466	0	0.273425
Novel00418	Chr11	-	34398106	34428794	2456	792	731	556	599	491	590	742	462	825	1187	740	1293	991	892	1061	1089	1444	659	320	934	839	599	823	758	537	640	613	16.0914	15.5938	12.9944	12.6173	8.16385	13.4946	16.4692	10.1963	19.1298	26.8459	18.3311	31.9988	22.5886	19.448	23.3259	19.1153	17.5672
Novel00419	Chr11	-	34789337	34790830	1406	7	3	3	10	2	0	2	0	5	2	0	24	24	3	2	1	0	7	0	5	0	3	3	0	2	4	2	0.248433	0.111789	0.122475	0.367944	0.058088	0	0.0775429	0	0.20252	0.0790133	0	1.0375	0.955587	0.114255	0.24521	0.147746	0
Novel00420	Chr11	-	34795583	34805663	5724	7	2	10	3	6	3	1	7	10	7	12	66	17	0	0	1	0	2	0	30	4	4	19	6	17	10	30	0.0610233	0.018306	0.100279	0.0271137	0.0428049	0.0294413	0.00952352	0.0662867	0.0994911	0.0679288	0.127546	0.700823	0.166262	0	0.0200772	0.0362913	0.0698849
Novel00421	Chr11	-	34930313	34931443	1034	1	0	0	0	0	0	0	0	0	0	0	0	0	0	0	0	0	0	0	0	0	0	0	0	0	0	0	0.0482588	0	0	0	0	0	0	0	0	0	0	0	0	0	0	0	0
Novel00422	Chr11	-	35439682	35440700	748	10	2	7	9	3	3	3	2	5	3	14	9	28	11	2	4	1	0	0	9	1	10	4	11	5	18	9	0.667107	0.140085	0.537164	0.622455	0.16378	0.225297	0.218634	0.144929	0.380673	0.22278	1.13871	0.731315	2.09556	0.78746	0.230458	0.486002	0.305593
Novel00423	Chr11	-	36598230	36599749	433	3	2	1	2	0	0	0	6	1	0	0	0	0	0	0	0	0	0	0	0	6	4	16	0	12	0	2	0.345725	0.241994	0.132563	0.238951	0	0	0	0.751089	0.131521	0	0	0	0	0	0	0	0
Novel00424	Chr11	-	37835266	37843648	2341	180	51	96	147	158	76	45	41	62	42	55	88	90	104	62	117	96	91	32	76	84	49	51	59	57	68	46	3.90519	1.16173	2.39582	3.30641	2.80525	1.85619	1.06655	0.966238	1.53514	1.01433	1.45486	2.32551	2.19058	2.42127	1.72383	1.73862	1.49076
Novel00425	Chr11	-	37833088	37834282	881	47	41	33	37	60	9	17	47	4	18	13	23	24	51	13	97	106	37	17	14	22	18	19	103	48	10	51	2.66207	2.43821	2.15005	2.17266	2.7811	0.573856	1.05189	2.89168	0.258564	1.13489	0.897744	1.58678	1.52503	3.09979	0.391334	0.47158	0.324324
Novel00426	Chr11	-	39032036	39035139	1358	9	3	13	15	11	32	6	30	63	23	42	64	87	139	7	3	4	17	5	26	28	5	25	22	20	6	9	0.350583	0.122697	0.582512	0.605772	0.350659	1.40326	0.255329	1.26941	2.80076	0.99732	1.99474	3.03665	3.80202	5.81036	1.4354	1.33785	0.669156
Novel00427	Chr11	-	39303497	39317091	1409	0	0	0	0	0	0	0	0	0	0	0	0	0	0	0	1	0	0	0	0	0	0	0	0	0	0	0	0	0	0	0	0	0	0	0	0	0	0	0	0	0	0	0	0
Novel00428	Chr11	-	39835643	39838826	3049	0	0	0	0	0	0	0	0	0	0	0	0	0	0	0	0	0	0	0	0	0	0	0	0	0	0	0	0	0	0	0	0	0	0	0	0	0	0	0	0	0	0	0	0
Novel00429	Chr11	-	40099016	40109682	4273	511	569	296	353	395	196	192	198	189	187	172	186	166	313	388	728	649	596	179	165	208	178	153	160	150	109	108	5.9674	6.97657	3.97621	4.27375	3.77491	2.57667	2.44943	2.51166	2.51891	2.43089	2.44895	2.64572	2.1748	3.92237	1.90954	2.88043	2.31365
Novel00430	Chr11	-	40152155	40157156	4283	0	0	24	0	1	2	7	3	0	0	0	2	2	0	6	2	16	7	3	2	1	10	1	6	2	1	0	0	0	0.321643	0	0.00953441	0.0262312	0.0890937	0.0379666	0	0	0	0.0283822	0.0261412	0	2.24048	4.20749	1.93466
Novel00431	Chr11	-	40262423	40264487	2065	101	113	55	82	74	93	53	94	182	79	184	152	121	197	33	72	101	100	90	274	217	97	173	144	168	157	155	3.47337	4.08013	2.17573	2.92357	2.0826	3.60041	1.99116	3.51147	7.14312	3.02423	7.71499	6.36708	4.66834	7.27003	1.86124	1.68218	3.26886
Novel00432	Chr11	-	40804880	40807275	665	1772	1688	1312	1406	1561	807	654	1907	354	192	316	161	205	313	801	1294	1752	1778	729	414	1474	939	631	932	607	168	406	132.966	132.988	113.246	109.378	95.8568	68.1692	53.6109	155.438	30.3156	16.0375	28.9102	14.7153	17.2574	25.2035	10.1097	11.9484	20.6241
Novel00433	Chr11	-	42282130	42284577	1999	1	0	0	0	0	0	0	1	0	0	0	1	0	2	0	1	0	0	0	5	2	2	9	12	9	7	3	0.0249623	0	0	0	0	0	0	0.0271154	0	0	0	0.0304054	0	0.0535741	0.0862345	0	0
Novel00434	Chr11	-	43144518	43145565	1048	7	6	7	17	20	1	1	1	2	12	1	4	2	7	20	17	5	11	0	1	0	2	3	1	1	4	2	0.333299	0.299953	0.383396	0.839179	0.779311	0.0536012	0.0520159	0.051721	0.108681	0.636027	0.0580529	0.231986	0.106835	0.357663	0.109658	0.545096	0.327171
Novel00435	Chr12	+	1140532	1152105	3110	183	210	299	286	313	150	111	157	59	49	49	42	52	47	172	167	214	362	80	61	210	63	53	44	76	41	42	4.8728	5.87101	9.15824	7.8952	6.82051	4.49633	3.22887	4.54107	1.79294	1.45239	1.59079	1.36221	1.55338	1.34297	2.85158	2.43868	1.76866
Novel00436	Chr12	+	1337266	1338500	1235	2	7	3	3	2	1	3	5	11	1	1	24	4	2	0	0	0	4	1	5	3	1	0	2	3	5	6	0.0808091	0.296957	0.139433	0.125667	0.066131	0.0454851	0.132419	0.219448	0.507235	0.0449768	0.0492627	1.18116	0.181317	0.0867162	0.139581	0.168203	0.416448
Novel00437	Chr12	+	1358028	1359888	1431	33	21	51	56	82	32	9	53	17	4	18	8	9	4	10	27	35	54	14	23	42	15	17	22	24	19	29	1.60967	1.07549	2.86157	2.83191	3.27326	1.75716	0.479583	2.8082	0.946362	0.21719	1.07049	0.475311	0.492506	0.209374	0.56169	0.456887	0.558611
Novel00438	Chr12	+	3873859	4012968	4311	470	156	329	394	319	356	143	132	2560	2248	1091	3980	2318	2538	410	328	191	489	162	2432	1659	585	1838	1508	609	1766	402	8.29895	2.89211	6.68243	7.21258	4.60957	7.07642	2.75842	2.5318	51.5884	44.1855	23.4875	85.6002	45.9183	48.0902	24.4199	16.6494	12.9013
Novel00439	Chr12	+	4507857	4513498	5585	123	56	45	135	56	85	246	94	332	344	299	443	376	395	99	367	157	58	173	246	70	313	111	436	262	1055	259	1.24673	0.595965	0.524678	1.41864	0.464515	0.969896	2.72397	1.03497	3.84054	3.88136	3.6951	5.46938	4.27565	4.2964	1.22555	18.1971	2.27516
Novel00440	Chr12	+	4646983	4649412	1263	275	211	302	332	264	780	402	372	294	356	303	237	450	242	890	823	496	264	424	230	332	440	294	401	450	303	284	12.0056	9.67162	15.166	15.0265	9.43191	38.334	19.1724	17.6411	14.6482	17.3005	16.128	12.6028	22.04	11.3372	36.1456	65.7452	20.6985
Novel00441	Chr12	+	4910644	4942697	7408	11	1	10	4	2	10	9	3	15	3	4	23	17	7	8	7	2	13	2	2	5	6	12	2	2	1	4	0.172176	0.016434	0.18005	0.0649095	0.0256185	0.176205	0.153894	0.0510072	0.267952	0.0522707	0.0763355	0.438504	0.298521	0.117576	0.91923	0.276931	0.358506
Novel00442	Chr12	+	4994828	5004636	447	1241	964	1092	1398	1225	1173	1482	1236	311	267	280	199	200	302	393	981	1132	1204	1011	426	1305	884	451	595	522	243	312	138.536	112.988	140.225	161.796	111.91	147.41	180.733	149.878	39.622	33.1787	38.1097	27.0589	25.0476	36.1774	17.4825	19.6345	24.8016
Novel00443	Chr12	+	5066530	5073845	7316	2	62	78	0	98	73	0	44	105	0	113	150	0	188	32	10	67	101	38	128	43	0	73	3	63	0	72	0.0136412	0.443998	0.611972	0	0.547009	0.560512	0	0.325992	0.817334	0	0.939701	1.24618	0	1.37601	0.541936	0	0.484287
Novel00444	Chr12	+	5340860	5342283	1330	0	0	0	0	1	0	1	0	0	0	15	0	0	0	0	0	1	0	2	1	1	0	2	0	1	0	1	0	0	0	0	0.0307037	0	0.040987	0	0	0	0.686159	0	0	0	0	0	0
Novel00445	Chr12	+	5947596	5950215	2134	0	0	0	0	0	0	1	0	0	0	0	0	0	0	0	0	0	0	0	0	0	0	0	0	0	0	0	0	0	0	0	0	0	0.0255448	0	0	0	0	0	0	0	0	0	0
Novel00446	Chr12	+	6082595	6090213	1441	30	12	40	47	54	62	28	30	82	9	70	55	65	61	18	13	28	29	36	113	68	31	84	71	70	83	82	1.06471	0.447156	1.633	1.72934	1.56838	2.47709	1.0856	1.15655	3.32133	0.35556	3.02899	2.37761	2.58805	2.32317	0.613025	0.849541	0.772242
Novel00447	Chr12	+	6648688	6649158	471	1	55	38	2	13	1	7	20	0	0	0	0	0	0	1	2	28	54	47	0	7	12	0	1	10	0	0	0.105944	6.11793	4.63098	0.219673	1.1271	0.119266	0.810167	2.30164	0	0	0	0	0	0	0	0	7.64372
Novel00448	Chr12	+	6767195	6770675	3481	1908	1569	1632	3725	1393	3525	9820	1384	6	13	7	1	2	4	5326	7740	2370	1372	2150	21	1167	1691	201	77	550	21	30	50.2685	43.4016	49.4596	101.745	30.034	104.548	282.637	39.6081	0.180408	0.381258	0.224855	0.032091	0.0591145	0.113088	51.9393	114.121	180.912
Novel00449	Chr12	+	6948417	6958639	1401	21	0	0	9	0	0	27	0	0	6	0	0	13	0	0	12	0	0	0	0	0	19	0	34	0	12	0	0.74796	0	0	0.332331	0	0	1.05056	0	0	0.237886	0	0	0.519457	0	0	3.78097	0
Novel00450	Chr12	+	9512054	9515444	647	0	2	12	8	2	83	18	139	17	2	13	32	3	3	0	1	3	7	32	36	88	46	43	51	58	10	18	0	0.161953	1.0646	0.639665	0.126231	7.20626	1.51658	11.645	1.49633	0.171704	1.22243	3.00614	0.259574	0.248287	0.0888113	0.0802671	0
Novel00451	Chr12	+	9629636	9638666	1762	15	9	14	18	16	22	10	22	19	25	35	13	73	43	1	10	7	8	10	38	8	14	23	27	27	25	14	0.703472	0.443163	0.755261	0.875181	0.614073	1.16149	0.512337	1.12075	1.01694	1.30513	2.0013	0.742618	3.84083	2.16403	0.378032	1.02499	0.37596
Novel00452	Chr12	+	9883110	9891806	824	6	12	35	24	12	40	8	6	48	30	16	26	23	8	6	5	4	59	7	30	45	4	33	17	11	26	16	0.365565	0.767645	2.45298	1.51598	0.598328	2.74355	0.53248	0.397096	3.33765	2.03467	1.18856	1.92954	1.57213	0.52305	0.982238	0.82433	0.697752
Novel00453	Chr12	+	10632211	10636471	3675	8	13	24	16	18	32	10	22	91	65	77	189	231	100	3	6	12	21	4	93	31	9	27	22	18	67	61	0.155028	0.264502	0.534988	0.321447	0.285455	0.698086	0.2117	0.463099	2.01256	1.40214	1.81928	4.46117	5.02203	2.07951	1.18269	0.544538	0.577007
Novel00454	Chr12	+	11352417	11373436	3635	51	18	20	22	32	24	21	25	65	31	57	64	92	35	12	29	26	29	10	38	17	17	40	43	36	48	22	1.08477	0.401983	0.489342	0.485134	0.557011	0.574671	0.487965	0.577617	1.57786	0.733989	1.4782	1.65812	2.19535	0.798872	0.342904	0.664102	0.267948
Novel00455	Chr12	+	11576317	11577534	944	3	1	0	4	3	0	1	8	0	4	18	72	23	85	1	6	0	0	9	1	0	0	0	5	8	14	8	0.158579	0.0554997	0	0.219207	0.129775	0	0.0577464	0.459353	0	0.235366	1.16007	4.6358	1.36396	4.82152	7.79131	0.440108	0.30268
Novel00456	Chr12	+	11741020	11742540	1434	2	2	1	5	4	3	0	2	0	6	7	4	9	19	1	4	1	3	0	3	0	1	0	3	1	3	5	0.069595	0.0730708	0.0400278	0.18038	0.113908	0.117519	0	0.0755978	0	0.232412	0.296985	0.169541	0.351348	0.709483	0.320563	0.181077	0.438358
Novel00457	Chr12	+	12711549	12713147	1599	4	3	3	0	1	0	0	3	4	2	14	30	27	33	4	5	0	2	17	7	0	12	4	16	11	4	3	0.170161	0.133994	0.146803	0	0.0348132	0	0	0.138628	0.194198	0.0947082	0.726131	1.55449	1.28858	1.50645	0.244931	0.0442735	1.07179
Novel00458	Chr12	+	13451767	13461219	1290	2	0	0	0	1	1	1	0	24	2	0	124	91	87	5	6	1	50	0	84	4	2	10	7	0	9	1	0.0870849	0	0	0	0.0356334	0.0490175	0.0475678	0	1.19264	0.0969396	0	6.57659	4.4453	4.06511	36.3518	8.42888	2.44341
Novel00459	Chr12	+	13457211	13459789	2579	0	2	0	0	0	1	0	0	15	2	3	17	10	123	0	4	4	2	0	4	0	0	1	0	0	6	0	0	0.0544047	0	0	0	0.0291662	0	0	0.443526	0.0576806	0.0947654	0.536484	0.290662	3.41969	8.05527	2.83123	6.73526
Novel00460	Chr12	+	13484099	13488617	1083	737	10	575	1026	37	31	54	0	94	161	3	115	165	7	188	393	18	774	0	39	15	143	9	40	0	19	2	33.9575	0.483765	30.4754	49.0101	1.39513	1.60794	2.71808	0	4.94292	8.25759	0.16853	6.45406	8.52903	0.346104	12.6807	9.20692	1.63576
Novel00461	Chr12	+	16360714	16361500	495	12	6	9	11	10	8	5	7	13	15	12	26	20	17	11	13	5	10	0	9	4	1	7	14	8	13	10	1.20969	0.635051	1.04363	1.14962	0.824967	0.907864	0.550633	0.766516	1.49562	1.68322	1.47489	3.19251	2.26188	1.839	1.04474	0.734403	0.461785
Novel00462	Chr12	+	16873031	16874309	901	63	46	55	75	65	16	10	20	32	25	13	27	30	36	16	25	36	61	6	26	13	9	13	10	9	14	14	3.64273	2.79261	3.65816	4.49591	3.0757	1.04147	0.631664	1.25617	2.11166	1.60911	0.916469	1.90159	1.94605	2.23372	1.19849	1.68496	1.39057
Novel00463	Chr12	+	18640714	18657623	1326	418	428	684	663	791	533	354	669	575	486	436	436	377	482	195	170	529	724	229	455	594	379	439	370	391	339	606	17.6315	18.9549	33.1881	28.9932	27.3045	25.3092	16.3123	30.6528	27.6801	22.8196	22.4226	22.4009	17.8403	21.8172	10.4916	10.8431	8.69506
Novel00464	Chr12	+	18689189	18691890	1084	18	0	51	23	0	36	2	0	1	1	0	1	0	0	24	16	0	60	0	0	7	1	6	0	0	0	0	0.828592	0	2.70054	1.09765	0	1.86556	0.100577	0	0.0525357	0.051242	0	0.0560705	0	0	0.265041	0.431176	0.0527176
Novel00465	Chr12	+	18748495	18750227	1733	594	935	592	741	605	795	627	806	588	953	618	398	799	1028	416	584	1350	1162	414	576	558	410	539	727	580	546	569	17.1035	28.2668	19.608	22.1201	14.256	25.7694	19.7227	25.2095	19.3225	30.5457	21.6958	13.9588	25.8103	31.7638	9.01867	13.0057	10.5191
Novel00466	Chr12	+	18973232	18983205	1713	125	46	179	223	151	167	68	150	289	88	249	393	329	335	64	131	125	154	67	315	148	128	258	275	229	175	169	4.01122	1.54985	6.60744	7.41893	3.96541	6.03284	2.38383	5.22865	10.584	3.14346	9.74213	15.3612	11.8443	11.5359	4.61904	5.17658	5.99021
Novel00467	Chr12	+	21332516	21333417	789	20	18	11	16	32	11	12	19	5	7	13	14	15	4	13	8	6	10	22	7	20	12	18	10	14	7	10	1.26488	1.19525	0.800251	1.04908	1.65621	0.783162	0.82909	1.30528	0.360892	0.492807	1.00242	1.07849	1.06429	0.271469	0.801102	0.592389	0.506998
Novel00468	Chr12	+	21546553	21550075	683	1	5	31	1	1	9	0	7	8	1	1	16	3	1	15	0	2	45	5	14	5	0	7	0	1	2	4	0.0730595	0.383541	2.60526	0.0757436	0.059789	0.740215	0	0.555528	0.667042	0.0813271	0.0890767	1.42385	0.245892	0.0784001	0.925432	0	0
Novel00469	Chr12	+	23446213	23447524	1070	36	6	0	7	15	0	16	2	0	0	0	0	0	0	0	40	36	0	0	0	0	1	0	0	0	0	0	1.67887	0.293785	0	0.33844	0.572466	0	0.815142	0.101315	0	0	0	0	0	0	0	0	0
Novel00470	Chr12	+	24222602	24225599	2210	14	0	0	30	0	0	6	0	0	18	0	0	144	0	0	3	0	0	0	0	0	3	0	3	0	22	0	0.371791	0	0	0.825964	0	0	0.174069	0	0	0.53211	0	0	4.29023	0	0	0.994987	0
Novel00471	Chr12	+	24225997	24230865	1151	36	45	26	59	42	7	4	47	74	42	66	63	95	74	7	7	22	49	8	70	21	7	53	38	28	49	48	1.56072	2.04833	1.29661	2.65182	1.4901	0.341632	0.189444	2.21335	3.66134	2.02689	3.48862	3.32682	4.62054	3.44266	1.24806	1.44383	1.19157
Novel00472	Chr12	+	24942352	24943489	941	35	29	64	39	18	26	79	34	76	15	0	0	0	0	44	56	88	75	35	19	230	88	45	38	34	17	16	1.85599	1.61462	3.90392	2.14408	0.781133	1.5521	4.57651	1.95847	4.59947	0.885436	0	0	0	0	0.0610637	0.662267	1.76114
Novel00473	Chr12	+	28079392	28080268	772	22	35	32	35	33	26	9	11	59	24	39	49	46	38	6	3	21	57	5	41	17	10	32	31	20	53	23	1.42201	2.37527	2.37927	2.3454	1.74557	1.89187	0.63551	0.772331	4.3523	1.72683	3.07349	3.85783	3.33568	2.63575	1.56306	3.02717	1.70253
Novel00474	Chr12	+	28547430	28549029	1477	0	0	0	0	0	0	0	0	0	0	0	17	0	0	0	0	0	0	0	0	0	0	0	0	0	0	0	0	0	0	0	0	0	0	0	0	0	0	0.699572	0	0	0	0	0
Novel00475	Chr12	+	29593928	29594870	818	0	1	0	1	3	1	1	2	0	0	0	2	4	20	7	5	8	0	0	0	0	1	2	3	5	0	0	0	0.0640486	0	0.0632432	0.149765	0.0686725	0.0666414	0.132527	0	0	0	0.148607	0.273748	1.30922	0.0702456	0.126975	0.419163
Novel00476	Chr12	+	31704169	31727188	2546	0	0	0	0	1	0	0	1	0	0	2	0	0	0	0	0	0	0	3	0	0	0	0	0	1	0	1	0	0	0	0	0.0160392	0	0	0.0212897	0	0	0.0477922	0	0	0	0	0	0
Novel00477	Chr12	+	31812139	31814230	1867	4	15	31	78	52	12	21	27	2	1	2	2	10	0	2	3	1	12	10	4	8	4	11	17	17	0	11	0.106909	0.42093	0.953077	2.16131	1.13737	0.361055	0.613158	0.783877	0.0610056	0.0297517	0.0651735	0.0651103	0.299847	0	0	0	0
Novel00478	Chr12	+	34060775	34210954	200	6	14	167	43	60	9	20	4	2	8	11	5	5	26	32	1	7	4	6	69	20	11	35	14	109	35	12	1.49699	3.66742	47.9288	11.1226	12.2508	2.52783	5.45126	1.08407	0.569487	2.22186	3.34617	1.51951	1.39954	6.96115	5.17148	2.59664	1.71438
Novel00479	Chr12	+	34307538	34432783	542	1	5	36	13	14	27	6	11	1	5	2	3	0	3	34	1	11	9	24	48	23	11	40	27	68	32	35	0.0920657	0.483319	3.81253	1.24083	1.0548	2.79834	0.603461	1.10007	0.105071	0.51242	0.2245	0.336423	0	0.296387	3.18049	2.01216	0.21087
Novel00480	Chr12	+	35990301	36047713	875	2	2	0	1	0	4	24	4	0	0	0	0	0	1	0	0	1	1	3	0	0	1	0	0	1	0	0	0.114056	0.119753	0	0.0591233	0	0.256796	1.4952	0.247788	0	0	0	0	0	0.0611969	0.197009	0	0.195929
Novel00481	Chr12	+	38371587	38379277	1193	5	11	9	2	45	2	1	8	2	0	4	9	2	8	7	0	8	22	0	7	0	0	2	2	2	1	5	0.209135	0.483076	0.433025	0.0867274	1.54033	0.0941728	0.0456938	0.363478	0.0954714	0	0.203988	0.458528	0.0938499	0.359076	0.240825	0.130594	0.191604
Novel00482	Chr12	+	41550087	41560348	1071	142	208	156	190	241	91	33	160	94	98	90	57	68	94	29	45	85	259	29	75	70	61	144	82	116	63	153	7.51405	11.5562	9.49562	10.4234	10.4363	5.42083	1.90765	9.1968	5.67675	5.77258	5.80652	3.6739	4.03684	5.33769	1.82802	1.26665	1.0302
Novel00483	Chr12	+	41614545	41615637	683	0	0	1	0	0	3	0	0	2	0	1	1	0	0	15	0	22	6	0	8	7	0	0	0	0	0	0	0	0	0.0840407	0	0	0.246738	0	0	0.16676	0	0.0890767	0.0889904	0	0	0.0841302	0	0.251007
Novel00484	Chr12	+	42111030	42140258	591	59	48	24	85	81	348	774	543	76	59	99	2	4	6	85	159	56	26	607	205	314	157	459	394	783	576	420	4.98152	4.25517	2.33096	7.44043	5.59679	33.0771	71.3922	49.8013	7.32335	5.54524	10.1914	0.205687	0.378893	0.543627	0.486133	3.25129	20.3056
Novel00485	Chr12	-	738543	741968	3324	44	39	44	13	16	92	5	44	1139	701	935	2930	2220	1455	272	133	88	71	10	2299	56	50	552	462	326	988	357	1.17789	1.09618	1.35493	0.360798	0.350523	2.77254	0.146225	1.27948	34.7986	20.8895	30.5176	95.5401	66.6732	41.7979	98.9228	44.3825	28.2357
Novel00486	Chr12	-	967908	980776	2831	163	353	277	302	446	198	236	175	175	262	129	181	252	197	92	78	177	236	365	176	149	238	133	223	192	209	201	2.91319	6.62403	5.69475	5.59575	6.52321	3.98369	4.6078	3.39743	3.56949	5.21245	2.81099	3.94028	5.05277	3.77823	2.34618	1.72985	1.9649
Novel00487	Chr12	-	1450820	1481602	1628	83	118	68	70	46	84	83	122	99	151	111	91	107	124	57	78	139	77	49	151	118	112	228	173	83	135	134	2.63801	3.93772	2.48611	2.30656	1.19647	3.00549	2.88188	4.212	3.59103	5.34236	4.30139	3.52294	3.8153	4.22921	0.658787	1.62083	1.27395
Novel00488	Chr12	-	1494863	1496304	1065	376	477	515	502	162	3	76	4	0	1	0	0	0	0	2808	1050	945	305	1	0	0	7	0	0	0	0	0	17.6171	23.4656	27.7567	24.3849	6.21165	0.158237	3.8901	0.203582	0	0.0521562	0	0	0	0	102.62	30.477	109.463
Novel00489	Chr12	-	2263534	2264674	989	88	25	18	56	123	14	25	53	28	32	92	44	98	182	15	87	64	24	55	81	20	19	31	78	85	101	101	4.47622	1.33516	1.05321	2.95315	5.12009	0.801669	1.38921	2.92843	1.62545	1.81191	5.70563	2.72614	5.59244	9.93436	1.40577	3.86452	2.50487
Novel00490	Chr12	-	4922198	4929768	7541	0	0	0	0	0	0	0	0	0	0	3	0	1	0	0	0	0	0	0	0	0	0	1	0	2	0	0	0	0	0	0	0	0	0	0	0	0	0.0242035	0	0.00742361	0	0	0	0.00757803
Novel00491	Chr12	-	5679788	5681692	372	0	0	0	0	0	0	0	0	20	1	0	14	1	2	4	1	0	0	0	1	0	0	4	0	0	0	0	0	0	0	0	0	0	0	0	3.06176	0.149318	0	2.28744	0.150488	0.287889	11.1215	0.418813	0
Novel00492	Chr12	-	5947614	5952791	2662	37	36	20	38	51	25	39	40	21	50	32	26	36	29	20	21	29	21	27	23	26	37	13	33	17	21	24	0.699351	0.714433	0.434847	0.74464	0.788875	0.531952	0.8053	0.821267	0.453001	1.05201	0.737447	0.598595	0.763384	0.588209	0.087062	0.373759	0.519508
Novel00493	Chr12	-	5984125	5990739	3274	536	357	504	534	826	571	723	744	1096	815	916	1018	1076	690	301	163	259	301	711	1040	611	443	1062	984	1115	1014	1097	8.1943	5.73035	8.86321	8.46365	10.3341	9.82702	12.075	12.3552	19.1225	13.8696	17.0738	18.9566	18.4547	11.3197	9.1015	7.44625	6.23282
Novel00494	Chr12	-	6061615	6071739	3327	112	83	109	101	164	94	117	93	91	87	91	109	180	73	27	25	36	70	54	82	83	108	64	141	80	131	87	1.71645	1.33554	1.92155	1.60474	2.05684	1.62173	1.95884	1.5482	1.59163	1.48419	1.70036	2.03473	3.0948	1.20054	0.935328	0.669895	0.895099
Novel00495	Chr12	-	6284617	6286894	2278	90	117	20	33	65	14	101	430	0	1	0	0	0	0	767	405	61	30	124	2	13	56	13	75	633	33	37	1.97145	2.69088	0.503949	0.749423	1.1652	0.345231	2.41693	10.2316	0	0.0243838	0	0	0	0	1.6648	2.46213	9.23165
Novel00496	Chr12	-	6349983	6352419	2353	3	1	0	2	2	3	1	0	14	10	12	19	26	27	7	1	1	7	3	6	5	3	5	6	10	9	5	0.0636204	0.0222659	0	0.0439719	0.0347096	0.0716202	0.0231673	0	0.338836	0.236066	0.310273	0.49079	0.61858	0.61444	0.122101	0.0662127	0.0971456
Novel00497	Chr12	-	6721527	6762773	768	34	52	44	19	28	57	80	92	68	40	66	46	22	25	9	32	46	51	59	52	50	64	51	57	70	77	64	2.9151	4.68105	4.3395	1.68887	1.96461	5.50159	7.49315	8.56827	6.6538	3.81762	6.89932	4.80395	2.11614	2.30014	1.28349	0.803085	2.06197
Novel00498	Chr12	-	6724260	6730617	856	4	19	16	8	8	48	99	37	1	0	0	1	0	0	3	4	15	12	116	0	14	215	2	1	16	0	0	0.233176	1.1629	1.07289	0.483485	0.381644	3.14995	6.30462	2.34291	0.0665289	0	0	0.0710052	0	0	0	0	0.0667592
Novel00499	Chr12	-	8364683	8368441	2297	0	15	0	0	15	1	0	14	1	0	3	0	0	7	0	0	23	0	39	0	0	1	0	0	7	0	2	0	0.342132	0	0	0.266669	0.0244554	0	0.330366	0.0247926	0	0.0794594	0	0	0.163183	0	0	0.149271
Novel00500	Chr12	-	8496723	8501162	1741	861	1395	1026	909	524	14	337	118	88	23	38	13	7	53	12696	8913	4680	1238	33	44	13	307	10	9	28	34	30	24.6775	41.9796	33.8267	27.0105	12.2906	0.451716	10.5518	3.67377	2.87851	0.733812	1.32791	0.453846	0.225083	1.6301	6581.04	6879.41	4685.6
Novel00501	Chr12	-	8764810	8768215	3173	6	4	54	10	15	159	23	16	21	2	0	2	1	1	2	21	25	8	4	21	63	3	74	38	44	1	0	0.0943579	0.066047	0.976864	0.163041	0.193047	2.8149	0.395144	0.273324	0.376906	0.0350119	0	0.038311	0.0176431	0.0168759	1.06845	7.87257	0.954533
Novel00502	Chr12	-	8784296	8785668	1301	12	4	1	10	9	0	2	4	1	4	13	0	15	35	1	5	8	3	2	1	0	0	0	2	4	5	7	0.460258	0.161081	0.0441198	0.39764	0.282493	0	0.0838011	0.166652	0.043773	0.170781	0.607927	0	0.645444	1.44055	0.1325	0.0399176	0.527095
Novel00503	Chr12	-	9046453	9048948	2392	36	14	27	17	45	10	2	10	41	13	9	46	54	10	12	3	4	17	1	43	16	10	17	23	14	29	22	0.750998	0.306641	0.647907	0.367667	0.768233	0.234842	0.0455791	0.226604	0.976127	0.301882	0.228911	1.16885	1.2638	0.22386	0.480442	0.282243	0.262795
Novel00504	Chr12	-	10406702	10414699	7998	13	6	24	21	29	17	2	2	64	26	10	263	258	26	28	7	1	10	2	18	9	4	10	7	2	3	3	0.0811072	0.0393036	0.172242	0.135833	0.148067	0.1194	0.0136316	0.0135543	0.455704	0.180571	0.0760683	1.99866	1.80585	0.174072	0.869313	0.409073	0.135755
Novel00505	Chr12	-	11625924	11642117	2042	75	36	94	93	121	83	72	127	254	114	308	278	362	350	40	28	38	82	53	241	81	66	153	192	165	251	209	2.65048	1.33577	3.82123	3.40734	3.49939	3.30202	2.77968	4.87525	10.2443	4.48462	13.2709	11.9667	14.3522	13.2731	6.83671	8.42253	5.42319
Novel00506	Chr12	-	13022686	13025017	2052	36	33	27	23	48	10	19	34	17	15	42	12	58	35	34	23	45	36	19	28	31	10	11	14	28	31	30	0.875432	0.842557	0.755261	0.579852	0.955225	0.273753	0.504747	0.898111	0.471797	0.406041	1.24525	0.355441	1.58232	0.913331	0.336029	0.506168	0.612675
Novel00507	Chr12	-	13490935	13494144	963	138	287	306	259	348	635	235	1249	233	359	197	146	154	169	50	61	109	385	984	628	649	545	659	812	802	363	827	7.15073	15.6142	18.2392	13.9136	14.7569	37.0411	13.3027	70.3015	13.7789	20.7073	12.4459	9.2149	8.95239	9.39719	3.93813	1.83356	3.61983
Novel00508	Chr12	-	17313899	17314687	394	20	27	42	43	32	4	10	2	5	7	2	4	7	9	3	10	15	26	1	4	0	2	0	4	0	10	3	2.53298	3.5903	6.11876	5.64598	3.31662	0.570295	1.38357	0.275145	0.722699	0.986865	0.30883	0.61706	0.994595	1.22316	0.583359	0	0.725202
Novel00509	Chr12	-	18097407	18099383	1887	69	32	63	59	60	108	61	60	120	84	141	144	177	231	48	35	37	53	36	166	50	36	67	114	113	121	104	1.82463	0.888466	1.91637	1.61751	1.29844	3.21505	1.7622	1.72349	3.62154	2.47265	4.54603	4.63825	5.25104	6.55507	2.37517	2.66957	1.45363
Novel00510	Chr12	-	18533848	18543059	4984	27	17	16	29	21	12	17	7	31	51	58	45	186	70	7	9	8	16	12	16	12	6	12	25	14	32	28	0.549466	0.363238	0.37455	0.611849	0.349736	0.274914	0.377942	0.154741	0.719988	1.15533	1.43911	1.11546	4.24656	1.52867	0.609292	1.03781	0.83901
Novel00511	Chr12	-	20560532	20561771	1169	354	257	73	244	430	85	101	47	477	1206	713	694	983	481	203	79	128	63	26	279	71	58	116	149	140	359	270	15.1108	11.5181	3.58442	10.798	15.0209	4.08451	4.70982	2.17927	23.2374	57.3045	37.1074	36.0835	47.0742	22.0327	9.87993	10.4399	21.4603
Novel00512	Chr12	-	21296994	21298342	1181	23	3	19	27	16	23	10	12	6	2	8	14	10	9	10	30	6	14	17	9	26	18	17	11	11	9	9	0.971796	0.133087	0.923452	1.18272	0.553238	1.09399	0.46158	0.550757	0.289324	0.0940667	0.412121	0.720513	0.474018	0.408066	0.973089	0.923445	0.483877
Novel00513	Chr12	-	21822939	21826349	3411	12	1	20	8	19	9	3	4	31	13	8	30	55	5	13	1	5	9	4	4	7	1	8	6	5	5	8	0.175548	0.0153596	0.336557	0.121332	0.227465	0.148217	0.0479443	0.0635633	0.517564	0.211698	0.14269	0.534569	0.902662	0.0784921	0.252686	0.0761255	0.0167534
Novel00514	Chr12	-	25093848	25122925	784	85	43	16	35	8	4	16	9	1	4	0	6	13	1	23	59	33	51	12	1	1	10	8	6	2	0	1	5.68561	3.0199	1.2311	2.42715	0.437918	0.301202	1.16917	0.653931	0.0763387	0.297836	0	0.488851	0.975549	0.0717792	0.462152	0.83538	0.306412
Novel00515	Chr12	-	25454926	25473166	18149	23	0	0	21	0	1	11	1	1	291	0	2	828	1	1	27	3	0	0	1	0	23	1	315	3	229	0	0.063644	0	0	0.0602446	0	0.00311507	0.0332523	0.0030058	0.00315803	0.896356	0	0.00674102	2.57044	0.0029694	0	0.754527	0
Novel00516	Chr12	-	25487751	25488775	848	18	6	10	14	6	2	1	1	0	0	0	1	7	0	36	44	5	18	2	0	3	0	0	2	0	0	0	1.05919	0.370696	0.676884	0.854081	0.288933	0.132486	0.0642838	0.0639194	0	0	0	0.071675	0.462111	0	0	0.244966	0.067389
Novel00517	Chr12	-	26689071	26689832	762	74	83	93	64	81	31	14	20	83	52	41	64	53	101	53	43	65	155	5	76	26	9	57	26	26	36	20	4.8459	5.70671	7.00549	4.34502	4.34082	2.2853	1.00154	1.42267	6.20307	3.79057	3.27351	5.10492	3.89372	7.09747	4.44907	4.42996	2.92479
Novel00518	Chr12	-	31012768	31017773	1888	205	258	1	41	4	0	2	0	3	149	181	12	2435	830	16	710	649	9	0	0	0	2	1	3	3	29	1	9.27418	12.2548	0.0520397	1.92298	0.14809	0	0.0988443	0	0.154892	7.50355	9.98362	0.661256	123.586	40.294	0.573046	63.8919	13.5223
Novel00519	Chr12	-	31704169	31706712	2544	0	0	0	0	0	0	0	0	0	0	0	0	0	0	0	0	0	0	0	0	0	0	0	1	2	0	2	0	0	0	0	0	0	0	0	0	0	0	0	0	0	0	0	0
Novel00520	Chr12	-	32212812	32213779	893	3	3	1	3	3	6	3	144	7	0	3	0	0	0	0	0	6	1	9	40	31	52	46	54	65	28	86	0.19492	0.204655	0.0747393	0.202082	0.159515	0.43886	0.21294	10.1632	0.519064	0	0.237654	0	0	0	0	0	0
Novel00521	Chr12	-	33701684	33760374	176	0	21	14	25	5	56	9	13	8	5	6	4	2	15	22	12	18	9	22	90	10	35	20	55	102	50	49	0	6.25129	4.56589	7.34842	1.16011	17.8736	2.78758	4.00368	2.58858	1.57802	2.07407	1.38137	0.636153	4.56369	8.16206	4.13102	1.62346
Novel00522	Chr12	-	34486453	34499568	348	0	3	4	12	1	1	3	0	0	3	0	1	0	2	7	0	1	1	2	12	7	5	3	5	6	6	9	0	0.451653	0.659768	1.78389	0.117344	0.16142	0.469937	0	0	0.478848	0	0.174656	0	0.307743	0.330235	1.49232	0
Novel00523	Chr12	-	41563614	41574883	2739	568	500	511	487	852	921	395	526	951	917	781	962	1202	883	408	271	392	534	159	865	481	207	745	816	798	881	817	10.4935	9.69858	10.8594	9.32763	12.8812	19.1545	7.97205	10.5558	20.0512	18.8582	17.5918	21.6478	24.9129	17.5055	11.4454	10.6134	10.0497
Novel00524	Chr12	-	42097883	42099090	1208	21	19	7	21	26	94	224	230	21	52	96	1	0	8	8	54	16	9	421	58	124	56	146	200	668	213	226	0.86746	0.824042	0.332615	0.89933	0.878918	4.37116	10.1083	10.3202	0.990002	2.39107	4.83492	0.0503149	0	0.354618	0	0.343926	3.0749
Novel00525	Chr12	-	42137756	42138220	465	19	34	36	47	86	13	8	19	6	7	1	24	9	12	15	5	25	56	4	7	15	5	4	10	10	1	15	2.03891	3.83079	4.44386	5.22892	7.55244	1.57046	0.937852	2.21477	0.734822	0.836182	0.130837	3.13706	1.08351	1.38187	2.22429	1.45188	0.614472
Novel00526	Chr13	+	1140321	1154363	1384	805	621	427	476	571	199	175	228	289	268	263	261	287	252	281	437	485	763	144	372	211	218	225	225	214	254	212	29.024	23.5081	17.7093	17.7925	16.8477	8.07705	6.89286	8.9295	11.8917	10.7561	11.5612	11.4622	11.6089	9.74994	5.60493	5.89122	6.19356
Novel00527	Chr13	+	1213584	1246967	1087	0	0	2	1	2	5	2	0	14	3	1	50	15	2	0	0	0	1	0	23	6	3	13	1	0	10	0	0	0	0.105611	0.0475924	0.075135	0.25839	0.100299	0	0.73347	0.153302	0.05597	2.79579	0.772513	0.098523	0.845791	0.573315	0.0525721
Novel00528	Chr13	+	1250671	1302395	785	0	0	0	0	0	1	2	0	16	2	0	43	8	0	0	0	0	1	0	15	4	0	12	1	0	3	0	0	0	0	0	0	0.0715593	0.138886	0	1.16074	0.141519	0	3.32937	0.570512	0	0.731986	0.0661564	0.0727973
Novel00529	Chr13	+	1624488	1658137	3691	73	39	130	77	197	191	127	150	620	306	623	829	1249	685	34	47	45	89	110	512	194	68	320	311	396	469	351	1.21788	0.683142	2.49481	1.33181	2.68962	3.58718	2.31465	2.71834	11.8048	5.68278	12.6723	16.8462	23.3771	12.2634	10.0667	7.41401	8.06271
Novel00530	Chr13	+	1521700	1523274	1550	468	1072	89	317	146	1157	37	1179	5466	12557	5720	7513	6310	15812	835	714	656	882	61	2691	350	32	1803	816	1627	10011	3147	15.0665	36.2348	3.29586	10.5802	3.84648	41.9312	1.30127	41.2297	200.827	449.997	224.517	294.609	227.899	546.251	187.619	119.78	226.703
Novel00531	Chr13	+	2014726	2017286	701	49	35	35	65	45	23	24	42	26	39	16	21	32	40	17	15	10	38	5	14	10	10	8	13	14	13	8	3.48799	2.61585	2.8659	4.79692	2.62142	1.84309	1.86634	3.24758	2.11222	3.09031	1.38863	1.82081	2.5555	3.05548	0.983639	0.96309	0.896726
Novel00532	Chr13	+	2925798	2933146	1534	33	65	33	76	68	10	19	43	18	33	43	23	47	43	6	9	22	41	10	58	10	8	15	36	38	74	54	1.39432	2.88354	1.60389	3.32913	2.35126	0.475649	0.877003	1.97354	0.867973	1.5521	2.21515	1.1837	2.22788	1.94965	0.291927	0.879472	1.06453
Novel00533	Chr13	+	3320784	3324568	3785	31	27	57	13	87	22	4	25	51	4	39	34	1	20	23	24	25	50	19	78	56	4	46	7	50	4	33	0.408689	0.373732	0.864409	0.177682	0.938632	0.326507	0.0576091	0.358016	0.767341	0.0587016	0.626879	0.54598	0.0147904	0.282945	0.789423	0.123486	0.83039
Novel00534	Chr13	+	3773496	3775682	2149	0	1	4	3	3	21	31	9	8	8	9	3	7	3	2	3	3	2	2	28	18	2	38	6	20	33	23	0	0.0243796	0.10684	0.072219	0.0570068	0.548932	0.786362	0.227004	0.212001	0.20678	0.254795	0.0848494	0.18235	0.0747519	0.0267384	0	0.0265919
Novel00535	Chr13	+	5273431	5276495	881	9	21	33	20	14	14	11	18	26	25	24	32	16	27	3	6	14	28	13	38	13	9	23	34	33	48	40	0.509758	1.24884	2.15005	1.17441	0.648924	0.892664	0.680635	1.10745	1.68067	1.57623	1.65737	2.20769	1.01669	1.64106	0.717446	0.825266	0.972972
Novel00536	Chr13	+	5394947	5429817	901	1	2	1	0	3	2	2	1	7	3	4	18	19	1	2	0	0	2	1	6	0	1	3	1	0	3	6	0.0553825	0.116297	0.0637068	0	0.135968	0.124693	0.121005	0.0601594	0.442443	0.184949	0.270097	1.21426	1.18052	0.0594309	0.573971	0.461113	0.190275
Novel00537	Chr13	+	5437623	5439699	1956	0	0	1	0	1	4	0	2	11	4	7	17	21	2	0	0	0	1	0	9	2	1	3	1	3	1	1	0	0	0.0293455	0	0.0208772	0.114875	0	0.0554229	0.320264	0.113592	0.217728	0.528255	0.601028	0.0547518	0.440651	0.212404	0.0292157
Novel00538	Chr13	+	7798937	7804799	446	6	3	7	17	14	17	3	6	15	1	0	2	1	0	0	1	0	17	5	5	6	17	7	8	10	2	5	0.671295	0.352411	0.900894	1.97188	1.28184	2.14116	0.366677	0.729197	1.91532	0.124543	0	0.272558	0.125519	0	0.515344	0	0.12813
Novel00539	Chr13	+	8469511	8474843	2377	62	13	36	76	11	19	23	8	51	44	16	65	126	5	3	46	10	35	6	56	33	26	40	70	28	102	26	2.14102	0.471344	1.43003	2.7209	0.310861	0.738621	0.867675	0.300089	2.00995	1.69138	0.673654	2.73407	4.88143	0.185285	1.35202	1.79698	0.514115
Novel00540	Chr13	+	14859933	14863407	3359	12	7	4	18	24	10	11	11	28	35	32	35	40	32	10	19	34	9	5	27	10	9	25	25	28	23	14	0.178266	0.109182	0.0683534	0.277223	0.291772	0.167235	0.178517	0.177505	0.474714	0.57878	0.579596	0.633318	0.666645	0.510126	0.478983	0.324677	0.459345
Novel00541	Chr13	+	15437409	15442269	4430	101	92	171	142	216	289	114	231	612	292	735	984	833	1132	102	110	68	141	52	925	263	95	435	387	539	679	601	1.50759	1.44183	2.9361	2.19745	2.63851	4.85621	1.85894	3.74545	10.4255	4.85179	13.3763	17.8905	13.9493	18.1321	7.90667	6.77317	6.95734
Novel00542	Chr13	+	19801070	19802334	668	148	30	65	153	24	85	122	39	128	185	109	117	189	103	22	68	31	135	10	126	68	63	124	171	108	139	55	11.0556	2.35292	5.58531	11.849	1.46716	7.1479	9.9559	3.16458	10.9123	15.3834	9.92739	10.6457	15.8391	8.25654	5.50524	9.79571	2.39534
Novel00543	Chr13	+	23936470	23937409	716	21	1	1	7	0	3	11	1	20	3	1	2	21	1	2	25	1	3	0	1	7	2	3	5	10	6	10	1.46354	0.0731728	0.0801673	0.505769	0	0.235366	0.837485	0.0757034	1.59075	0.232736	0.0849713	0.169778	1.64191	0.0747867	0.160505	0.435191	0.0798127
Novel00544	Chr13	+	24208468	24212756	4203	1	1	4	3	0	19	5	18	59	15	16	12	5	9	2	0	0	2	0	31	18	3	39	14	18	37	19	0.0118724	0.0124653	0.0546275	0.0369257	0	0.253939	0.0648497	0.232135	0.799423	0.198238	0.231604	0.173534	0.066597	0.114662	0.205071	0.197698	0.122368
Novel00545	Chr13	+	25866616	25868699	2084	12	37	14	9	7	7	1	3	3	2	2	4	6	12	12	5	38	28	0	8	3	3	2	3	0	1	0	0.28733	0.93018	0.385603	0.223415	0.137165	0.188685	0.0261577	0.0780282	0.0819799	0.0533075	0.0583872	0.116661	0.161175	0.308334	0.220579	0.124599	0.274213
Novel00546	Chr13	+	27300673	27355632	346	2	7	10	9	7	26	6	19	18	5	1	10	2	23	6	0	2	4	10	17	6	0	11	0	7	6	11	0.288437	1.05995	1.65895	1.34565	0.826159	4.22117	0.945306	2.9765	2.96265	0.802693	0.175836	1.75666	0.323592	3.5595	1.82679	0.30019	1.48645
Novel00547	Chr13	+	28463617	28496522	416	0	61	0	0	106	3	0	27	0	3	25	0	0	58	0	0	75	0	25	0	0	0	1	0	17	2	25	0	9.00252	0	0	12.1932	0.474711	0	4.12253	0	0.469406	4.28447	0	0	8.74857	0	0	3.70241
Novel00548	Chr13	+	28630004	28630703	591	207	41	376	210	77	129	65	10	164	94	25	161	88	18	184	61	27	250	15	102	159	46	114	57	4	35	11	17.4775	3.63462	36.5183	18.3822	5.32041	12.2613	5.99547	0.917151	15.803	8.83479	2.57358	16.5578	8.33565	1.63088	10.4032	4.74513	1.5471
Novel00549	Chr13	+	30335091	30336315	1078	0	1	0	0	0	0	0	1	0	0	0	30	0	0	0	0	1	2	0	0	0	0	0	1	1	0	0	0	0.0486009	0	0	0	0	0	0.0502817	0	0	0	1.69148	0	0	0	0	0.053011
Novel00550	Chr13	+	30825239	30848749	2913	72	98	99	105	129	35	27	46	120	122	47	345	110	62	59	52	80	124	36	38	78	37	84	31	84	31	31	1.3356	1.9087	2.11248	2.01931	1.9583	0.73089	0.547153	0.926902	2.54046	2.5192	1.06299	7.79526	2.28921	1.23418	3.07597	3.74534	1.78448
Novel00551	Chr13	+	30836710	30845125	1380	2	0	0	3	2	0	1	3	6	0	2	11	1	4	1	9	5	4	0	0	0	2	0	1	1	0	2	0.0723183	0	0	0.112463	0.0591824	0	0.0395019	0.117834	0.247603	0	0.0881731	0.484482	0.0405663	0.155209	0.291468	0.526855	0.12423
Novel00552	Chr13	+	30849484	30861624	8665	34	34	55	88	33	201	75	10	56	51	20	120	140	20	64	32	22	26	0	0	5	22	5	6	2	0	0	0.196092	0.205885	0.364885	0.526178	0.155754	1.30502	0.472544	0.0626487	0.3686	0.327423	0.140637	0.843002	0.905849	0.12378	1.06261	0.47419	1.11623
Novel00553	Chr13	+	30959746	30996734	2626	12	9	13	11	13	30	19	3	6	5	3	29	23	5	36	10	6	12	1	5	14	2	7	6	3	1	1	0.313341	0.246743	0.390475	0.297782	0.277795	0.881854	0.541989	0.085092	0.178803	0.145333	0.0955093	0.922361	0.67377	0.140103	6.82555	5.32644	3.05017
Novel00554	Chr13	+	31382050	31382777	655	17	18	8	17	9	6	3	6	9	20	5	6	13	5	1	16	8	9	2	0	1	0	0	2	5	5	2	1.2951	1.43977	0.701066	1.34269	0.561104	0.514572	0.249676	0.496522	0.782501	1.69607	0.464423	0.556767	1.11108	0.408758	0.0877266	0.555007	0.785211
Novel00555	Chr13	+	33693653	33697099	333	5379	5115	3636	4473	4454	1479	1189	2917	720	523	609	456	538	810	1520	3034	3790	6242	585	785	2106	1261	1132	1480	996	581	903	994.111	992.532	772.984	857.042	673.641	307.709	240.058	585.6	151.863	107.595	137.227	102.651	111.548	160.642	75.9761	100.211	153.659
Novel00556	Chr13	+	36346298	36347473	1175	95	70	30	229	226	1716	7951	2160	0	16	2	0	0	0	8	26	153	45	572	9	82	1246	169	126	508	8	10	5.40532	4.18178	1.96351	13.5084	10.5233	109.914	494.219	133.5	0	1.01339	0.138744	0	0	0	1.9656	6.15851	1.62902
Novel00557	Chr13	+	36514127	36517602	3393	14	18	8	5	5	15	1	2	4	2	1	1	4	0	2	1	0	13	0	3	3	0	0	3	1	0	1	0.219961	0.296931	0.144584	0.0814435	0.0642882	0.265306	0.0171639	0.0341333	0.0717238	0.0349788	0.019156	0.0191374	0.0705056	0	0.0542767	0.0654066	0.017993
Novel00558	Chr13	+	37397147	37409646	1212	19	32	31	40	35	34	30	26	31	25	39	27	24	19	33	30	88	46	38	51	29	21	30	32	46	29	33	0.82015	1.45029	1.53927	1.79007	1.23638	1.65218	1.41469	1.21911	1.52717	1.20126	2.05254	1.41961	1.16225	0.880102	0.546773	0.359397	0.642644
Novel00559	Chr13	+	38042125	38059355	5026	17	0	12	108	4	25	28	5	32	26	9	31	34	7	0	36	6	4	4	62	17	29	40	89	16	64	13	0.319027	0	0.259044	2.10122	0.0614304	0.528151	0.574033	0.101925	0.685355	0.543139	0.205925	0.70861	0.715822	0.140967	0.367369	1.93356	0.0214915
Novel00560	Chr13	+	38059877	38060772	725	0	1	7	2	2	27	10	15	50	14	39	49	51	32	0	0	3	4	6	124	26	9	48	44	34	103	72	0	0.0722645	0.554205	0.142711	0.112651	2.092	0.751899	1.12145	3.9275	1.07262	3.27274	4.10792	3.93801	2.36347	1.2681	1.361	0.551753
Novel00561	Chr13	+	39085020	39086611	569	0	0	0	0	2	0	0	2	0	0	0	20	0	0	0	0	0	0	0	0	0	0	0	0	0	0	0	0	0	0	0	0.143536	0	0	0.190522	0	0	0	2.1364	0	0	0	0	0
Novel00562	Chr13	-	820714	821339	541	0	0	0	0	0	0	0	4	66	123	2	29	0	2	0	0	0	0	0	17	6	1	28	7	25	15	50	0	0	0	0	0	0	0	0.400766	6.94753	12.6288	0.224915	3.2581	0	0.197957	0	0	0
Novel00563	Chr13	-	1216870	1332281	3034	22	28	43	25	120	55	48	114	293	68	551	455	456	871	21	15	36	43	93	218	49	31	147	100	270	194	228	0.840576	1.12325	1.88989	0.990293	3.75215	2.36568	2.00353	4.7314	12.7764	2.89215	25.6681	21.1754	19.5464	35.7119	7.12761	8.03249	21.0031
Novel00564	Chr13	-	1218051	1222596	583	0	0	0	1	0	0	3	2	0	1	119	0	0	3	0	1	0	0	1	1	0	2	0	2	0	0	6	0	0	0	0.0887357	0	0	0.280511	0.185947	0	0.0952768	12.4183	0	0	0.275543	0	1.42526	1.27427
Novel00565	Chr13	-	1229051	1336192	1265	9	11	31	7	22	46	12	8	190	34	52	347	118	39	13	2	1	3	12	164	40	4	103	30	32	69	33	0.476748	0.611793	1.88895	0.384427	0.953704	2.74311	0.694429	0.460328	11.4865	2.00486	3.35844	22.3894	7.01254	2.21693	6.46588	0.716695	1.09196
Novel00566	Chr13	-	1244891	1336259	723	1	0	0	3	3	0	1	0	14	6	3	40	17	0	1	0	0	6	0	23	0	1	1	6	2	21	2	0.0950469	0	0	0.295617	0.233348	0	0.103834	0	1.51863	0.634816	0.347654	4.63089	1.81273	0	0.656696	0.692437	0
Novel00567	Chr13	-	1282095	1283316	1002	0	0	0	0	6	0	1	4	0	0	18	0	6	10	0	1	1	0	1	0	0	0	0	3	6	5	6	0	0	0	0	0.244526	0	0.0544038	0.216382	0	0	1.09292	0	0.335218	0.534404	0	0.0518291	1.19767
Novel00568	Chr13	-	1381328	1394741	1363	7	0	1	6	17	3	6	13	4	8	34	11	23	142	2	0	4	8	4	0	0	1	6	9	25	22	25	0.275906	0	0.0453395	0.24518	0.548349	0.133114	0.258354	0.556593	0.179933	0.351004	1.63392	0.528108	1.01704	6.00609	0.181551	1.27166	1.17361
Novel00569	Chr13	-	1880762	1886415	4496	17	30	32	3	39	48	28	17	5	0	0	1	5	2	5	6	6	17	36	0	12	23	18	10	13	0	1	0.188677	0.349589	0.40854	0.0345193	0.354226	0.599723	0.339492	0.204951	0.0633326	0	0	0.0135188	0.062257	0.02382	0.28117	0.12706	0.241497
Novel00570	Chr13	-	2331676	2332406	524	0	0	0	0	0	0	0	0	0	0	0	0	0	0	1	0	0	0	0	0	0	0	0	0	0	0	0	0	0	0	0	0	0	0	0	0	0	0	0	0	0	0	0.297325	1.41774
Novel00571	Chr13	-	2873658	2886096	1830	7	118	289	9	13	6	136	8	2	2	5	1	1	3	3	5	6	56	10	12	117	14	28	97	7	14	27	0.202491	3.5839	9.61655	0.269911	0.307749	0.195388	4.29781	0.251379	0.0660275	0.0644016	0.176346	0.035235	0.032453	0.0931257	0.133243	0.270954	0.231896
Novel00572	Chr13	-	3842228	3850139	2958	17	13	52	56	56	53	12	26	158	34	118	232	222	258	12	13	13	61	4	134	28	12	88	64	54	118	71	0.445532	0.357717	1.56764	1.52156	1.20106	1.56367	0.343567	0.740175	4.72579	0.9919	3.77051	7.40602	6.52725	7.25588	2.29361	4.41865	2.07094
Novel00573	Chr13	-	4513246	4515474	2229	28	11	51	17	9	18	17	23	18	7	7	11	33	3	11	5	19	96	16	36	32	23	28	26	26	10	23	0.626823	0.258551	1.31332	0.394553	0.164882	0.453627	0.415754	0.559302	0.459882	0.174439	0.191061	0.299948	0.828797	0.072069	0	0.0931948	0.0512749
Novel00574	Chr13	-	9447352	9449825	2474	19	15	17	14	19	33	4	5	7	4	2	13	17	7	16	33	52	19	0	5	12	3	8	3	6	9	3	0.383223	0.317654	0.394421	0.292749	0.313614	0.749291	0.0881369	0.109547	0.161132	0.0898082	0.049183	0.31938	0.384675	0.151508	0.836133	1.57436	1.50141
Novel00575	Chr13	-	11742144	11755255	540	0	6	0	0	2	0	0	3	0	0	5	0	1	12	0	0	6	0	2	0	0	0	0	0	8	0	13	0	0.58213	0	0	0.151244	0	0	0.301131	0	0	0.563328	0	0.103669	1.18994	0	0	0.846606
Novel00576	Chr13	-	17082616	17084366	1673	13	42	7	8	12	1	3	2	0	0	0	0	0	0	12	19	82	9	4	0	0	1	2	1	1	3	0	0.387744	1.31527	0.240167	0.247378	0.292905	0.0335769	0.0977513	0.0647981	0	0	0	0	0	0	0.034346	0.0620834	1.05889
Novel00577	Chr13	-	19685980	19700739	1816	121	67	188	183	126	116	92	73	106	113	106	90	93	101	30	51	32	230	31	160	85	45	108	120	95	137	104	4.47249	2.60018	7.99345	7.01268	3.81135	4.82681	3.71494	2.93101	4.47153	4.64944	4.77702	4.05203	3.8565	4.00613	1.27691	1.92344	2.20118
Novel00578	Chr13	-	19755627	19756577	847	21	13	26	21	28	5	2	13	1	0	1	2	3	4	61	34	22	19	0	3	1	1	9	7	1	3	2	1.23718	0.804124	1.76198	1.28263	1.34995	0.331606	0.128719	0.831933	0.0672358	0	0.0718293	0.143519	0.198282	0.25288	0.135681	0.122628	0.404812
Novel00579	Chr13	-	19760340	19763229	2775	86	22	33	80	13	63	38	22	68	47	51	59	139	32	4	30	28	22	6	73	53	38	42	130	33	139	26	1.54644	0.415358	0.682592	1.4914	0.191303	1.2753	0.746479	0.429722	1.3955	0.940786	1.11813	1.29227	2.80412	0.617482	0.683319	0.729866	0.761945
Novel00580	Chr13	-	23562757	23570474	1536	22	28	27	30	46	15	7	17	29	19	39	19	12	45	14	28	56	39	2	33	20	13	26	23	30	26	26	1.04651	1.39845	1.4774	1.47949	1.79071	0.803252	0.363764	0.878419	1.57437	1.00608	2.2619	1.10089	0.640398	2.29707	1.80764	1.73274	3.54098
Novel00581	Chr13	-	25873137	25873950	814	69	4	1	0	0	13	0	0	0	107	0	7	28	0	0	89	19	54	0	0	1	6	0	0	0	1	1	4.22982	0.257453	0.0705157	0	0	0.897129	0	0	0	7.30155	0	0.522682	1.92565	0	4.23545	6.76275	0.210611
Novel00582	Chr13	-	27741249	27743598	2073	0	0	11	3	7	36	8	30	38	2	64	25	16	63	1	0	6	9	18	144	18	4	54	25	60	77	96	0	0	0.395118	0.0971206	0.178881	1.2655	0.272904	1.01759	1.35422	0.0695199	2.43662	0.950883	0.560515	2.11106	0.215748	0.0324986	0.429131
Novel00583	Chr13	-	28679620	28685375	1138	19	3	12	21	37	4	9	4	19	13	6	5	15	11	3	9	14	17	2	6	3	3	11	14	7	21	13	1.05932	0.175615	0.769606	1.21384	1.68819	0.251057	0.548172	0.242251	1.20897	0.806819	0.407862	0.339556	0.938237	0.658123	0.192606	0.290127	0.319251
Novel00584	Chr13	-	28761497	28806770	1143	87	61	133	169	169	57	39	132	72	57	54	40	30	49	47	52	77	116	36	96	76	41	79	80	70	98	81	4.66302	3.43276	8.19997	9.39083	7.41274	3.43923	2.28356	7.68515	4.4042	3.4008	3.52882	2.6114	1.80391	2.81828	3.45629	2.17549	2.39387
Novel00585	Chr13	-	30829193	30897664	2090	70	66	51	85	44	61	82	17	12	2	6	18	10	3	101	107	84	43	5	1	7	32	7	5	0	3	1	2.6382	2.61167	2.21102	3.32122	1.35708	2.58808	3.37616	0.695968	0.516151	0.0839069	0.275707	0.82632	0.422821	0.121331	3.42856	5.02069	4.27299
Novel00586	Chr13	-	30928768	30962247	1063	0	0	0	0	0	0	0	0	0	0	0	0	0	0	0	0	0	0	0	0	0	0	0	0	0	0	0	0	0	0	0	0	0	0	0	0	0	0	0	0	0	0	0	0
Novel00587	Chr13	-	30997981	30998680	510	37	41	28	14	10	10	13	16	8	5	4	4	4	3	6	14	3	12	19	6	20	4	4	29	9	4	8	3.62017	4.21189	3.15136	1.42012	0.800703	1.10145	1.38954	1.70051	0.893313	0.544572	0.477172	0.476709	0.43907	0.314984	0.338005	0.610974	1.68076
Novel00588	Chr13	-	32344991	32504068	653	0	0	0	0	0	1	1	5	0	0	0	0	0	0	1	0	0	0	37	0	6	0	0	0	4	0	0	0	0	0	0	0	0.0911917	0.0884946	0.439964	0	0	0	0	0	0	0	0	2.78308
Novel00589	Chr13	-	34723636	34728925	1095	22	6	4	8	10	15	6	46	22	0	8	25	4	0	2	11	8	14	13	24	12	6	20	6	29	18	39	1.00255	0.287078	0.20968	0.377957	0.37293	0.769508	0.298699	2.27705	1.14417	0	0.444489	1.38768	0.204499	0	0	0.284563	0
Novel00590	Chr13	-	35216272	35218302	1932	76	23	34	64	37	23	31	19	40	39	48	24	64	42	9	32	41	82	7	44	12	14	20	36	32	37	33	3.50173	1.11266	1.80203	3.05716	1.39513	1.19299	1.56038	0.950941	2.10337	2.00029	2.69648	1.34693	3.30823	2.07663	1.00809	1.29472	0.844261
Novel00591	Chr13	-	35533162	35536080	1353	1	1	0	0	0	1	0	0	19	13	7	27	29	2	0	3	0	0	0	11	0	0	15	5	14	16	20	0.0368807	0.0387226	0	0	0	0.0415182	0	0	0.799723	0.533705	0.314764	1.21291	1.1999	0.0791534	0.339754	1.30504	0.168946
Novel00592	Chr13	-	35928358	35931430	2102	1129	1976	2609	2155	2775	1444	4544	1540	100	120	33	10	6	0	1114	1041	1904	1340	2758	129	405	2595	371	416	1011	262	396	26.9167	49.463	71.5509	53.2654	54.1422	38.7556	118.349	39.8823	2.72091	3.18469	0.959245	0.290399	0.160482	0	0.384354	0.967692	2.15696
Novel00593	Chr13	-	36217982	36229076	3821	32	11	15	19	20	5	12	11	4	3	4	16	43	1	3	16	8	14	5	2	2	8	3	3	4	6	5	0.462569	0.166949	0.24942	0.284741	0.236593	0.0813646	0.189499	0.172723	0.0659892	0.0482732	0.0704976	0.281717	0.697336	0.015512	0.0166457	0.150443	0.314534
Novel00594	Chr13	-	36514134	36522497	2575	1	0	0	0	0	0	0	0	1	2	0	0	0	0	0	0	0	0	0	0	0	0	1	0	0	0	0	0.0195915	0	0	0	0	0	0	0	0.0223591	0.0436171	0	0	0	0	0	0	0
Novel00595	Chr13	-	36684643	36701596	908	60	47	97	81	106	133	63	134	180	59	150	168	63	201	55	50	117	190	91	284	109	54	143	137	159	111	155	3.29733	2.71191	6.13192	4.61494	4.76718	8.22814	3.78226	7.99921	11.2894	3.60929	10.0506	11.2457	3.88418	11.8535	5.06263	2.34498	3.46148
Novel00596	Chr13	-	37036209	37043520	3261	0	0	0	2	0	0	12	0	0	1	0	0	15	0	0	0	0	0	0	0	0	12	0	57	0	19	0	0	0	0	0.0317282	0	0	0.200599	0	0	0.0170335	0	0	0.257504	0	0	0.0318508	0
Novel00597	Chr13	-	37902224	37931762	305	0	4	0	1	7	0	19	3	0	4	12	1	14	20	0	4	1	0	4	1	0	2	1	13	4	9	19	0	0.687105	0	0.169616	0.937217	0	3.39587	0.53315	0	0.728477	2.39368	0.19928	2.56964	3.5113	0	1.53244	2.061
Novel00598	Chr13	-	37903079	37903931	373	3	0	0	0	0	0	1	0	0	0	0	0	8	0	0	1	0	0	0	0	0	1	0	4	0	5	0	0.401337	0	0	0	0	0	0.146146	0	0	0	0	0	1.20068	0	0	1.11384	0
Novel00599	Chr13	-	37909782	38009923	6013	16	43	77	56	82	255	66	176	193	62	224	227	141	118	17	11	45	33	34	194	168	102	233	147	313	124	201	0.385325	1.08728	2.1331	1.39819	1.61609	6.91332	1.73641	4.60417	5.30458	1.6621	6.57723	6.65886	3.80955	3.04951	1.91351	3.08288	1.21352
Novel00600	Chr13	-	37912618	37915063	1460	0	0	0	3	1	2	1	0	29	10	4	27	34	9	6	2	2	2	0	8	2	3	11	7	1	9	5	0	0	0	0.1063	0.0279698	0.0769508	0.0373374	0	1.13117	0.380455	0.166683	1.12402	1.30368	0.330086	0.708422	0.88926	0.039141
Novel00601	Chr13	-	37932224	37997508	4901	176	0	292	229	4	303	363	13	274	173	38	306	449	25	493	434	5	146	8	224	301	319	159	261	41	296	42	1.94515	0	3.71224	2.62388	0.036178	3.76982	4.38274	0.156068	3.45602	2.12836	0.512048	4.11934	5.56715	0.296497	3.76709	3.30115	0.0506276
Novel00602	Chr13	-	37990207	37992641	635	2	0	3	1	0	0	0	0	8	0	0	8	13	0	2	1	1	2	0	1	3	0	3	1	0	3	0	0.157164	0	0.27118	0.0814691	0	0	0	0	0.717464	0	0	0.765738	1.14608	0	0.904896	0	0.0899935
Novel00603	Chr13	-	38042245	38055716	1166	0	0	0	0	0	0	0	0	0	0	0	0	0	0	0	0	0	0	0	0	0	0	0	0	0	0	0	0	0	0	0	0	0	0	0	0	0	0	0	0	0	0	0	0
Novel00604	Chr13	-	38046336	38059355	693	0	0	0	0	0	0	0	0	0	0	0	0	0	0	0	0	0	0	0	0	0	0	0	0	0	0	0	0	0	0	0	0	0	0	0	0	0	0	0	0	0	0	0	0
Novel00605	Chr13	-	38676547	38685937	6717	6	20	58	17	9	177	47	55	170	28	42	102	41	26	18	20	40	79	46	530	95	39	174	108	180	212	183	0.0637017	0.222944	0.708338	0.187119	0.0781964	2.11549	0.545126	0.634298	2.05985	0.330915	0.543671	1.31906	0.488349	0.296219	2.88527	0.508278	0.316126
Novel00606	Chr14	+	991575	995937	4288	425	198	231	206	461	300	136	151	887	480	1033	2169	2873	1487	219	137	129	239	63	719	196	139	282	292	247	342	411	4.97708	2.43454	3.11179	2.50105	4.41806	3.95499	1.7399	1.92085	11.8548	6.25728	14.7494	30.9394	37.7458	18.6869	5.93354	5.99647	4.07706
Novel00607	Chr14	+	1725392	1771388	8436	0	0	12	1	0	20	0	0	0	0	0	0	0	0	3	0	0	9	0	3	27	0	5	0	0	0	0	0	0	0.305183	0.0229211	0	0.497777	0	0	0	0	0	0	0	0	0	0	0
Novel00608	Chr14	+	1736271	1793748	2074	7	4	0	4	8	6	67	8	0	0	10	2	32	11	1	3	4	0	11	2	1	14	0	6	8	13	8	0.193946	0.116361	0	0.114898	0.181392	0.187143	2.02796	0.240771	0	0	0.337809	0.0674963	0.994674	0.327052	0.223335	0.201849	0.634602
Novel00609	Chr14	+	1736987	1820882	1178	203	385	339	216	500	313	253	301	80	58	84	69	123	84	192	128	217	468	174	115	304	124	113	115	121	65	140	13.6334	27.1478	26.1891	15.0394	27.4804	23.6642	18.5622	21.9587	6.13176	4.33606	6.87821	5.64448	9.26746	6.0538	6.03223	4.12387	3.61488
Novel00610	Chr14	+	2906120	2912355	6236	186	51	176	145	144	269	205	181	490	234	426	901	870	226	273	236	101	78	181	1027	435	281	638	501	514	871	798	2.31744	0.667161	2.52244	1.87298	1.46826	3.77299	2.79029	2.44965	6.96751	3.24541	6.47131	13.6737	12.1608	3.02164	8.52229	11.6314	3.69558
Novel00611	Chr14	+	3104237	3112250	6632	89	109	109	128	130	182	129	186	291	200	327	383	234	336	67	98	139	98	66	379	182	78	249	254	210	366	294	0.778179	1.00065	1.0963	1.1603	0.930202	1.79143	1.23219	1.76658	2.90382	1.94661	3.48598	4.07901	2.29537	3.1526	1.42973	1.04648	1.75233
Novel00612	Chr14	+	4400613	4401287	412	0	0	0	0	0	1	0	0	5	3	11	3	1	0	1	0	0	0	0	1	0	0	1	1	1	2	4	0	0	0	0	0	0.136345	0	0	0.691125	0.404464	1.62435	0.442576	0.135877	0	0	0.12605	0
Novel00613	Chr14	+	4743814	4746917	1361	5	14	2	4	3	3	1	4	3	1	11	0	2	3	2	0	11	7	1	27	11	1	11	19	20	19	25	0.18332	0.53893	0.0843495	0.152044	0.0900129	0.123822	0.0400534	0.159305	0.12553	0.0408129	0.491722	0	0.0822652	0.118032	0.0844392	0.0381578	0.503858
Novel00614	Chr14	+	4842932	4845891	772	0	0	0	0	1	3	1	3	5	0	6	0	0	0	0	0	0	0	0	8	0	3	2	5	2	5	4	0	0	0	0	0.0528962	0.218293	0.0706122	0.210636	0.368839	0	0.472845	0	0	0	0	0	0
Novel00615	Chr14	+	6287713	6304501	2026	5	4	4	3	5	1	0	13	9	9	17	27	37	15	0	3	9	3	5	14	5	2	24	10	9	40	24	0.133208	0.111888	0.122584	0.082861	0.109012	0.0299915	0	0.376213	0.273646	0.266907	0.5522	0.876173	1.10588	0.428836	0.306785	0.526814	0.274593
Novel00616	Chr14	+	6324780	6340392	900	36	44	25	31	27	9	3	7	29	20	12	11	23	25	6	4	29	44	2	22	11	3	10	9	14	14	9	1.99599	2.56137	1.59444	1.78191	1.22508	0.561741	0.181709	0.421584	1.83501	1.23436	0.811192	0.742872	1.43064	1.48742	0.638454	0.577031	0.952432
Novel00617	Chr14	+	6344180	6348069	3871	12	7	5	7	3	11	20	18	56	17	83	43	30	10	3	28	8	8	9	119	15	11	53	63	72	74	86	0.340418	0.208495	0.16316	0.205873	0.0696462	0.351288	0.619814	0.55467	1.81303	0.536833	2.87076	1.48582	0.954772	0.304419	0.0326668	0.029524	0.162439
Novel00618	Chr14	+	7796735	7797590	762	1	1	5	0	4	8	2	29	19	8	41	25	7	9	4	1	4	14	1	12	8	0	27	7	26	4	15	0.0654851	0.0687556	0.376639	0	0.214362	0.589754	0.143078	2.06287	1.41998	0.583164	3.27351	1.99411	0.514266	0.632448	1.20653	0.0681533	0.674952
Novel00619	Chr14	+	8429953	8437151	2573	95	48	71	59	93	91	73	63	130	57	118	151	238	163	60	37	92	71	45	125	67	54	42	56	40	95	52	1.84239	0.977382	1.5839	1.18626	1.476	1.98672	1.54661	1.32718	2.87732	1.23053	2.79015	3.56698	5.17823	3.39223	1.67492	1.97801	1.44364
Novel00620	Chr14	+	12147181	12151405	4225	10	19	87	80	48	2	0	0	1	0	2	1	26	157	112	6	18	8	3	2	1	3	27	1	63	1	2	0.183792	0.366646	1.83933	1.52436	0.72196	0.0413805	0	0	0.0209756	0	0.0448173	0.0223869	0.536103	3.09647	0.0634927	0.114769	4.16755
Novel00621	Chr14	+	12225540	12233971	513	1	1	0	2	1	0	0	0	1	0	0	1	0	0	0	3	1	0	0	2	0	0	0	0	1	0	1	0.109911	0.1154	0	0.227898	0.0899469	0	0	0	0.125438	0	0	0.133878	0	0	0.379698	0.228779	1.00698
Novel00622	Chr14	+	14492769	14495921	1316	4	3	18	3	6	1	1	7	6	7	9	5	3	5	5	2	13	15	2	4	20	3	5	5	3	5	3	0.151671	0.119434	0.785104	0.117932	0.186182	0.0426855	0.041423	0.288317	0.259645	0.295459	0.416075	0.230929	0.127617	0.203447	0.39297	0.394626	0.868479
Novel00623	Chr14	+	14862684	14867303	1460	8	12	5	8	10	31	17	31	14	6	29	35	39	13	3	6	14	11	13	45	33	7	27	38	25	28	30	0.375185	0.590884	0.269736	0.388969	0.383796	1.63665	0.870973	1.57924	0.749325	0.313231	1.65822	1.99936	2.05195	0.654243	0.324028	0.244045	0.214834
Novel00624	Chr14	+	15197671	15201025	671	1069	694	952	1284	1111	1255	1189	2306	850	836	886	563	504	554	348	720	819	1011	1020	1219	1556	970	1242	1684	1434	799	1315	79.4973	54.1876	81.4376	98.9941	67.6135	105.065	96.5954	186.28	72.1407	69.2053	80.3334	50.9976	42.0487	44.2104	22.0081	28.6366	27.5084
Novel00625	Chr14	+	15621030	15638200	556	0	0	0	0	0	0	0	6	1	1	1	0	0	0	0	0	0	0	0	20	2	0	1	1	7	0	6	0	0	0	0	0	0	0	0.584931	0.102426	0.0999036	0.109423	0	0	0	0	0	0
Novel00626	Chr14	+	17297574	17306516	725	2	1	10	35	13	31	107	19	0	0	0	0	0	0	0	1	0	1	14	0	18	14	3	3	4	0	0	0.137654	0.0722645	0.791721	2.49745	0.732229	2.40193	8.04531	1.42051	0	0	0	0	0	0	0	0	0
Novel00627	Chr14	+	18096466	18100528	3563	1	2	10	4	5	34	8	21	61	7	29	57	46	11	0	0	2	3	15	72	27	6	66	43	34	47	55	0.0195915	0.04114	0.225362	0.0812452	0.0801647	0.74987	0.171221	0.446909	1.36391	0.15266	0.692714	1.36022	1.01105	0.23126	0.157922	0.0815592	0.269239
Novel00628	Chr14	+	18111923	18114792	372	0	0	0	3	0	4	6	10	4	1	2	0	2	1	0	0	0	0	2	3	3	1	2	15	12	6	5	0	0	0	0.417201	0	0.604022	0.879236	1.45709	0.612352	0.149318	0.327094	0	0.300976	0.143944	0	0	0.153618
Novel00629	Chr14	+	20824587	20984008	10294	359	277	274	335	353	557	468	583	480	312	388	524	921	515	447	386	733	313	764	694	647	413	540	759	547	435	593	6.55229	5.30816	5.75258	6.33889	5.27252	11.4444	9.33135	11.5584	9.99831	6.33887	8.63412	11.6492	18.8584	10.0866	8.63805	11.663	9.61489
Novel00630	Chr14	+	20931037	20936736	2031	0	5	1	1	0	0	1	0	1	2	8	4	8	26	9	9	40	21	0	1	0	0	0	0	0	1	0	0	0.12898	0.0282618	0.0254716	0	0	0.0268403	0	0.0280397	0.0546986	0.239643	0.119705	0.220508	0.68549	0.0282919	0	0.112547
Novel00631	Chr14	+	22079171	22133532	1768	59	37	83	69	72	79	41	59	164	64	149	200	189	209	39	47	53	85	29	190	54	36	84	106	100	148	116	1.92549	1.26782	3.11588	2.33458	1.92294	2.90239	1.46175	2.09157	6.1083	2.32503	5.92876	7.95035	6.91988	7.31941	4.2842	3.66824	3.99909
Novel00632	Chr14	+	22520369	22527958	1332	0	1	18	4	3	4	0	3	15	10	83	32	8	14	0	0	2	3	0	16	13	7	18	13	11	12	23	0	0.0534065	1.05321	0.210939	0.12488	0.229048	0	0.16576	0.870775	0.566222	5.14747	1.98264	0.456526	0.764181	0.995755	0.635264	0.291263
Novel00633	Chr14	+	23632295	23637293	1279	15	24	16	24	33	11	10	23	14	24	22	17	48	42	2	2	0	8	2	3	7	6	15	9	14	30	25	0.942688	1.58363	1.15667	1.56371	1.69721	0.77823	0.686557	1.57013	1.00413	1.67898	1.68573	1.30134	3.38427	2.83248	1.23027	0.784879	0.359861
Novel00634	Chr14	+	24276450	24292138	1015	13	0	0	9	0	0	22	0	2	7	0	0	16	0	0	7	0	0	0	1	0	14	0	8	0	10	0	0.639109	0	0	0.458715	0	0	1.18155	0	0.112214	0.383078	0	0	0.882467	0	0.0566117	0.818645	0
Novel00635	Chr14	+	27461557	27467881	578	24	33	39	41	16	104	35	21	8	1	6	3	3	0	26	47	70	37	54	5	169	35	32	2	20	2	8	2.25535	3.25598	4.2158	3.99444	1.23046	11.0021	3.59311	2.14365	0.857984	0.104607	0.687451	0.343392	0.31628	0	0.43285	1.27142	1.07619
Novel00636	Chr14	+	27461891	27468190	5059	16	10	30	18	51	258	88	91	31	1	37	15	4	3	26	20	23	17	216	53	531	84	114	38	81	5	32	0.157817	0.103561	0.340382	0.184066	0.411668	2.86478	0.948233	0.975001	0.348964	0.0109797	0.444961	0.180215	0.0442629	0.0317537	0.272596	0.349025	0.564794
Novel00637	Chr14	+	30103108	30112644	9537	644	588	519	285	316	46	171	49	7	15	15	1	0	2	903	1138	1307	281	139	14	43	99	18	6	66	5	7	3.36955	3.23019	3.12368	1.54597	1.35306	0.270946	0.977421	0.278492	0.0417994	0.0873645	0.0956896	0.00637312	0	0.0112294	5.61535	7.37307	14.6445
Novel00638	Chr14	+	31443148	31447042	3895	298	427	269	261	221	196	82	90	178	111	192	102	161	274	324	341	837	432	51	133	107	75	86	98	69	76	105	5.18483	7.8003	5.38373	4.70791	3.1467	3.83895	1.55859	1.70095	3.53447	2.14981	4.07293	2.16165	3.14261	5.11574	10.9592	20.2806	17.4546
Novel00639	Chr14	+	31453612	31457987	4376	55	48	55	47	101	70	41	55	72	71	123	119	169	91	64	21	43	34	16	54	41	38	59	85	84	84	62	0.719015	0.658843	0.827087	0.637005	1.08054	1.03018	0.585543	0.781032	1.07422	1.03322	1.96051	1.89491	2.47861	1.27661	3.05595	4.24497	1.87143
Novel00640	Chr14	+	32471293	32472127	835	52	21	56	52	77	28	33	128	35	21	36	27	30	58	33	30	55	86	43	37	43	21	26	50	62	20	21	3.10752	1.31764	3.84957	3.22169	3.7657	1.88368	2.15439	8.30906	2.38707	1.39697	2.62302	1.96536	2.01131	3.71945	1.30749	1.30609	2.3269
Novel00641	Chr14	+	33615648	33623973	1177	1209	1467	846	952	970	430	380	376	317	524	251	376	532	695	754	825	1207	1226	339	279	419	420	251	243	206	235	267	66.2224	84.3674	53.3043	54.0612	43.4806	26.5147	22.7385	22.3716	19.8164	31.9498	16.7626	25.0861	32.6917	40.8511	14.5702	14.7646	16.3095
Novel00642	Chr14	+	33638762	33659847	1342	1470	1690	676	1039	1110	333	561	487	342	610	321	425	739	573	709	1170	1585	803	379	228	322	392	283	338	265	327	329	85.7923	103.558	45.3828	62.8661	53.015	21.8783	35.7679	30.8739	22.7795	39.6296	22.8415	30.2125	48.3863	35.8861	14.8525	16.825	14.5037
Novel00643	Chr14	+	34886177	34890571	1109	22	33	16	34	55	11	6	20	59	84	39	87	90	30	16	8	17	16	1	54	19	11	35	23	23	53	37	1.02597	1.61582	0.858315	1.64385	2.09904	0.577491	0.305678	1.01315	3.14016	4.36065	2.21751	4.94196	4.70872	1.50133	2.52398	2.13555	1.01474
Novel00644	Chr14	+	38210483	38262966	1014	7	36	33	13	4	39	2	11	58	32	33	16	13	19	36	92	93	51	22	41	18	4	34	20	24	11	32	0.423391	2.28619	2.29599	0.815185	0.197992	2.6555	0.132152	0.722715	4.00367	2.15453	2.43358	1.17877	0.882132	1.23321	1.67159	2.64385	0.62341
Novel00645	Chr14	+	38490568	38492476	1909	65	20	104	88	37	65	44	27	69	60	63	98	65	65	23	31	48	118	9	125	43	34	60	54	32	109	46	1.69904	0.548892	3.12707	2.38475	0.791476	1.91269	1.25645	0.766631	2.05839	1.74583	2.0078	3.12021	1.90613	1.82324	0.9331	0.870534	0.35922
Novel00646	Chr14	+	38641333	38647053	1090	8	1	10	14	6	17	32	7	26	28	16	29	34	9	14	11	5	13	2	20	6	8	19	30	18	19	13	0.366236	0.0480658	0.526604	0.664459	0.224785	0.87611	1.60037	0.348097	1.35841	1.42688	0.893056	1.61709	1.74621	0.442133	0.263582	0.952895	0.471847
Novel00647	Chr14	-	54199	57860	999	378	195	262	264	257	279	262	217	49	53	53	29	49	26	262	483	387	272	96	100	101	149	153	193	111	246	148	18.8809	10.2266	15.0538	13.6712	10.5053	15.6883	14.2966	11.774	2.79328	2.9469	3.22772	1.7644	2.74584	1.39362	3.50862	5.97825	3.37498
Novel00648	Chr14	-	207609	208537	908	6	0	0	10	1	1	20	4	1	39	3	0	214	4	0	25	0	3	0	1	3	23	6	42	1	52	0	0.341389	0	0	0.589885	0.0465631	0.0640526	1.24316	0.247223	0.0649358	2.47014	0.208117	0	13.6602	0.244229	0.0655198	10.7774	0.325803
Novel00649	Chr14	-	805527	808792	1498	8	0	0	1	1	1	8	1	0	4	1	3	54	0	0	3	2	0	1	5	0	6	3	8	4	23	0	0.266487	0	0	0.0345346	0.0272603	0.0374994	0.291122	0.036184	0	0.148321	0.0406138	0.121723	2.01802	0	0.0767168	0.416017	0
Novel00650	Chr14	-	1294600	1298314	3628	3	1	6	3	12	13	19	23	0	0	0	0	2	1	1	0	0	3	63	0	18	29	2	10	2	0	0	0.0412621	0.0144409	0.094928	0.042778	0.135069	0.201285	0.285485	0.343628	0	0	0	0	0.0308608	0.0147594	0	0	0
Novel00651	Chr14	-	1725392	1789128	9343	1	0	20	4	0	174	19	0	0	0	0	0	3	0	4	6	1	9	0	1	98	3	31	1	1	0	0	0.0057185	0	0.13156	0.0237144	0	1.12013	0.118696	0	0	0	0	0	0.0192464	0	0.0329251	0.0178545	0
Novel00652	Chr14	-	1769154	1794592	508	3	0	3	1	0	5	35	1	0	0	0	0	1	0	0	4	2	2	0	3	2	18	1	4	0	0	3	0.294683	0	0.338975	0.101836	0	0.552895	3.75579	0.1067	0	0	0	0	0.1102	0	0	0	0.112492
Novel00653	Chr14	-	2312062	2367174	758	0	11	58	1	8	18	24	350	1	0	0	0	0	9	0	5	21	8	45	24	27	59	9	51	55	7	7	0	0.823299	4.75598	0.0739041	0.466696	1.44448	1.869	27.1018	0.0813553	0	0	0	0	0.688465	0	0.148379	0.81637
Novel00654	Chr14	-	3163403	3172126	3815	37	8	56	14	7	30	3	7	56	17	27	110	166	76	49	40	24	26	7	191	46	8	67	25	21	75	36	1.1561	0.262451	2.01277	0.453513	0.178993	1.05524	0.102403	0.237586	1.99695	0.591289	1.02859	4.18651	5.81899	2.54827	0.971474	0.747936	0.500966
Novel00655	Chr14	-	5732390	5737897	5317	113	28	13	22	76	35	37	13	3	0	12	3	19	21	47	49	64	20	55	3	34	43	2	8	7	6	11	1.0607	0.275954	0.140368	0.214094	0.583809	0.369844	0.379415	0.132552	0.0321381	0	0.137335	0.0343005	0.200084	0.21153	0.421553	0.439612	0.902983
Novel00656	Chr14	-	6268194	6269057	864	254	135	222	202	228	37	17	47	20	32	30	33	33	58	65	187	136	293	9	35	33	34	20	21	13	33	24	14.6696	8.18621	14.7486	12.095	10.7761	2.4056	1.07259	2.94858	1.31826	2.05727	2.11248	2.32148	2.13818	3.59461	1.06409	2.70483	1.98423
Novel00657	Chr14	-	6527275	6531101	1975	321	517	412	572	659	845	454	878	1826	1746	1612	1834	2009	1873	153	47	213	494	303	1356	660	305	1059	1029	1066	1711	1307	8.11027	13.7147	11.974	14.9829	13.6257	24.034	12.531	24.0966	52.6523	49.1058	49.6573	56.4412	56.9452	50.7818	13.1505	11.1491	10.7058
Novel00658	Chr14	-	7310636	7312423	1788	5	18	0	23	8	0	6	7	0	6	14	2	10	27	0	7	20	1	12	1	0	6	1	2	1	2	4	0.13954	0.527434	0	0.665468	0.182711	0	0.182928	0.212207	0	0.186397	0.476371	0.0679871	0.313096	0.8086	0	0.174271	0.351569
Novel00659	Chr14	-	12147183	12151344	3663	0	0	0	0	0	0	0	0	0	0	0	0	0	0	0	0	0	0	0	0	0	0	0	0	0	0	0	0	0	0	0	0	0	0	0	0	0	0	0	0	0	0	0	0
Novel00660	Chr14	-	12225576	12233971	474	0	0	0	0	0	0	0	0	0	0	0	0	0	0	0	0	0	0	0	0	0	0	0	0	0	0	0	0	0	0	0	0	0	0	0	0	0	0	0	0	0	0	0	0
Novel00661	Chr14	-	14477944	14482428	3380	28	8	52	33	12	62	41	18	68	40	31	75	48	18	38	34	16	44	14	122	83	28	80	53	30	61	66	0.686917	0.206064	1.46745	0.839324	0.24092	1.71229	1.09883	0.479678	1.90389	1.09236	0.927248	2.24117	1.3211	0.47387	0.649754	0.536179	0.674288
Novel00662	Chr14	-	15203467	15204864	1222	368	588	878	405	545	963	112	159	619	380	437	479	256	632	1554	1663	652	894	53	254	316	97	305	198	327	71	98	16.6634	27.9549	45.7323	19.0125	20.1956	49.0886	5.54031	7.82067	31.9884	19.1539	24.126	26.4191	13.0048	30.7095	212.793	134.356	180.824
Novel00663	Chr14	-	19042964	19046684	1253	103	16	186	78	14	31	4	9	22	3	8	13	45	6	73	43	6	199	0	21	21	15	15	13	0	12	1	4.67667	0.762755	9.71462	3.67167	0.520202	1.58453	0.198408	0.443888	1.14001	0.151628	0.442871	0.718968	2.29224	0.292342	0.784271	0.945092	0.519981
Novel00664	Chr14	-	23691412	23693040	1049	89	72	91	194	115	94	301	67	5	15	7	12	88	38	192	268	50	68	54	2	33	193	6	2	22	10	3	4.23362	3.596	4.97939	9.56738	4.47676	5.03371	15.6419	3.462	0.271443	0.794276	0.405983	0.695296	4.69625	1.93975	5.31335	17.8225	8.33491
Novel00665	Chr14	-	24062503	24063195	251	1	0	2	0	2	5	2	0	3	0	2	8	2	2	3	12	2	0	5	2	3	0	3	1	0	0	3	0.198803	0	0.457369	0	0.325385	1.11901	0.434364	0	0.680662	0	0.484776	1.93723	0.446068	0.426672	1.83142	0	0
Novel00666	Chr14	-	24081524	24083020	1029	0	0	180	2	1	1	48	0	0	0	0	0	0	2	1	0	1	355	0	31	0	4	0	0	0	0	0	0	0	10.3735	0.103881	0.0409999	0.0563997	2.62712	0	0	0	0	0	0	0.107525	0.115383	0	0.0573754
Novel00667	Chr14	-	24273203	24302249	1712	10	1	0	16	0	0	21	0	6	24	0	11	85	0	0	8	1	0	0	0	0	11	7	40	0	71	0	0.324867	0.0341092	0	0.538884	0	0	0.74529	0	0.222456	0.867912	0	0.435277	3.09793	0	0.0374094	1.79195	0
Novel00668	Chr14	-	24276740	24292138	728	0	0	0	0	0	1	0	0	0	1	0	1	1	2	0	0	0	0	0	1	0	0	1	1	2	1	2	0	0	0	0	0	0.0771622	0	0	0	0.0763	0	0.0834896	0.0768976	0.147108	0.0789298	0	0
Novel00669	Chr14	-	24286492	24326192	2348	11	0	0	19	3	21	25	14	21	36	19	13	104	17	0	20	0	3	0	17	9	42	22	74	17	64	21	0.310286	0	0	0.555639	0.0692525	0.666849	0.770388	0.428972	0.676045	1.1304	0.653448	0.446662	3.29117	0.514587	0.324821	1.0275	0.0646081
Novel00670	Chr14	-	24299419	24300483	596	0	9	3	6	12	32	0	13	19	4	22	9	18	22	0	0	2	1	2	9	8	10	14	20	58	10	15	0	0.79115	0.288925	0.520801	0.822199	3.01606	0	1.18229	1.81548	0.372794	2.24575	0.917825	1.69072	1.97658	1.63899	0.871356	0.191765
Novel00671	Chr14	-	24319300	24333823	2026	0	10	12	21	1	51	28	38	47	18	15	45	73	8	13	33	24	19	0	13	4	11	66	32	52	88	18	0	0.429441	0.564588	0.890484	0.033472	2.34826	1.25111	1.68831	2.19393	0.819537	0.748026	2.2419	3.34971	0.35113	1.13038	0.297975	1.07734
Novel00672	Chr14	-	25951825	25953293	1051	0	3	0	0	10	2	2	4	3	5	12	1	1	17	2	1	7	1	2	0	0	3	0	2	2	2	4	0	0.174833	0	0	0.454237	0.12497	0.121274	0.241173	0.19004	0.308934	0.812095	0.0676089	0.0622708	1.01257	0.383499	0.173302	0.826359
Novel00673	Chr14	-	27682780	27683766	886	1	2	3	0	2	0	0	0	0	0	0	0	1	0	1	0	0	1	3	2	16	2	2	6	0	3	4	0.0563201	0.118266	0.194356	0	0.0921803	0	0	0	0	0	0	0	0.0631845	0	0.129709	0	0.451491
Novel00674	Chr14	-	27914522	27916944	2423	5	1	3	1	1	4	1	5	8	9	7	33	44	3	3	0	1	0	2	16	2	3	21	4	15	22	18	0.102971	0.0216227	0.0710687	0.0213508	0.0168534	0.0927348	0.022498	0.111852	0.188027	0.206322	0.175764	0.827798	1.01658	0.0662987	0.355722	0.407232	0
Novel00675	Chr14	-	28510240	28511161	662	36	14	30	49	9	29	28	7	43	164	15	48	64	7	38	64	8	56	4	29	13	15	12	34	7	42	5	2.81565	1.14966	2.69905	3.97322	0.576055	2.55337	2.3924	0.594711	3.83824	14.2784	1.43039	4.57282	5.6157	0.587509	3.60256	3.33737	1.43313
Novel00676	Chr14	-	30071236	30085642	833	586	931	442	433	267	130	101	116	190	354	204	123	193	386	1150	1507	1314	868	152	114	121	202	116	125	173	130	102	35.1035	58.5555	30.457	26.8912	13.089	8.76666	6.60958	7.54816	12.9895	23.6055	14.8994	8.97478	12.9705	24.813	8.41564	16.5836	14.2693
Novel00677	Chr14	-	30722910	30724086	1056	1	12	41	19	35	16	2	19	23	14	26	40	28	75	217	21	25	25	2	36	9	3	10	4	10	14	18	0.0489692	0.616978	2.30951	0.964598	1.40261	0.882027	0.106992	1.01067	1.2854	0.763149	1.55233	2.38589	1.53825	3.94116	12.9696	1.32508	5.60804
Novel00678	Chr14	-	31443375	31457863	3523	0	0	0	0	0	0	0	0	0	0	0	0	0	0	0	0	0	0	0	0	0	0	0	0	0	0	0	0	0	0	0	0	0	0	0	0	0	0	0	0	0	0	0	0
Novel00679	Chr14	-	32394543	32395145	603	232	133	121	160	145	84	57	57	197	223	165	239	235	106	243	178	177	101	26	327	115	50	169	137	117	286	213	19.1985	11.5557	11.518	13.7268	9.81957	7.82525	5.15294	5.12373	18.6051	20.542	16.6476	24.0904	21.817	9.41295	14.4843	10.6794	10.6142
Novel00680	Chr14	-	32423717	32428471	4755	1	18	5	0	0	13	1	8	109	122	148	417	131	288	35	5	20	23	0	170	3	0	65	7	52	15	66	0.0104941	0.198328	0.0603573	0	0	0.153578	0.0114643	0.0911943	1.30545	1.42516	1.89363	5.33027	1.54229	3.24324	2.40478	0.535165	0.877319
Novel00681	Chr14	-	32552730	32558150	1947	11963	5917	8643	8492	12455	9584	5610	10947	9520	6567	7376	8276	6375	8805	5696	7870	7306	10904	7327	14089	11566	7456	11413	11452	12393	8477	10406	306.6	159.22	254.806	225.637	261.228	276.514	157.07	304.76	278.455	187.351	230.484	258.356	183.298	242.159	149.569	142.222	153.974
Novel00682	Chr14	-	34349958	34352677	2617	87	21	68	59	45	22	23	6	56	45	42	92	144	70	105	81	35	68	5	37	25	18	49	34	19	25	10	1.65887	0.420415	1.49147	1.16631	0.702184	0.472232	0.479095	0.124273	1.21862	0.955135	0.976406	2.13672	3.08037	1.43229	2.26155	2.42102	1.11366
Novel00683	Chr14	-	36288911	36289727	817	0	0	0	0	2	2	3	0	0	1	4	3	7	1	0	1	0	0	0	1	0	1	1	1	1	0	0	0	0	0	0	0.0999654	0.137513	0.200169	0	0	0.0679882	0.297867	0.223184	0.479645	0.0655413	0.140663	0.12713	0.839352
Novel00684	Chr14	-	36290003	36292973	2971	0	0	0	2	2	4	1	0	3	5	9	24	20	3	2	0	0	0	5	7	3	1	7	3	2	4	4	0	0	0	0.0348252	0.0274896	0.0756299	0.0183482	0	0.0575046	0.0934809	0.1843	0.49099	0.376853	0.05407	0.0773624	0.122359	0.0192346
Novel00685	Chr14	-	37423458	37424474	893	0	2	0	0	0	0	0	1	0	0	0	0	0	0	0	3	32	0	0	0	0	0	0	0	0	0	0	0	0.117339	0	0	0	0	0	0.0606983	0	0	0	0	0	0	0	0	0.0639932
Novel00686	Chr14	-	37883656	37888829	722	10	25	18	17	23	17	5	21	54	41	26	62	28	54	21	9	10	29	11	45	34	11	34	20	27	23	22	0.691131	1.81412	1.43102	1.21809	1.30087	1.32266	0.377511	1.57656	4.25932	3.1543	2.19089	5.21937	2.17103	4.00492	2.54674	1.00701	1.82044
Novel00687	Chr14	-	38276668	38277795	1037	1	3	3	0	0	0	0	0	55	5	18	52	5	21	9	5	9	11	0	14	3	0	15	3	0	0	3	0.0481192	0.151567	0.166055	0	0	0	0	0	3.02042	0.267822	1.05604	3.04781	0.26992	1.08437	2.43807	0.350559	0.991925
Novel00688	Chr14	-	38230638	38231967	1240	1	2	0	0	3	0	0	2	2	7	52	0	26	49	1	15	2	0	0	2	0	2	0	16	8	10	12	0.0402416	0.0845028	0	0	0.0987965	0	0	0.0874252	0.0918527	0.313568	2.55133	0	1.17381	2.11598	0	0.293169	0.921708
Novel00689	Chr14	-	38232542	38235643	589	0	0	0	0	0	0	0	0	0	0	0	0	0	0	0	0	0	0	0	0	0	0	0	0	0	0	0	0	0	0	0	0	0	0	0	0	0	0	0	0	0	0	0	0
Novel00690	Chr15	+	36745	80831	2444	57	47	90	84	103	174	49	136	714	156	679	1120	757	1324	77	42	60	94	65	670	160	79	466	313	391	415	371	1.3609	1.17819	2.47176	2.07922	2.01249	4.67669	1.27805	3.52713	19.4552	4.14605	19.7655	32.5713	20.2765	33.9218	12.2895	8.87082	8.17542
Novel00691	Chr15	+	537711	539967	2257	27	10	27	29	38	7	4	3	17	4	9	52	36	16	15	4	5	7	0	12	2	5	7	3	7	6	4	0.596938	0.23213	0.686661	0.664712	0.687534	0.174222	0.0966108	0.0720473	0.428945	0.0984428	0.242603	1.40035	0.892926	0.3796	0.305508	0.529222	0.227875
Novel00692	Chr15	+	904828	905957	887	0	0	0	0	0	2	9	16	2	0	0	0	0	1	0	0	0	0	67	13	27	94	82	34	125	1	20	0	0	0	0	0	0.126661	0.553116	0.977743	0.128407	0	0	0	0	0.060369	0	0	0
Novel00693	Chr15	+	935781	980656	775	0	0	4	0	0	38	6	12	31	0	0	0	0	0	1	0	0	0	250	131	351	139	654	505	192	25	67	0	0	0.343198	0	0	3.19076	0.488903	0.972262	2.63888	0	0	0	0	0	0	0	0
Novel00694	Chr15	+	1156619	1159907	3289	16	4	12	6	13	15	18	191	36	71	7	43	41	12	2	0	1	7	616	147	690	461	1578	1929	2348	97	537	0.252018	0.0661512	0.217424	0.097979	0.167571	0.265976	0.309731	3.26796	0.647144	1.24488	0.134431	0.824987	0.724508	0.202831	0.489724	0.540967	0.126269
Novel00695	Chr15	+	3510567	3513835	2851	23	51	50	16	74	27	17	21	7	3	6	21	18	4	31	3	19	21	10	51	19	5	28	16	30	15	13	0.431463	1.0045	1.07894	0.311175	1.13604	0.570188	0.348389	0.427923	0.149865	0.0626463	0.137232	0.479846	0.378822	0.0805222	0.540046	0.21476	0.472635
Novel00696	Chr15	+	4198160	4212471	939	7	66	15	17	68	14	3	60	72	0	39	24	6	69	7	5	38	61	9	25	38	0	22	0	36	1	8	0.389841	3.85921	0.960934	0.981539	3.09915	0.87772	0.18252	3.62971	4.57624	0	2.64814	1.62805	0.374876	4.12362	0.833696	0.347764	1.72203
Novel00697	Chr15	+	4738946	4746119	2230	127	84	188	195	300	57	37	64	51	47	41	49	78	74	121	103	115	155	9	66	55	30	43	43	34	58	43	2.9312	2.03557	4.99129	4.66601	5.6664	1.481	0.932918	1.60455	1.34338	1.20753	1.15375	1.37754	2.01968	1.83279	1.27573	1.9697	2.00883
Novel00698	Chr15	+	5916106	5921211	3628	233	126	396	294	439	427	467	268	496	172	445	529	924	506	110	85	49	286	358	358	228	204	300	313	321	288	266	6.09361	3.45983	11.9132	7.97142	9.39568	12.5715	13.3425	7.61351	14.8043	5.00733	14.1895	16.8516	27.1105	14.2007	8.10114	7.59395	4.58245
Novel00699	Chr15	+	6188137	6190440	2229	1	0	0	1	0	4	4	0	0	0	4	1	0	3	2	0	0	0	0	1	1	1	1	0	0	2	1	0.0223866	0	0	0.023209	0	0.100806	0.0978244	0	0	0	0.109178	0.027268	0	0.072069	0	0	0
Novel00700	Chr15	+	6971452	6973656	2166	0	0	0	0	0	0	0	0	0	0	0	0	0	0	0	0	0	0	0	0	0	0	0	0	0	0	0	0	0	0	0	0	0	0	0	0	0	0	0	0	0	0	0	0
Novel00701	Chr15	+	7393987	7414196	2003	16	5	31	56	12	71	19	37	190	116	203	180	272	118	8	6	8	37	3	212	53	27	111	179	88	142	105	0.727798	0.238796	1.62205	2.64088	0.446701	3.6357	0.944157	1.8282	9.86349	5.87364	11.2583	9.97309	13.8805	5.75987	1.25712	3.55056	1.87534
Novel00702	Chr15	+	12824705	12893124	10089	142	115	59	30	53	149	36	72	1205	717	1348	2027	1561	480	150	68	35	64	125	2335	459	79	1199	788	651	3580	955	0.80083	0.680951	0.382752	0.175405	0.244609	0.94597	0.221796	0.441078	7.75579	4.50122	9.26893	13.9243	9.87648	2.90492	2.75355	1.23258	1.17547
Novel00703	Chr15	+	12949656	13062506	14154	279	340	158	84	112	138	59	77	1424	880	1882	2686	1766	1880	380	266	211	359	122	1352	300	81	540	443	403	2217	543	1.39667	1.78704	0.909828	0.435951	0.45883	0.777691	0.322657	0.418708	8.13553	4.90377	11.4867	16.378	9.91807	10.0992	4.74421	2.06314	3.31364
Novel00704	Chr15	+	13807997	13818168	3023	0	6	0	1	1	2	0	0	4	0	14	8	4	5	0	0	0	4	1	0	4	0	4	0	6	2	1	0	0.103986	0	0.0171131	0.0135084	0.0371645	0	0	0.0753539	0	0.281757	0.160848	0.0740741	0.0885665	0	0	0
Novel00705	Chr15	+	13819723	13824263	2116	113	88	48	46	28	65	63	13	292	270	591	325	475	537	69	72	85	90	13	403	49	30	74	130	67	631	134	3.81248	3.11729	1.86287	1.609	0.773093	2.46877	2.32204	0.476435	11.2434	10.1403	24.3111	13.3561	17.9792	19.4421	2.79728	3.40601	2.74331
Novel00706	Chr15	+	14071185	14329664	5769	423	250	254	215	152	569	247	181	581	500	743	783	1349	594	275	395	392	495	137	415	340	204	253	285	206	612	215	4.63596	2.87677	3.20219	2.44291	1.36329	7.02022	2.95731	2.15481	7.26712	6.09998	9.92833	10.4527	16.5866	6.98596	7.61013	8.08705	2.37219
Novel00707	Chr15	+	14366535	14454786	14394	84	120	74	35	79	102	40	30	549	311	1105	1116	638	546	122	30	41	86	65	668	114	58	316	241	261	527	238	0.567809	0.851667	0.575398	0.245279	0.437014	0.776179	0.295381	0.22028	4.23528	2.34014	9.10696	9.1887	4.83828	3.96055	2.74772	1.16078	1.81145
Novel00708	Chr15	+	16143663	16146143	888	193	210	107	182	172	64	28	43	56	69	70	47	81	96	118	208	244	220	10	37	43	25	44	49	34	36	35	10.8453	12.3899	6.91642	10.6029	7.90965	4.04858	1.71887	2.62472	3.59136	4.3161	4.7959	3.21698	5.10642	5.78889	2.58833	2.45628	6.30664
Novel00709	Chr15	+	16417838	16436269	1072	0	0	1	1	0	1	2	0	0	0	0	26	1	0	0	1	0	1	0	3	4	0	12	0	0	0	0	0	0	0.0535446	0.0482583	0	0.0524012	0.101703	0	0	0	0	1.47415	0.0522215	0	0	0	0
Novel00710	Chr15	+	18186308	18188634	482	3	5	5	17	6	5	1	3	0	2	0	0	0	0	2	3	2	9	0	0	7	0	0	3	1	7	3	0.310579	0.543483	0.595434	1.8246	0.50833	0.582719	0.113097	0.337367	0	0.230483	0	0	0	0	0	0.323233	0
Novel00711	Chr15	+	21099908	21102662	2583	0	0	0	0	2	0	0	1	0	0	8	0	2	157	0	0	5	0	1	0	0	0	0	0	0	0	0	0	0	0	0	0.0316189	0	0	0.0209848	0	0	0.18843	0	0.0433461	3.25471	0	0.180951	1.65929
Novel00712	Chr15	+	24303789	24305772	1984	1	1	0	0	2	0	0	1	2	3	15	4	11	52	1	4	4	0	0	0	0	0	1	3	1	0	1	0.025151	0.0264071	0	0	0.0411652	0	0	0.0273204	0.057408	0.0839915	0.459975	0.122541	0.310381	1.40346	0.202735	0.0261758	0.374444
Novel00713	Chr15	+	29848413	29850072	1660	164	158	352	366	309	228	164	223	50	98	74	49	88	114	81	125	114	492	101	73	136	104	85	132	83	53	54	4.92984	4.98668	12.1715	11.4062	7.60138	7.71548	5.38559	7.28157	1.71532	3.27924	2.71212	1.79412	2.96769	3.67734	2.21536	2.75306	2.06551
Novel00714	Chr15	+	30855695	30949902	856	38	833	753	3783	912	4038	315	3	0	0	0	0	0	0	99	281	21	274	0	0	2944	4	10	0	0	0	0	2.37023	54.5529	54.0276	244.632	46.5529	283.539	21.4644	0.203264	0	0	0	0	0	0	0.0718261	0	0
Novel00715	Chr15	+	31901032	31903043	1809	1	2	0	0	0	0	0	0	0	0	0	0	0	0	5	3	25	0	0	0	0	0	0	0	0	0	0	0.0275841	0.0579234	0	0	0	0	0	0	0	0	0	0	0	0	0.222347	0.086124	2.11651
Novel00716	Chr15	+	32853673	32855489	1792	0	0	0	0	0	0	1	6	1	6	1	0	33	1	0	0	0	0	1	4	2	2	4	52	5	60	5	0	0	0	0	0	0	0.03042	0.181485	0.0317794	0.185981	0.0339506	0	1.03091	0.0298813	0	0.0869411	0
Novel00717	Chr15	+	33038906	33041359	847	223	0	243	185	0	154	54	0	121	60	0	115	75	0	346	231	1	379	0	102	138	46	70	43	0	61	0	15.8513	0	19.8692	13.6333	0	12.3231	4.19328	0	9.81594	4.74755	0	9.95691	5.98093	0	12.9328	6.51009	0
Novel00718	Chr15	+	34558691	34566039	1331	769	1028	340	788	1060	93	186	267	91	396	295	108	405	611	181	514	817	439	58	113	97	173	74	153	187	179	210	28.8301	40.4648	14.6626	30.6277	32.5214	3.92501	7.61785	10.8733	3.89356	16.5262	13.4843	4.93185	17.0342	24.5811	2.46076	9.94956	12.4081
Novel00719	Chr15	+	35530005	35535921	958	1	0	0	1	1	0	4	10	16	19	10	12	3	0	1	1	7	2	2	16	5	7	14	6	6	11	24	0.0520873	0	0	0.0540009	0.0426262	0	0.22761	0.5658	0.951127	1.10165	0.635067	0.761342	0.175307	0	0.35988	1.51787	1.19302
Novel00720	Chr15	+	37034168	37091593	546	29	37	29	23	37	10	6	12	4	23	16	12	16	30	18	20	35	47	0	7	7	9	5	9	9	11	16	2.65035	3.55036	3.04871	2.17922	2.76727	1.02883	0.59904	1.19129	0.417207	2.33987	1.78284	1.33583	1.64048	2.94216	0.526199	0.57069	0.418651
Novel00721	Chr15	+	37366736	37367770	438	0	0	1	0	0	0	0	0	8	0	0	22	7	58	0	0	1	9	0	0	0	0	0	0	0	0	0	0	0	0.13105	0	0	0	0	0	1.04016	0	0	3.0529	0.894681	7.09074	11.5447	0.355704	0
Novel00722	Chr15	+	37588282	37593386	2996	76	30	87	49	64	118	86	109	474	195	654	1521	951	1591	127	134	80	61	130	487	129	111	236	178	181	326	365	1.32647	0.549756	1.74669	0.886643	0.914129	2.31848	1.63976	2.06652	9.44165	3.78858	13.9171	32.3355	18.6213	29.7984	6.63242	3.50578	2.65841
Novel00723	Chr15	+	38045321	38064358	1165	192	0	222	202	0	268	80	0	144	54	4	88	64	0	183	149	0	306	0	198	264	67	138	67	0	79	0	8.2238	0	10.938	8.97	0	12.9225	3.74336	0	7.03915	2.57468	0.208891	4.59114	3.07538	0	3.30462	3.43247	0
Novel00724	Chr15	+	38046127	38050081	612	16	1	20	6	0	27	4	0	10	7	0	8	4	0	10	10	0	33	0	18	14	3	12	2	0	3	0	1.30457	0.0856074	1.87581	0.507185	0	2.47827	0.356292	0	0.930534	0.635334	0	0.794516	0.365892	0	0.563342	0.509145	0
Novel00725	Chr15	+	38065709	38085183	2005	208	2	188	240	0	212	148	0	206	92	2	256	269	0	132	193	1	279	2	184	179	137	114	143	1	168	0	9.35899	0.0944847	9.73054	11.1956	0	10.7384	7.27491	0	10.5784	4.608	0.109719	14.0305	13.5789	0	5.02589	7.11793	0
Novel00726	Chr15	-	199122	211780	2867	306	78	93	91	179	118	209	75	216	53	116	320	283	130	256	125	116	78	366	296	129	174	184	114	145	159	112	5.36706	1.4364	1.87634	1.65473	2.56929	2.32989	4.00462	1.42892	4.3237	1.03478	2.48062	6.83646	5.56863	2.4468	1.55518	0.49286	0.703025
Novel00727	Chr15	-	342349	349664	7316	9	9	12	5	17	4	7	8	110	69	89	146	267	106	17	8	5	2	2	55	15	14	33	7	21	74	44	0.110833	0.116369	0.16999	0.0638363	0.171325	0.0554532	0.0941729	0.107016	1.54599	0.945879	1.33631	2.19002	3.68881	1.40079	0.65232	0.756178	0.408991
Novel00728	Chr15	-	1152990	1156325	2385	15	10	29	18	28	19	9	17	10	2	7	27	15	32	2	10	5	28	3	9	8	5	5	11	2	4	8	0.313834	0.219672	0.697943	0.390437	0.479415	0.447508	0.205708	0.386357	0.238779	0.0465798	0.178564	0.68808	0.352085	0.718454	0.55413	0.152423	0.215645
Novel00729	Chr15	-	2261734	2262451	687	7	2	15	10	4	340	641	72	0	0	2	0	0	0	0	10	25	3	2228	1	883	508	17	32	44	4	11	0.624861	0.187448	1.54025	0.925454	0.292207	34.1667	62.5091	6.9815	0	0	0.217672	0	0	0	0	0	0
Novel00730	Chr15	-	3510582	3513840	2461	1	16	23	1	32	10	0	20	12	0	1	7	0	0	14	0	8	10	0	20	14	0	20	0	8	0	3	0.0202762	0.340621	0.536447	0.0210211	0.530982	0.228257	0	0.440501	0.277686	0	0.0247214	0.172882	0	0	0.140092	0	0.255427
Novel00731	Chr15	-	3551459	3553709	525	1905	1803	2302	2445	1889	507	364	1409	458	500	455	364	437	487	550	803	1184	3247	129	521	565	319	303	461	253	312	396	181.064	179.928	251.684	240.928	146.931	54.2481	37.7954	145.472	49.681	52.9013	52.7275	42.1411	46.5979	49.6715	17.6213	29.0824	29.3893
Novel00732	Chr15	-	3594365	3598360	1759	321	319	291	498	761	101	58	223	49	7	34	11	9	8	44	60	88	143	16	44	149	185	177	171	50	68	48	9.10619	9.5014	9.49593	14.6464	17.6669	3.22546	1.79746	6.87175	1.58641	0.221049	1.17598	0.380094	0.286432	0.243535	0.784003	0.177144	1.29951
Novel00733	Chr15	-	4097149	4115783	937	6	0	3	2	1	2	8	0	7	2	0	5	11	0	1	1	0	4	0	3	2	7	2	1	0	1	0	0.319528	0	0.183777	0.110422	0.0435815	0.119902	0.465423	0	0.425444	0.118562	0	0.324335	0.6572	0	0.42927	0.498821	0
Novel00734	Chr15	-	4186722	4188552	1730	3	12	14	18	37	19	15	11	13	17	13	26	54	38	8	18	24	2	10	10	17	18	12	8	16	14	8	0.0865311	0.363411	0.464507	0.538261	0.873368	0.616941	0.472653	0.344647	0.427938	0.545831	0.457175	0.913463	1.7474	1.17618	1.395	1.1107	0.726711
Novel00735	Chr15	-	4729288	4735194	5837	369	388	529	390	811	407	325	417	720	376	790	976	473	980	138	186	104	351	299	761	331	125	480	266	552	298	569	3.75698	4.14772	6.19557	4.11668	6.75737	4.66494	3.6149	4.6119	8.36627	4.26146	9.8068	12.104	5.40282	10.7073	10.165	15.5873	11.8583
Novel00736	Chr15	-	5449237	5456370	1359	3	11	8	24	0	5	2	1	7	9	41	614	20	27	8	5	4	35	0	16	2	1	4	138	10	15	47	0.110235	0.424381	0.338143	0.914278	0	0.206827	0.0802837	0.0399143	0.29355	0.368128	1.83683	27.481	0.824469	1.06464	0.380816	5.77456	0.294566
Novel00737	Chr15	-	5880666	5899541	1627	93	132	82	97	48	267	246	292	692	953	748	527	498	335	113	191	302	163	237	1134	351	255	459	815	872	1004	722	4.85934	7.24158	4.92857	5.25455	2.05248	15.7052	14.042	16.5733	41.2654	55.4301	47.6522	33.5406	29.1924	18.7836	9.08544	9.02706	10.4718
Novel00738	Chr15	-	6179421	6190399	1738	0	0	0	1	0	0	0	0	0	0	0	0	0	0	0	0	0	0	0	0	2	0	0	0	0	0	0	0	0	0	0.0310708	0	0	0	0	0	0	0	0	0	0	0	0	0
Novel00739	Chr15	-	6505929	6514345	1253	0	3	7	1	0	0	1	22	2	0	1	5	3	1	0	2	14	3	3	2	12	1	2	6	6	1	0	0	0.129044	0.329884	0.0424736	0	0	0.0447559	0.979047	0.0935118	0	0.0499503	0.249509	0.137885	0.0439633	0	0.127913	0
Novel00740	Chr15	-	6971452	6973656	2121	0	0	0	0	0	0	0	0	0	0	0	0	0	0	0	0	0	0	0	0	0	0	0	0	0	0	0	0	0	0	0	0	0	0	0	0	0	0	0	0	0	0	0	0
Novel00741	Chr15	-	7415796	7418511	2678	53	139	62	38	70	72	15	21	138	31	102	138	90	158	29	32	143	68	1	106	41	12	80	61	53	32	21	1.28946	3.55068	1.73515	0.958484	1.39372	1.97198	0.398679	0.554986	3.83175	0.83956	3.02566	4.08957	2.45653	4.12505	1.12064	1.03815	2.25686
Novel00742	Chr15	-	7524708	7527809	2101	15	15	7	19	42	24	17	38	15	35	107	51	105	136	6	14	7	7	17	194	30	8	66	94	98	117	142	0.356256	0.374049	0.191242	0.467837	0.816329	0.641684	0.441083	0.980361	0.406583	0.925332	3.09844	1.47539	2.79774	3.46617	0.41024	0.444926	0.190396
Novel00743	Chr15	-	9651751	9653040	1125	46	21	37	61	31	66	46	176	207	630	280	206	529	322	54	54	35	30	69	862	146	177	277	411	414	914	645	2.04034	0.977979	1.88782	2.80507	1.12526	3.29555	2.22896	8.47986	10.4786	31.106	15.1423	11.1296	26.3237	15.3264	4.5458	9.78645	5.28282
Novel00744	Chr15	-	10771096	10773869	2467	278	138	305	207	134	465	182	162	910	257	428	1043	587	490	148	131	196	485	227	727	495	191	597	357	285	295	231	8.12659	4.23554	10.256	6.27341	3.20563	15.3023	5.81213	5.1441	30.3593	8.36287	15.2544	37.1377	19.2508	15.3709	8.85308	4.44182	4.21815
Novel00745	Chr15	-	11418423	11429367	10740	727	975	1175	916	1235	1037	997	1406	394	295	355	215	205	412	415	703	826	1276	1308	656	1149	935	839	653	773	407	673	3.37775	4.75623	6.27977	4.41223	4.69575	5.42389	5.06044	7.09593	2.08918	1.52572	2.01099	1.21674	1.06855	2.05414	0.946981	0.894559	1.4792
Novel00746	Chr15	-	11495125	11525266	2438	180	102	85	218	155	123	100	172	186	204	311	189	405	368	84	141	66	134	28	217	77	102	153	294	233	298	245	7.18555	4.27517	3.90319	9.02222	5.06365	5.52753	4.36101	7.45842	8.47397	9.06517	15.1368	9.19	18.138	15.7643	4.64284	8.68316	6.49177
Novel00747	Chr15	-	12824646	13067459	13711	179	202	237	117	190	551	149	776	1280	859	1589	2460	1646	1384	279	172	250	283	377	2167	795	192	1411	967	1198	1731	1526	1.39302	1.65052	2.12161	0.943972	1.21005	4.82719	1.26675	6.55989	11.3684	7.44141	15.077	23.3188	14.3708	11.5579	6.7659	4.26024	6.00691
Novel00748	Chr15	-	12946188	12949345	3045	10	12	40	18	13	61	17	33	197	55	291	221	93	329	97	15	23	27	23	315	26	25	90	90	130	157	129	0.163874	0.20647	0.75402	0.30581	0.17434	1.12533	0.30434	0.587428	3.68437	1.0033	5.81421	4.41132	1.70978	5.78557	1.66061	1.31324	6.51219
Novel00749	Chr15	-	13314081	13317580	3473	30	17	45	28	16	37	33	20	99	89	141	236	121	166	30	29	31	44	11	274	24	12	108	84	71	157	125	0.432906	0.257565	0.746961	0.41889	0.188946	0.601053	0.520219	0.313497	1.6304	1.42962	2.48073	4.14812	1.95887	2.57052	0.731139	0.3304	1.30553
Novel00750	Chr15	-	13318123	13332439	14254	168	313	86	83	83	337	212	127	2058	908	2093	2388	2573	1247	242	315	344	281	306	5084	545	159	1276	704	628	4246	1702	0.589822	1.15378	0.347315	0.302106	0.23847	1.33193	0.813106	0.484335	8.246	3.54859	8.95919	10.212	10.1344	4.69805	2.02546	0.836742	1.24641
Novel00751	Chr15	-	13685576	13691287	5639	213	591	150	97	163	499	96	200	1262	605	2182	1583	1277	1022	344	210	435	298	592	3010	574	190	1266	698	1048	3012	1507	2.3232	6.76798	1.88196	1.09685	1.45492	6.12697	1.14387	2.36956	15.7091	7.34548	29.0167	21.0307	15.6259	11.9618	6.53107	1.57785	4.47174
Novel00752	Chr15	-	13728996	13820207	8838	211	198	179	102	193	135	80	119	841	634	853	1507	1511	802	201	142	102	192	175	829	175	53	354	219	346	846	414	2.55492	2.51724	2.49322	1.28046	1.91248	1.84021	1.05824	1.56521	11.6219	8.5456	12.5931	22.2267	20.5261	10.421	5.22879	2.63382	2.34352
Novel00753	Chr15	-	13805019	13825687	2310	71	47	78	64	55	36	41	39	106	70	290	163	166	178	29	28	33	89	31	199	71	41	86	102	100	150	131	2.52701	1.75636	3.19343	2.36156	1.60198	1.44242	1.59416	1.5078	4.30568	2.77336	12.5845	7.06649	6.62833	6.79844	1.96728	2.18547	1.26357
Novel00754	Chr15	-	13808012	13817182	2022	0	1	0	0	1	0	0	0	0	0	1	1	2	0	0	0	2	1	0	0	1	0	0	0	2	0	0	0	0.0259109	0	0	0.0201958	0	0	0	0	0	0.0300887	0.0300596	0.0553724	0	0.0568357	0	0
Novel00755	Chr15	-	13899823	13912415	12593	58	12	29	32	23	28	38	17	115	136	122	337	455	91	15	19	10	28	18	176	33	36	99	145	75	226	93	0.229824	0.0499246	0.132184	0.131458	0.0745831	0.124901	0.164495	0.0731725	0.520059	0.599881	0.589408	1.62654	2.02268	0.386945	0.465418	0.404146	0.0952961
Novel00756	Chr15	-	14069267	14079095	889	9	5	4	2	4	9	3	4	8	6	5	8	22	12	12	5	13	5	5	19	8	5	7	11	11	12	1	0.567758	0.331174	0.290265	0.130804	0.206503	0.639149	0.206748	0.274102	0.575967	0.421338	0.384573	0.61472	1.55701	0.812348	1.88873	2.36357	1.01143
Novel00757	Chr15	-	14205530	14211768	677	31	8	7	11	14	4	20	23	26	54	57	17	80	14	2	12	6	2	11	66	5	21	19	63	39	199	49	2.60858	0.706803	0.677569	0.959632	0.964085	0.378915	1.83854	2.10233	2.49691	5.05819	5.84797	1.74244	7.55231	1.26419	1.06589	0.875764	0.963674
Novel00758	Chr15	-	14387878	14411033	22861	37	27	38	31	29	53	49	42	248	121	190	643	626	371	38	17	28	36	59	265	84	40	127	130	79	136	98	0.0807614	0.0618773	0.0954111	0.0701509	0.0518018	0.130232	0.116842	0.0995823	0.617789	0.293999	0.505642	1.70954	1.53293	0.868993	0.218674	0.249884	0.212475
Novel00759	Chr15	-	14411783	14454737	13557	101	168	167	112	111	120	54	61	484	358	1356	815	541	952	117	79	138	210	55	557	125	40	201	227	165	385	170	1.21765	2.12656	2.31596	1.39988	1.09514	1.62863	0.711206	0.798845	6.65938	4.80445	19.9319	11.9681	7.31722	12.3163	1.99912	1.36764	3.00986
Novel00760	Chr15	-	14458465	14467671	3323	0	0	0	0	0	0	0	0	0	1	0	10	85	9	0	0	0	1	0	0	0	0	0	0	0	0	0	0	0	0	0	0	0	0	0	0	0.0167157	0	0.182908	1.43197	0.145027	0.0691675	0.218796	0.0171971
Novel00761	Chr15	-	15955562	15960690	2798	1	0	7	0	0	0	0	5	0	0	1	0	0	1	1	1	0	0	1	0	1	9	0	0	2	0	1	0.019326	0	0.155615	0	0	0	0	0.104964	0	0	0.0235629	0	0	0.0207387	2.51475	2.27281	7.76848
Novel00762	Chr15	-	17387715	17391403	842	20	13	27	21	22	11	61	179	419	359	169	145	8	31	16	74	39	13	64	312	69	79	213	85	251	302	344	1.20385	0.821583	1.86947	1.31048	1.0837	0.745374	4.01118	11.7038	28.7835	24.0545	12.4027	10.6311	0.540231	2.00237	0.277254	0.438516	2.75734
Novel00763	Chr15	-	17998480	18014660	907	0	0	0	0	0	0	0	3	0	0	0	0	0	0	0	0	0	0	16	0	1	0	1	0	1	0	0	0	0	0	0	0	0	0	0.179284	0	0	0	0	0	0	0	0	0
Novel00764	Chr15	-	20358466	20470198	790	0	0	0	0	0	1	4	2	0	0	0	0	0	0	0	0	0	0	34	1	0	37	0	0	3	0	1	0	0	0	0	0	0.0766359	0.297477	0.147895	0	0	0	0	0	0	0	0	0
Novel00765	Chr15	-	21255329	21258100	2667	21	2	0	0	0	1	0	29	47	3	125	2	25	50	1	7	39	3	232	34	2	7	44	83	153	11	51	0.39291	0.0392889	0	0	0	0.0210627	0	0.589391	1.0036	0.0624819	2.85149	0.0455796	0.524761	1.00389	0	0.116834	0.385687
Novel00766	Chr15	-	24306912	24308295	1384	22	12	18	16	41	6	2	7	6	14	9	8	10	4	11	14	29	23	1	8	3	3	6	7	10	13	5	0.793202	0.454264	0.746529	0.598068	1.20973	0.243529	0.0787755	0.274151	0.246887	0.561885	0.395632	0.351332	0.40449	0.154761	0.456698	0.975616	0.330323
Novel00767	Chr15	-	29436482	29439938	965	56	0	0	38	0	0	68	0	0	16	0	0	7	0	0	77	2	0	0	0	0	69	0	34	0	14	0	3.26065	0	0	2.29387	0	0	4.32539	0	0	1.03704	0	0	0.457258	0	0	0.666582	0
Novel00768	Chr15	-	31488219	31500139	1650	13	6	10	14	18	9	4	15	8	28	7	16	19	12	5	29	14	7	0	2	10	5	7	16	10	6	6	0.393149	0.190515	0.347878	0.438946	0.445482	0.306404	0.132152	0.49276	0.276115	0.942605	0.258107	0.589386	0.644635	0.389435	0.835795	1.63667	1.03902
Novel00769	Chr15	-	32485222	32486658	1437	18	0	21	18	0	44	30	0	19	17	2	23	57	0	3	3	0	5	0	52	49	28	38	36	0	53	0	0.625048	0	0.838828	0.648011	0	1.72001	1.13805	0	0.752975	0.657125	0.0846756	0.972825	2.22056	0	0.439854	0.939633	0
Novel00770	Chr15	-	32654408	32684031	1107	10	0	1	4	4	0	5	1	0	5	15	0	30	13	2	4	0	2	1	1	0	6	1	10	4	8	20	0.450764	0	0.0518517	0.18693	0.147555	0	0.246218	0.0489644	0	0.250887	0.824382	0	1.51711	0.62883	0	0.469131	1.13569
Novel00771	Chr15	-	32853578	32855489	595	0	0	0	0	0	0	0	0	0	0	0	0	0	0	0	0	0	0	0	0	0	0	0	0	0	0	0	0	0	0	0	0	0	0	0	0	0	0	0	0	0	0	0	0
Novel00772	Chr15	-	34055354	34057396	2043	1	3	11	5	14	3	1	1	9	2	10	12	3	1	15	4	6	6	4	2	2	2	4	0	8	0	2	0.0244247	0.0769335	0.309054	0.12661	0.279835	0.0824876	0.0266826	0.0265314	0.250875	0.0543773	0.297795	0.357007	0.0822048	0.0262101	0.140629	0	0.251744
Novel00773	Chr15	-	36393469	36395430	1872	13	0	2	1	2	0	1	1	5	14	0	17	27	2	2	21	1	2	0	1	0	0	0	3	0	6	0	0.346525	0	0.0613246	0.0276351	0.0436281	0	0.02912	0.0289549	0.152107	0.415411	0	0.551959	0.807425	0.0572086	0.0306949	0.305161	0.0305267
Novel00774	Chr15	-	36719337	36728470	1807	35	9	14	32	14	6	30	5	39	83	17	46	70	18	11	51	11	20	1	16	5	3	2	6	3	28	3	1.49528	0.403704	0.688011	1.41734	0.489471	0.288566	1.40015	0.232036	1.90154	3.94722	0.885505	2.39375	3.35505	0.825215	2.36141	3.6015	1.22316
Novel00775	Chr15	-	38042656	38072304	1136	62	16	2474	2120	2210	2525	2767	1892	0	17	2	4	0	0	2	0	11	118	757	1	979	69	271	17	35	0	14	2.88599	0.781966	132.469	102.308	84.1859	132.313	140.706	95.6653	0	0.880866	0.113506	0.226793	0	0	0	0.0968896	0.0533077
Novel00776	Chr16	+	877530	889205	3876	73	46	67	77	86	76	54	41	115	51	87	244	167	91	29	20	27	57	45	161	91	57	81	169	72	115	102	1.49966	0.992186	1.58328	1.63995	1.44582	1.75761	1.21189	0.914923	2.69621	1.16627	2.1791	6.10557	3.84887	2.00609	2.05809	1.06902	0.564636
Novel00777	Chr16	+	2355445	2367987	5135	323	392	396	497	311	426	456	332	494	266	295	539	135	266	376	335	446	524	275	605	592	310	635	555	418	411	455	3.13877	3.99953	4.42655	5.00706	2.47321	4.66021	4.84085	3.5045	5.47861	2.87738	3.49516	6.37987	1.47176	2.77382	4.4984	1.71929	2.30364
Novel00778	Chr16	+	2548023	2555249	718	18	9	1	17	5	0	10	10	2	11	13	2	7	35	0	19	15	1	8	2	2	8	1	17	20	4	9	1.44637	0.759301	0.0924312	1.4162	0.328791	0	0.87782	0.872844	0.18341	0.983913	1.27361	0.19575	0.631031	3.01796	0	1.00353	1.6564
Novel00779	Chr16	+	2721159	2741635	20477	3	1	0	0	5	1	2	4	29	14	4	70	45	3	1	1	0	0	1	13	3	3	10	8	19	9	4	0.00731059	0.00255857	0	0	0.00997116	0.00274328	0.00532428	0.0105882	0.0806521	0.0379767	0.0118844	0.207776	0.123024	0.00784499	0.176785	0.0355061	0.0251166
Novel00780	Chr16	+	4177574	4178286	713	7	31	4	10	35	40	10	84	322	215	472	297	1065	2192	29	16	28	40	15	80	55	40	7	128	70	50	25	0.489898	2.2779	0.322019	0.725567	2.00457	3.15142	0.764553	6.38584	25.7188	16.7496	40.2752	25.3181	83.6189	164.622	35.9433	30.6644	40.6353
Novel00781	Chr16	+	7376072	7388005	11918	0	0	0	0	0	0	0	0	0	0	11	1	1	1	0	0	0	0	0	2	0	0	0	1	3	0	3	0	0	0	0	0	0	0	0	0	0	0.105674	0.00959742	0.00883965	0.00845528	0	0	0.018047
Novel00782	Chr16	+	7893974	7896362	1118	1	4	4	0	1	2	0	2	21	1	13	11	20	60	3	3	1	2	0	8	0	1	3	1	3	5	1	0.0446329	0.187448	0.205366	0	0.0365258	0.10049	0	0.0969653	1.0697	0.0496837	0.707435	0.598019	1.00146	2.87374	0.513961	0.139355	0.306686
Novel00783	Chr16	+	12593776	12598687	965	4	10	17	5	41	13	2	33	0	0	0	0	0	0	3	0	7	6	25	0	0	1	0	0	0	0	0	0.206838	0.54292	1.01119	0.268046	1.735	0.756749	0.11298	1.8536	0	0	0	0	0	0	0	0	0
Novel00784	Chr16	+	14836289	14838408	2054	0	20	17	0	39	57	0	26	113	3	89	196	5	295	4	0	4	14	22	42	19	5	20	1	29	0	21	0	0.556471	0.518214	0	0.845778	1.70044	0	0.74843	3.41753	0.0884966	2.87558	6.32659	0.14865	8.38898	3.78394	0	2.48856
Novel00785	Chr16	+	16375259	16379997	4739	1	1	0	7	0	3	1	54	0	0	0	0	0	0	0	2	0	1	60	1	41	20	8	52	27	6	3	0.0119922	0.0125911	0	0.0870296	0	0.0405004	0.0131009	0.703436	0	0	0	0	0	0	0	0	0.0137337
Novel00786	Chr16	+	17490429	17495395	771	45	48	35	82	109	9	25	47	33	44	24	15	42	64	10	35	35	35	10	26	17	19	11	76	64	51	49	3.72385	4.17049	3.33166	7.03499	7.38161	0.838419	2.26006	4.22483	3.1166	4.05314	2.42147	1.51195	3.89921	5.68329	2.47758	3.96171	6.44431
Novel00787	Chr16	+	17580558	17581610	964	0	0	6	1	1	8	0	0	16	4	2	10	4	7	10	2	2	1	0	19	4	0	4	0	3	1	0	0	0	0.35726	0.0536648	0.0423609	0.466175	0	0	0.945207	0.230483	0.126223	0.630503	0.232288	0.388829	0.834494	0	0.47424
Novel00788	Chr16	+	17593630	17605767	2975	11	7	29	50	33	18	7	10	21	14	15	22	27	10	30	9	12	47	5	22	26	4	25	13	10	11	10	0.294788	0.196961	0.893982	1.38918	0.723729	0.543036	0.204935	0.291104	0.642279	0.417642	0.490113	0.718136	0.811761	0.287579	2.46878	1.78502	0.890027
Novel00789	Chr16	+	23379302	23380282	464	0	14	13	0	7	2	0	12	7	0	3	1	0	7	5	0	6	14	1	5	2	0	5	0	2	0	5	0	1.58079	1.60818	0	0.616058	0.24213	0	1.40182	0.85914	0	0.393358	0.130992	0	0.807825	0.371514	0	0.246319
Novel00790	Chr16	+	26522775	26525843	1606	25	33	25	33	34	13	3	24	45	50	39	31	69	32	3	4	8	26	7	38	8	9	22	32	31	38	54	0.912575	1.26476	1.04974	1.24886	1.01567	0.534209	0.119633	0.951636	1.87468	2.03169	1.73573	1.37834	2.82569	1.25348	0.462377	0.227942	0.668862
Novel00791	Chr16	+	27065290	27078769	2562	0	0	0	0	1	0	0	3	0	0	0	0	0	3	5	6	19	2	3	0	0	0	0	1	2	0	1	0	0	0	0	0.0166813	0	0	0.066426	0	0	0	0	0	0.0656217	0.0469452	0.106072	2.1243
Novel00792	Chr16	+	29627655	29641016	2120	44	51	47	53	31	31	29	35	32	26	33	18	43	46	27	42	51	76	20	17	35	15	27	19	27	6	25	1.978	2.40719	2.43044	2.47013	1.14046	1.56883	1.4242	1.70912	1.64176	1.30109	1.80874	0.985629	2.16865	2.21908	1.2424	0.655008	1.75041
Novel00793	Chr16	+	29796250	29802998	1480	154	123	187	180	256	68	59	74	52	48	41	66	74	66	138	141	172	176	25	59	54	25	63	41	41	38	38	5.21339	4.3719	7.28206	6.31745	7.09225	2.59148	2.18199	2.72121	2.00905	1.80884	1.69228	2.72151	2.81047	2.39764	3.23559	3.41756	2.83016
Novel00794	Chr16	+	30270316	30274004	1236	61	28	73	80	101	41	39	69	69	9	39	50	37	94	24	38	62	57	31	38	39	21	40	43	55	29	42	2.46268	1.18687	3.39012	3.34841	3.33691	1.86338	1.72006	3.02593	3.17918	0.404464	1.91969	2.45876	1.67582	4.07237	1.7666	1.93277	1.47951
Novel00795	Chr16	+	31969101	31985990	4506	0	7	33	3	14	22	8	45	22	0	3	8	0	1	18	0	13	28	50	51	43	7	74	15	51	9	31	0	0.203069	1.04883	0.085935	0.316557	0.684291	0.241474	1.35059	0.693727	0	0.101062	0.269238	0	0.0296497	0.0636333	0	0.253138
Novel00796	Chr16	+	33596718	33600100	3383	281	171	283	305	286	81	36	97	61	55	32	69	90	48	162	288	150	360	20	67	95	61	62	77	38	38	35	4.14478	2.64824	4.8017	4.66407	3.45228	1.34499	0.580093	1.55417	1.02686	0.90306	0.575484	1.23968	1.48931	0.75976	1.12102	1.68862	1.31758
Novel00797	Chr16	-	882667	889877	3782	22	33	62	38	51	47	20	22	103	50	109	187	108	205	15	5	7	68	22	128	61	15	72	63	56	67	54	0.361116	0.568726	1.17065	0.646661	0.685075	0.868481	0.358636	0.392263	1.92951	0.913592	2.18141	3.7388	1.98882	3.61092	1.49323	0.785825	0.902304
Novel00798	Chr16	-	1061433	1081666	857	125	41	42	81	60	41	66	48	37	28	42	32	32	37	80	108	89	56	60	28	37	49	44	34	26	26	22	7.33818	2.52713	2.83623	4.92984	2.88253	2.70957	4.23275	3.06091	2.47894	1.82976	3.00618	2.2882	2.10754	2.33088	2.36604	2.56609	1.94968
Novel00799	Chr16	-	1336431	1352233	1029	78	63	64	49	112	39	27	17	54	11	72	51	20	131	62	30	87	109	12	47	44	6	36	16	40	15	59	3.78248	3.20766	3.57006	2.46347	4.44472	2.12905	1.43036	0.895492	2.98856	0.59379	4.25699	3.01244	1.08808	6.817	2.2895	1.16079	2.38802
Novel00800	Chr16	-	1496273	1498508	2132	425	674	255	209	367	76	82	128	95	76	77	84	70	122	427	540	807	319	36	80	75	84	92	67	56	30	49	9.98933	16.6331	6.89447	5.09288	7.05924	2.01094	2.10553	3.26805	2.54834	1.98847	2.20661	2.40488	1.84583	3.07714	10.7993	7.36306	13.378
Novel00801	Chr16	-	2077515	2083098	2455	612	699	496	492	639	178	110	169	93	88	66	108	96	129	86	205	359	587	24	146	163	163	157	171	134	85	114	19.7405	23.6728	18.4036	16.4529	16.8676	6.46347	3.87614	5.9214	3.42355	3.15972	2.59561	4.24324	3.47396	4.46516	1.63431	2.41704	2.65967
Novel00802	Chr16	-	2361780	2367981	6103	3	2	3	2	10	5	4	6	8	4	10	11	5	2	16	2	6	4	2	57	16	0	37	7	9	9	20	0.0329298	0.0230496	0.0378793	0.0227597	0.0898281	0.0617841	0.0479654	0.0715402	0.100218	0.0488749	0.133831	0.147071	0.0615722	0.023558	1.85806	0.228477	0.565677
Novel00803	Chr16	-	2710873	2741635	13840	0	0	0	0	0	0	0	0	0	0	0	2	1	0	0	0	0	0	0	0	0	0	0	0	0	0	0	0	0	0	0	0	0	0	0	0	0	0	0.0087833	0.0040449	0	0	0	0
Novel00804	Chr16	-	5064497	5065422	576	0	1	0	0	0	0	0	0	0	1	0	0	0	0	0	2	20	1	0	0	0	0	0	2	0	0	1	0	0.0909579	0	0	0	0	0	0	0	0.0964347	0	0	0	0	0	0	0
Novel00805	Chr16	-	7376088	7394983	11191	0	0	0	0	0	0	0	0	0	0	15	0	0	1	0	0	0	0	3	0	0	0	0	0	0	0	0	0	0	0	0	0	0	0	0	0	0	0.117059	0	0	0.00686856	0	0	0.0219905
Novel00806	Chr16	-	15989019	15993461	2073	90	80	16	75	13	0	1	58	0	0	0	0	0	0	18	134	818	69	18	0	20	4	2	1	0	0	1	4.65868	4.34786	0.952694	4.02486	0.550691	0	0.0565484	3.26121	0	0	0	0	0	0	0.0596067	0.269361	5.45376
Novel00807	Chr16	-	16032302	16049416	2029	403	189	196	274	305	230	368	220	350	184	304	277	377	574	407	527	412	341	165	234	206	156	165	176	232	174	179	14.6358	7.20672	8.18804	10.3165	9.06473	9.40323	14.6002	8.67889	14.5066	7.43853	13.4608	12.2534	15.3603	22.3698	5.35298	4.95138	11.188
Novel00808	Chr16	-	16375263	16376933	1328	0	0	0	0	0	0	0	0	0	0	0	0	0	0	0	0	0	0	0	0	0	0	0	0	0	0	0	0	0	0	0	0	0	0	0	0	0	0	0	0	0	0	0	0
Novel00809	Chr16	-	19040275	19041832	1558	0	0	1	0	0	1	0	0	41	0	0	10	0	0	1	0	0	4	0	130	21	0	26	0	0	0	0	0	0	0.0644942	0	0	0.063117	0	0	2.62348	0	0	0.682926	0	0	0.322814	0	0
Novel00810	Chr16	-	19188393	19205815	2042	0	0	0	0	1	1	0	0	20	7	14	0	2	0	0	0	0	0	0	1	0	0	4	9	14	7	8	0	0	0	0	0.019998	0.0275093	0	0	0.557774	0.190414	0.417116	0	0.05483	0	0	0.076297	0
Novel00811	Chr16	-	22361554	22365166	1830	114	163	130	117	209	112	108	81	113	91	103	48	121	98	59	46	89	132	39	128	104	85	91	126	156	174	120	3.1085	4.66659	4.07758	3.30751	4.66377	3.43798	3.21714	2.39918	3.5165	2.76214	3.4243	1.59424	3.70151	2.86756	1.16178	1.44731	1.43645
Novel00812	Chr16	-	23392644	23394204	1405	1	9	33	3	55	6	1	10	14	5	16	20	14	46	11	0	17	27	0	7	4	1	7	5	9	8	5	0.0355157	0.335605	1.34818	0.110462	1.59856	0.239889	0.038799	0.385791	0.56746	0.197674	0.692833	0.865202	0.557823	1.75315	0.899744	0.51748	0.691445
Novel00813	Chr16	-	24473015	24474887	1249	18	25	55	109	89	109	89	189	213	91	423	211	261	724	14	30	37	32	55	269	70	53	166	163	272	262	262	0.71913	1.04867	2.52761	4.51472	2.90984	4.9023	3.88441	8.20215	9.71183	4.04701	20.6045	10.268	11.6983	31.0394	3.54243	4.36585	5.03287
Novel00814	Chr16	-	25463060	25463951	804	305	218	468	485	550	222	183	312	197	143	214	118	193	375	229	353	375	531	68	146	204	135	140	128	118	124	143	18.9296	14.2057	33.4118	31.207	27.935	15.5108	12.4077	21.0342	13.9538	9.87952	16.1936	8.92051	13.4383	24.9754	8.64772	9.2368	11.7277
Novel00815	Chr16	-	26006788	26022755	5222	148	115	122	171	177	125	109	156	264	148	198	414	780	256	36	54	85	209	60	271	165	74	181	182	182	269	217	1.41424	1.15378	1.34101	1.69405	1.38413	1.34465	1.13785	1.61926	2.87906	1.57427	2.30682	4.81867	8.36184	2.62507	2.05768	2.5857	1.00678
Novel00816	Chr16	-	27225128	27227834	590	0	0	0	4	0	0	0	0	0	2	0	0	17	0	0	0	0	0	0	0	0	2	0	3	0	3	0	0	0	0	0.350732	0	0	0	0	0	0.188293	0	0	1.61303	0	0	0.176043	0
Novel00817	Chr16	-	29003264	29010389	2735	3025	2463	1603	2456	1894	2206	1944	2668	1803	1511	1683	1330	1369	1839	1540	2631	2854	2633	1285	1662	2046	1333	1289	1545	1225	1157	1582	123.727	105.771	75.4196	104.144	63.396	101.574	86.8628	118.537	84.1627	68.7956	83.9285	66.2606	62.8186	80.7159	44.0848	49.2936	56.1154
Novel00818	Chr16	-	29639178	29640997	1820	0	0	0	0	0	0	0	0	0	0	0	0	0	0	0	0	0	0	0	0	0	0	0	0	0	0	0	0	0	0	0	0	0	0	0	0	0	0	0	0	0	0	0	0
Novel00819	Chr17	+	587019	592818	961	0	1	2	0	3	4	0	3	0	0	0	1	0	6	6	0	1	8	0	0	0	0	2	0	0	0	0	0	0.0545179	0.119458	0	0.127479	0.233815	0	0.16921	0	0	0	0.0632471	0	0.334322	0.837099	0	0.23786
Novel00820	Chr17	+	2001958	2003226	1084	0	4	0	0	0	0	0	0	16	26	174	42	98	822	0	3	13	0	0	0	0	0	1	1	1	1	1	0	0.193327	0	0	0	0	0	0	0.840571	1.33229	9.76574	2.35496	5.06106	40.605	1.74927	0.287451	0.316306
Novel00821	Chr17	+	2007602	2009138	751	0	0	0	0	0	0	0	1	47	27	129	114	122	1230	6	5	22	0	0	0	0	0	0	3	0	2	2	0	0	0	0	0	0	0	0.0721753	3.56403	1.99701	10.4504	9.22633	9.09419	87.7006	4.97331	1.17558	1.36968
Novel00822	Chr17	+	2843732	2848640	753	0	0	5	7	0	38	532	133	0	0	0	0	0	0	0	0	6	0	355	0	9	2561	7	6	47	1	0	0	0	0.540488	0.681978	0	4.01999	54.6153	13.5764	0	0	0	0	0	0	0	0	0
Novel00823	Chr17	+	4833192	4834838	574	177	97	90	140	167	41	115	49	94	228	81	117	346	79	82	60	44	42	17	22	49	66	70	85	41	81	48	15.3872	8.85366	8.99997	12.6178	11.8808	4.01243	10.9215	4.62714	9.32609	22.0637	8.58535	12.389	33.7449	7.36975	9.40997	12.0332	6.7699
Novel00824	Chr17	+	5242007	5249443	1079	1732	1094	458	1552	949	456	748	620	1028	1442	941	1184	1009	1429	622	1165	1047	810	244	712	291	427	352	653	418	742	688	80.2471	53.2187	24.4096	74.5492	35.9826	23.784	37.8602	31.2036	54.3577	74.3713	53.1568	66.819	52.4469	71.0483	30.3577	32.8377	32.8443
Novel00825	Chr17	+	5614998	5616808	1755	2	0	0	4	1	0	10	4	1	9	54	0	26	3	0	1	0	0	1	0	0	7	0	17	8	28	13	0.0700346	0	0	0.145215	0.0286568	0	0.382545	0.152151	0.039964	0.350819	2.30549	0	1.02142	0.112731	0	0.18222	0.200512
Novel00826	Chr17	+	6849933	6850820	633	0	31	7	1	24	10	0	30	32	3	42	21	0	41	9	0	18	25	1	17	3	0	8	1	7	0	8	0	3.0529	0.755261	0.0972423	1.84222	1.0559	0	3.0566	3.42549	0.313231	4.80311	2.39923	0	4.12676	1.83616	0.097618	3.32993
Novel00827	Chr17	+	7096176	7123088	2010	5	0	29	3	0	17	2	3	42	0	0	27	0	0	14	2	0	34	1	56	18	0	29	7	3	7	2	0.149759	0	0.999156	0.0931565	0	0.573205	0.0654413	0.0976056	1.43568	0	0	0.985037	0	0	0.827768	0.0935164	0.0343013
Novel00828	Chr17	+	7117721	7122577	3045	12	8	35	21	14	38	31	28	57	27	34	59	33	12	13	4	5	25	6	117	12	11	67	53	44	63	43	0.414678	0.290259	1.39127	0.752348	0.395916	1.47827	1.17029	1.05104	2.24798	1.03861	1.43251	2.48341	1.27936	0.444991	0.795857	0.107894	0.356172
Novel00829	Chr17	+	7148290	7179958	1603	94	72	73	87	53	62	97	49	67	173	156	43	208	95	30	104	93	41	105	61	77	110	55	125	157	233	186	3.26414	2.62506	2.91593	3.13205	1.50612	2.42366	3.6797	1.84828	2.65523	6.68721	6.6047	1.81876	8.10309	3.54001	0.919694	4.51747	3.61884
Novel00830	Chr17	+	8036402	8037701	1300	28	72	34	47	30	94	58	78	104	121	133	73	82	112	3	9	15	67	95	227	91	56	87	111	114	187	182	1.07476	2.9017	1.50123	1.87034	0.942366	4.06182	2.4321	3.25222	4.5559	5.17009	6.22434	3.41306	3.53114	4.6133	0.486208	0.439431	1.84625
Novel00831	Chr17	+	8851620	8887459	2076	6	1	23	8	11	9	1	5	54	4	1	64	24	10	9	4	0	20	10	54	16	5	18	2	8	13	7	0.144219	0.0252369	0.635932	0.199356	0.216375	0.243529	0.0262585	0.130548	1.48132	0.107026	0.0293061	1.87377	0.647185	0.257935	1.19018	0.325205	0.330323
Novel00832	Chr17	+	10213108	10232191	2410	38	73	38	39	29	11	11	11	37	52	43	72	63	94	30	25	20	76	0	22	7	6	19	12	16	17	22	0.786799	1.58697	0.905059	0.837171	0.491386	0.256396	0.248813	0.247402	0.874316	1.19851	1.08552	1.81585	1.46342	2.08857	0.88218	0.495624	0.877344
Novel00833	Chr17	+	13437177	13439748	1814	20	12	21	7	11	3	6	1	21	11	16	43	37	36	13	13	34	25	4	15	1	4	9	3	4	11	4	0.610767	0.384762	0.737696	0.221622	0.274905	0.103135	0.200169	0.0331724	0.731899	0.373935	0.595735	1.59949	1.26763	1.17974	0.386824	0.286044	0.489622
Novel00834	Chr17	+	16510027	16513166	2960	264	278	653	469	492	1144	1139	1038	2181	1933	1804	1991	2204	2235	379	128	118	364	1210	1124	698	833	1005	1290	1487	1432	1532	5.4481	6.02353	15.5013	10.0342	8.30904	26.577	25.6782	23.2686	51.3669	44.4049	45.3905	50.0471	51.027	49.4947	9.03025	8.16148	10.0206
Novel00835	Chr17	+	19849531	19850276	672	0	0	0	0	0	0	0	0	0	0	0	0	0	1	0	0	0	0	0	13	0	0	0	0	0	0	0	0	0	0	0	0	0	0	0	0	0	0	0	0	0.0796834	0	0	0
Novel00836	Chr17	+	23725249	23729709	2775	5	28	18	30	0	11	2	64	107	72	24	41	0	3	0	26	159	57	6	128	39	1	64	29	51	151	92	0.16436	0.966383	0.68063	1.02239	0	0.407059	0.0718217	2.28526	4.01417	2.63461	0.961888	1.64163	0	0.105825	0	0.992129	0.301164
Novel00837	Chr17	+	23916982	23918385	1325	0	0	4	0	1	3	0	2	0	0	1	5	3	0	1	2	0	0	0	0	1	0	2	1	0	0	2	0	0	0.173282	0	0.0308195	0.127187	0	0.0818168	0	0	0.0459165	0.22936	0.126751	0	0.3903	0.313557	0.905709
Novel00838	Chr17	+	24186318	24191099	1522	8	7	16	7	2	7	2	18	7	2	6	7	4	1	18	9	13	37	34	2	25	3	12	8	15	2	2	0.262285	0.240961	0.603415	0.237931	0.0536608	0.258357	0.0716329	0.641042	0.261919	0.0729913	0.23984	0.279542	0.147126	0.0351822	0.792824	0.409457	0.713385
Novel00839	Chr17	+	24395207	24400108	3062	21	18	49	28	6	5	13	15	9	2	1	99	2	0	16	44	18	54	4	1	10	4	10	4	6	7	14	0.342225	0.307985	0.918547	0.473064	0.080018	0.0917278	0.231438	0.26553	0.167387	0.0362811	0.0198692	1.96514	0.0365653	0	0.262721	0.695377	0
Novel00840	Chr17	+	25140525	25145995	5392	0	0	1	1	0	0	0	0	0	0	0	0	0	0	0	0	0	1	0	0	0	0	0	0	0	1	0	0	0	0.0106454	0.00959438	0	0	0	0	0	0	0	0	0	0	0	0.0963145	0.233162
Novel00841	Chr17	+	28443697	28511346	967	0	5	0	0	1	0	0	0	0	0	0	0	0	0	0	0	20	0	0	0	0	0	0	0	0	0	6	0	0.270898	0	0	0.0422294	0	0	0	0	0	0	0	0	0	0	0	0
Novel00842	Chr17	+	30094769	30095796	666	0	0	0	0	0	0	0	1	20	7	3	0	1	0	0	0	0	0	0	14	0	0	5	8	8	11	10	0	0	0	0	0	0	0	0.0813868	1.71017	0.583821	0.274051	0	0.0840563	0	0.0862776	0.0779772	0
Novel00843	Chr17	+	30403577	30409873	854	220	247	158	305	227	735	284	479	542	1055	794	358	652	528	234	377	429	202	239	629	435	167	391	470	582	405	638	13.1315	15.4794	10.8483	18.8738	11.0882	49.3875	18.5186	31.0569	36.9213	70.0974	57.7829	26.028	43.6602	33.8193	16.7709	25.7179	23.9931
Novel00844	Chr17	+	30693979	30694486	508	21	6	31	20	45	35	19	31	89	26	54	83	83	167	36	29	49	38	8	92	28	20	43	38	39	62	59	2.06278	0.6188	3.50274	2.03673	3.61735	3.87026	2.03886	3.3077	9.97723	2.84292	6.46718	9.93066	9.14658	17.6031	7.01294	5.21373	6.29955
Novel00845	Chr17	+	31260575	31279014	1440	25	35	17	28	36	64	17	74	81	56	81	62	61	44	12	18	25	27	32	93	57	18	80	103	98	107	97	1.16479	1.71215	0.911108	1.35249	1.37263	3.35681	0.86528	3.74516	4.30704	2.90439	4.6013	3.51857	3.18849	2.19989	1.01938	1.30923	2.40109
Novel00846	Chr17	+	31358874	31359715	454	52	9	26	22	17	30	23	22	31	20	18	25	148	15	4	10	6	10	10	19	45	26	42	26	20	26	5	5.71538	1.0386	3.28721	2.50688	1.5291	3.71194	2.76165	2.62661	3.88857	2.44698	2.41214	3.34694	18.2495	1.76918	3.03758	6.29142	2.64331
Novel00847	Chr17	+	31569410	31571972	414	30	24	49	55	30	89	61	57	99	51	68	69	74	46	7	7	13	25	36	102	76	38	51	88	81	84	94	3.61591	3.0372	6.7937	6.87273	2.95912	12.0761	8.03206	7.46282	13.6182	6.84267	9.99295	10.1301	10.0064	5.9497	3.05348	3.0106	4.14101
Novel00848	Chr17	+	31660408	31661446	957	8	2	1	6	6	7	1	1	0	0	0	0	1	0	6	24	5	7	8	0	4	5	0	1	0	0	0	0.417134	0.109492	0.0599789	0.324344	0.256024	0.410887	0.056962	0.0566391	0	0	0	0	0.0584968	0	0.120085	0.651195	0.656849
Novel00849	Chr17	+	32726531	32745681	5117	13	6	64	26	17	122	35	23	105	11	11	87	140	27	23	7	2	41	36	69	185	69	62	59	34	7	6	0.244238	0.118355	1.38313	0.506421	0.261374	2.58029	0.718352	0.469384	2.25136	0.230049	0.25197	1.99093	2.95083	0.544344	1.12499	0.19553	0.279705
Novel00850	Chr17	+	32754319	32755453	1060	1	0	6	1	0	10	0	11	23	9	41	33	3	14	2	0	3	10	2	62	6	4	42	32	33	54	55	0.0470751	0	0.324905	0.0488046	0	0.529944	0	0.56249	1.23568	0.47162	2.35322	1.89222	0.158438	0.707228	0.542084	0.342952	0.215645
Novel00851	Chr17	+	32974993	33033720	2252	48	4	88	54	6	48	69	5	74	45	2	77	90	0	186	86	14	33	2	118	115	75	115	65	3	98	0	1.44899	0.12678	3.05577	1.69	0.148225	1.63119	2.27548	0.163955	2.54943	1.51215	0.0736109	2.83127	3.04799	0	1.42522	1.16244	0.069142
Novel00852	Chr17	+	33017747	33071328	504	6	0	7	8	0	11	13	0	17	3	0	24	10	0	25	19	0	16	0	22	29	12	13	34	0	17	0	0.652283	0	0.875378	0.901663	0	1.34622	1.54393	0	2.10921	0.363048	0	3.17806	1.21964	0	0.751123	0.792004	0
Novel00853	Chr17	-	390260	391339	1004	0	0	0	0	1	0	0	0	0	0	0	0	0	0	3	0	0	0	0	0	0	0	0	0	0	0	0	0	0	0	0	0.0406732	0	0	0	0	0	0	0	0	0	0.744016	0	3.35818
Novel00854	Chr17	-	1237184	1239300	1226	1	6	2	3	0	19	3	9	31	30	38	21	39	68	6	4	2	7	0	18	5	1	4	10	22	13	3	0.0578211	0.364253	0.133024	0.179836	0	1.23674	0.189499	0.565275	2.04567	1.93093	2.67891	1.47901	2.52987	4.21925	2.99622	7.88319	3.24467
Novel00855	Chr17	-	1406095	1410677	2762	215	205	231	192	308	206	123	154	230	129	164	247	168	138	85	129	180	264	103	251	157	99	168	129	171	125	171	5.38035	5.38631	6.64963	4.9813	6.30765	5.80334	3.36262	4.18624	6.56881	3.59352	5.00384	7.52897	4.71659	3.70588	3.65975	1.4064	2.29271
Novel00856	Chr17	-	1496150	1498012	1703	3	5	3	7	0	0	0	1	1	0	0	1	0	0	11	26	10	5	0	0	0	2	0	0	0	1	4	0.087903	0.153822	0.101115	0.212643	0	0	0	0.0318283	0.0334402	0	0	0.0356902	0	0	4.89244	4.33027	17.0465
Novel00857	Chr17	-	1867027	1868300	1181	0	0	0	0	3	0	0	0	0	0	0	0	0	0	0	0	0	0	0	0	0	0	0	0	0	0	0	0	0	0	0	0.103732	0	0	0	0	0	0	0	0	0	0.194618	0.439736	0.62904
Novel00858	Chr17	-	1874060	1878290	706	165	140	246	331	279	216	200	315	106	162	118	64	98	102	50	91	81	207	97	191	166	115	135	279	218	158	224	11.6621	10.3893	20.0005	24.2544	16.1377	17.1864	15.4427	24.1843	8.55037	12.7458	10.1686	5.50984	7.7708	7.73629	2.84863	5.66406	5.01848
Novel00859	Chr17	-	2235721	2238850	564	3	0	3	3	1	2	0	3	1	3	4	2	1	3	6	12	11	1	4	5	4	2	6	3	3	1	9	0.265424	0	0.305318	0.275175	0.072404	0.199199	0	0.288317	0.100973	0.295459	0.431485	0.215533	0.0992579	0.284826	0.305643	0.0920794	0.506613
Novel00860	Chr17	-	3888450	3909625	2549	169	21	20	109	21	30	95	34	56	69	35	49	276	97	17	102	9	51	12	55	21	83	12	143	35	201	50	4.30477	0.561627	0.586011	2.87845	0.437751	0.860246	2.64354	0.940747	1.62794	1.95646	1.08697	1.52029	7.88713	2.6514	0.938616	3.10165	0.700103
Novel00861	Chr17	-	4138762	4141396	2454	18	10	6	13	12	16	28	6	27	11	19	8	72	28	29	25	31	7	33	25	6	18	20	15	33	96	46	0.366012	0.213495	0.140342	0.274054	0.199686	0.366253	0.621986	0.132527	0.626575	0.248985	0.471047	0.198143	1.64249	0.610971	0.866362	2.45485	2.79442
Novel00862	Chr17	-	4892919	4894540	1622	104	44	53	102	81	54	77	39	72	69	49	104	221	62	69	61	34	37	19	50	50	93	59	83	58	71	44	3.19948	1.42123	1.87558	3.25324	2.03928	1.87016	2.58784	1.30329	2.52793	2.36295	1.83794	3.89714	7.62756	2.04681	2.12556	5.57109	1.93775
Novel00863	Chr17	-	5258056	5264198	662	8	28	44	26	34	19	12	55	12	15	12	10	15	18	3	1	6	49	11	53	32	10	27	21	42	9	34	0.694256	2.55125	4.39233	2.33923	2.41464	1.85619	1.13766	5.18469	1.18849	1.44904	1.26969	1.05705	1.46039	1.67626	0.799456	0.0903179	0.695689
Novel00864	Chr17	-	7096153	7122577	3158	0	0	0	0	0	0	0	0	0	0	0	0	0	0	0	0	0	0	0	0	0	0	0	0	0	0	0	0	0	0	0	0	0	0	0	0	0	0	0	0	0	0	0	0
Novel00865	Chr17	-	7493474	7498459	4715	106	26	146	96	59	73	49	75	65	19	31	138	72	26	176	186	76	88	34	241	130	78	134	89	70	137	105	1.46155	0.376398	2.31566	1.3723	0.665741	1.13311	0.738082	1.12331	1.02284	0.291622	0.521145	2.31768	1.11375	0.3847	4.19168	4.01801	1.68959
Novel00866	Chr17	-	7513200	7516327	2912	12	8	43	15	28	56	27	13	60	19	38	69	45	23	40	23	10	32	41	111	46	11	67	36	39	68	32	0.371461	0.260009	1.53114	0.481386	0.709308	1.95146	0.913053	0.437126	2.11968	0.654703	1.43418	2.60164	1.56276	0.764012	1.49712	0.805409	0.602655
Novel00867	Chr17	-	10213124	10232040	1904	0	0	0	0	0	0	0	0	0	0	0	0	0	0	0	0	0	0	0	0	0	0	0	0	0	0	0	0	0	0	0	0	0	0	0	0	0	0	0	0	0	0	0	0
Novel00868	Chr17	-	13514762	13569618	924	3	1	0	11	0	1	7	2	0	2	1	1	0	0	2	0	3	0	0	0	2	2	1	11	1	16	2	0.162012	0.056701	0	0.615868	0	0.0607945	0.412975	0.117324	0	0.12023	0.0658435	0.0657797	0	0	0.186561	0.674452	0
Novel00869	Chr17	-	13660245	13715091	261	3	7	11	15	9	5	14	7	1	4	2	0	2	3	10	0	6	0	7	11	10	13	4	11	16	14	10	0.573559	1.40514	2.41915	2.97316	1.40813	1.07613	2.92405	1.45374	0.218194	0.851285	0.466202	0	0.428977	0.615486	0.66047	1.98976	0.875799
Novel00870	Chr17	-	15494478	15523452	770	271	307	367	332	295	225	140	350	114	115	148	104	79	204	123	176	389	632	183	190	207	151	138	143	161	117	118	21.7758	25.9006	33.9223	27.6575	19.3987	20.3529	12.2895	30.5495	10.4544	10.2864	14.4996	10.179	7.12164	17.5904	7.12478	6.10482	8.00595
Novel00871	Chr17	-	20017776	20019132	1202	5	1	0	23	7	0	9	13	0	37	32	0	24	16	0	4	3	0	2	0	0	13	0	36	24	50	39	0.208436	0.0437692	0	0.994032	0.238806	0	0.40987	0.588678	0	1.71697	1.62645	0	1.12244	0.715753	0	0.52063	0.52515
Novel00872	Chr17	-	21172407	21173762	932	1	3	3	2	3	7	4	7	10	2	10	18	22	11	0	3	2	5	2	5	5	4	10	7	5	4	5	0.0535404	0.168643	0.184763	0.111015	0.131446	0.421908	0.23396	0.407109	0.611038	0.119198	0.652783	1.17387	1.32145	0.631996	0.801493	0.557219	1.04236
Novel00873	Chr17	-	25035344	25043689	2681	0	0	0	0	0	0	0	0	0	1	1	86	4	0	0	0	0	6	0	1	0	0	1	1	2	8	1	0	0	0	0	0	0	0	0	0	0.0282967	0.0309931	2.66282	0.114073	0	0	0	0
Novel00874	Chr17	-	25141577	25171072	5839	412	327	252	273	411	154	98	126	158	80	108	148	188	124	226	299	450	362	50	164	114	83	131	109	94	107	95	3.58414	2.98677	2.52175	2.46218	2.926	1.50816	0.931353	1.19067	1.56867	0.774705	1.14551	1.56825	1.83482	1.15758	0.641126	0.606607	0.717313
Novel00875	Chr17	-	26009335	26009706	345	2	15	14	9	13	4	0	12	19	14	40	12	7	9	3	5	10	10	3	8	3	3	7	8	15	9	21	0.289273	2.2779	2.32927	1.34955	1.53874	0.651294	0	1.88534	3.13631	2.25406	7.05385	2.1141	1.13586	1.39689	1.16587	0.602119	2.81588
Novel00876	Chr17	-	27869246	27886696	709	54	47	86	132	115	14	25	31	13	21	15	30	30	20	32	49	37	64	4	12	5	17	11	13	12	22	26	4.07036	3.71966	7.45677	10.3153	7.09384	1.18797	2.05863	2.53824	1.11833	1.76205	1.37854	2.7544	2.53692	1.61774	1.47558	1.72586	1.38117
Novel00877	Chr17	-	29125931	29127326	1154	0	0	1	0	0	1	0	0	45	122	285	80	295	473	1	0	19	4	1	4	14	10	7	18	6	15	1	0	0	0.0497399	0	0	0.0486777	0	0	2.2207	5.87232	15.0253	4.21355	14.3107	21.9479	6.47306	0.450024	0.346639
Novel00878	Chr17	-	29140837	29142849	882	0	0	0	1	1	7	0	0	10	121	171	0	3	6	0	0	0	0	2	2	3	4	11	19	5	36	5	0	0	0	0.0586541	0.0462992	0.445826	0	0	0.645677	7.62031	11.7954	0	0.190413	0.364267	0.0651484	0.117761	0
Novel00879	Chr17	-	29386780	29389183	1185	36	1	278	20	203	11	188	265	103	9	19	108	88	0	29	46	212	34	0	82	16	93	117	198	60	9	1	1.80723	0.052708	16.0535	1.0409	8.33972	0.621645	10.3102	14.4507	5.90112	0.502935	1.16293	6.60391	4.95611	0	0.115615	0.261231	0.0574908
Novel00880	Chr17	-	29418887	29422633	3747	93	52	102	60	111	35	13	22	66	36	107	110	155	149	55	76	21	93	9	50	39	23	43	37	31	36	24	1.2385	0.727081	1.56252	0.828389	1.20971	0.524711	0.189128	0.318249	1.0031	0.533672	1.73734	1.78432	2.31575	2.12932	0.720753	0.651412	0.747304
Novel00881	Chr17	-	30360577	30401944	1763	3048	3875	1861	2306	2831	1577	1396	1582	3801	5415	4380	4450	4547	5544	2345	2231	2517	2374	1076	2117	1840	1350	1389	1505	1399	1614	1909	93.4239	124.704	65.6149	73.2777	71.0113	54.4143	46.7443	52.6721	132.962	184.757	163.683	166.138	156.356	182.35	79.6617	65.6178	72.696
Novel00882	Chr17	-	30523871	30540923	960	26	16	36	47	40	9	4	11	6	16	14	14	15	14	7	11	13	33	2	11	9	9	8	13	9	21	11	1.35145	0.873196	2.15249	2.53276	1.70149	0.526632	0.227136	0.621083	0.355929	0.925773	0.887242	0.886381	0.874711	0.780898	0.598551	0.378677	0.476216
Novel00883	Chr17	-	31670139	31676348	1068	73	44	167	168	168	196	96	160	292	143	192	249	265	180	59	52	60	133	97	251	235	84	303	211	219	225	175	3.46591	2.19337	9.12062	8.26939	6.52752	10.4759	4.97927	8.25174	15.8221	7.55769	11.1143	14.3999	14.1152	9.1708	10.3878	7.95545	4.89356
Novel00884	Chr17	-	32209655	32211242	1588	1	2	12	3	7	8	0	7	18	13	33	23	43	41	2	8	2	12	0	34	6	2	9	23	22	35	25	0.0314229	0.0659846	0.433752	0.0977322	0.180007	0.282993	0	0.238933	0.645514	0.454725	1.2643	0.880321	1.51587	1.38252	0.940796	0.555956	0.467819
Novel00885	Chr17	-	33523711	33524938	1228	34	5	11	23	12	7	45	8	14	13	19	33	67	5	23	27	2	8	12	11	6	33	12	25	10	26	14	1.38159	0.213321	0.514168	0.968939	0.399048	0.320211	1.99761	0.353118	0.649252	0.588032	0.941327	1.63335	3.05436	0.218026	0.467923	0.845811	0.186143
Novel00886	Chr17	-	33526500	33526806	307	3	0	5	7	3	5	4	2	29	7	47	35	34	85	7	4	2	7	2	23	1	3	4	4	9	14	11	0.487619	0	0.93485	1.17958	0.399048	0.914887	0.710262	0.353118	5.37952	1.26653	9.31418	6.92937	6.1999	14.8258	1.12301	0.338324	0.744572
Novel00887	Chr18	+	43420	98486	3646	1	0	0	0	0	0	0	0	0	0	0	8	71	5	9	4	0	0	0	0	0	0	0	0	0	0	0	0.0136861	0	0	0	0	0	0	0	0	0	0	0.133364	1.09015	0.0734329	0.1576	0.142438	0
Novel00888	Chr18	+	850510	867992	1830	0	0	1	0	0	0	0	625	0	1	0	0	0	0	0	0	0	1	773	0	0	131	1	9	2	0	0	0	0	0.031366	0	0	0	0	18.5122	0	0.0303532	0	0	0	0	0	0	0
Novel00889	Chr18	+	1164340	1164951	535	270	165	373	390	356	47	30	51	61	53	55	56	116	108	113	179	144	417	2	62	26	46	36	39	23	29	31	26.263	16.8511	41.7351	39.3291	28.3383	5.14655	3.18787	5.38866	6.77168	5.73871	6.52274	6.6349	12.6586	11.2731	9.52081	9.51595	7.90908
Novel00890	Chr18	+	1551104	1575481	2024	206	97	38	222	43	36	120	41	40	90	23	35	44	13	26	54	32	39	28	66	40	56	48	96	39	98	59	7.48131	3.69869	1.58748	8.35859	1.27798	1.47181	4.76093	1.61743	1.6579	3.63841	1.01842	1.54826	1.79271	0.506634	0.710943	2.3434	0.415909
Novel00891	Chr18	+	2483288	2501660	602	212	189	143	213	202	118	169	241	63	136	78	77	74	64	28	65	103	218	123	102	96	97	101	112	115	105	103	18.0524	16.8977	14.0071	18.8039	14.0765	11.3115	15.7212	22.2919	6.12247	12.8913	8.09808	7.98651	7.06933	5.84817	4.90281	5.93771	6.14367
Novel00892	Chr18	+	3638333	3638682	247	0	2	3	4	6	13	1	3	33	14	30	12	36	63	4	4	2	8	3	31	7	6	4	28	22	35	42	0	0.424225	0.697164	0.83778	0.991965	2.95653	0.220699	0.658344	7.60853	3.14838	7.3894	2.9529	8.15924	13.6578	1.16318	0.630763	1.85088
Novel00893	Chr18	+	3706180	3707223	695	38	24	42	62	47	125	38	83	415	152	480	640	660	516	16	13	15	43	40	655	142	61	360	274	222	275	515	2.7481	1.82232	3.4939	4.64846	2.78157	10.1765	3.00215	6.52015	34.2518	12.2363	42.3231	56.3761	53.5475	40.0441	10.826	13.6982	8.53047
Novel00894	Chr18	+	3760072	3760940	532	19	7	34	29	18	114	13	46	382	65	189	439	366	195	34	13	8	31	19	535	119	48	209	151	113	188	258	1.78549	0.690663	3.67532	2.82534	1.38427	12.06	1.33458	4.69561	40.9687	6.79946	21.6547	50.2497	38.5861	19.6643	11.687	9.29118	6.99526
Novel00895	Chr18	+	3969720	3970228	260	26	18	0	30	37	0	25	76	2	95	374	1	354	327	0	13	11	0	34	4	2	76	0	209	211	392	479	5.16889	3.75718	0	6.18322	6.01963	0	5.42955	16.4123	0.453775	21.0235	90.6532	0.242153	78.954	69.7608	0	25.0353	11.839
Novel00896	Chr18	+	5212106	5217179	1087	483	353	699	641	702	262	163	297	256	216	217	198	184	267	127	165	184	795	43	226	251	174	217	205	143	153	185	22.1725	17.0141	36.9112	30.5067	26.3724	13.5397	8.17439	14.81	13.412	11.0377	12.1455	11.0713	9.47617	13.1528	5.12761	3.72655	4.83664
Novel00897	Chr18	+	5832772	5836893	911	7	1	151	44	30	312	136	98	0	0	0	0	0	0	1	2	5	42	56	0	213	58	47	16	19	2	2	0.468227	0.0702302	11.6185	3.05127	1.64219	23.4937	9.93796	7.12058	0	0	0	0	0	0	0	0	0
Novel00898	Chr18	+	6003338	6011475	3228	32	6	22	78	13	142	197	34	0	0	0	0	0	0	0	24	17	17	20	1	68	14	9	19	2	1	0	0.505153	0.0994465	0.399492	1.27655	0.167943	2.52348	3.39734	0.583019	0	0	0	0	0	0	0.0181781	0	0
Novel00899	Chr18	+	6049632	6056035	622	0	0	0	0	0	0	0	0	0	0	0	0	0	0	1	0	3	1	0	0	0	0	0	0	0	0	0	0	0	0	0	0	0	0	0	0	0	0	0	0	0	1.10857	0.751439	0.367498
Novel00900	Chr18	+	8959047	8977029	3347	2	3	6	3	3	7	0	7	17	2	24	7	7	25	3	6	4	12	5	16	4	4	16	12	25	6	6	0.0492107	0.0775026	0.169822	0.076528	0.0604081	0.193895	0	0.187093	0.477381	0.0547795	0.719993	0.209794	0.19323	0.6601	0.255004	0.307295	0.112714
Novel00901	Chr18	+	9137347	9151646	438	3	5	6	5	10	15	4	11	37	28	14	62	39	32	25	1	4	4	5	35	14	10	33	22	4	22	23	0.341778	0.598079	0.786299	0.590558	0.932326	1.92377	0.497832	1.36128	4.81074	3.55091	1.94464	8.60362	4.98465	3.91213	3.80449	3.31991	1.56564
Novel00902	Chr18	+	11083366	11106492	3168	0	0	0	0	0	0	0	0	0	0	26	0	217	90	0	0	5	0	0	0	0	0	0	0	0	1	0	0	0	0	0	0	0	0	0	0	0	0.720649	0	5.53439	2.19556	0.0523562	0.851745	0.416553
Novel00903	Chr18	+	12229935	12235013	869	648	929	4	1746	2202	1	621	1065	1	165	75	1	142	192	0	261	417	2	162	1	2	299	0	206	104	33	124	41.8847	63.0465	0.297408	117.002	116.477	0.0727644	43.8502	74.7757	0.0737678	11.872	5.91057	0.0787311	10.2971	13.3175	0	5.2471	8.58669
Novel00904	Chr18	+	15048407	15051122	2464	13	6	35	16	5	22	3	8	119	27	71	169	94	156	23	15	12	45	4	92	3	2	31	14	13	55	32	0.263269	0.127577	0.815338	0.335928	0.082865	0.501554	0.0663709	0.175986	2.75036	0.608666	1.75308	4.16879	2.13566	3.39017	2.07549	1.55967	0.927693
Novel00905	Chr18	+	18190815	18197510	1037	2	0	8	3	7	1	0	2	0	0	0	0	0	0	1	2	1	6	0	0	0	0	0	0	0	0	0	0.0962384	0	0.442814	0.149661	0.275652	0.0541698	0	0.104539	0	0	0	0	0	0	0	0	0
Novel00906	Chr18	+	18577740	18605654	447	1	0	0	1	0	2	1	6	2	0	5	0	0	0	0	0	0	0	2	0	1	2	0	8	2	7	14	0.111632	0	0	0.115734	0	0.251338	0.121952	0.727565	0.254804	0	0.68053	0	0	0	0	0	0
Novel00907	Chr18	+	19334922	19336342	1411	12	10	10	6	8	21	16	42	218	70	240	302	336	172	20	16	7	12	13	101	8	17	67	96	78	109	50	0.668299	0.584729	0.640623	0.346426	0.364606	1.31658	0.97344	2.54079	13.8558	4.33956	16.2963	20.4863	20.9931	10.2792	7.56739	5.39035	6.63301
Novel00908	Chr18	+	21810603	21842259	7726	34	21	44	45	117	168	97	152	370	54	284	357	380	167	6	4	6	14	86	286	188	69	273	211	220	156	215	0.367943	0.238609	0.547732	0.504875	1.03617	2.04668	1.14676	1.7868	4.56973	0.650511	3.74721	4.70584	4.61352	1.93936	0.5857	0.630717	0.433768
Novel00909	Chr18	+	21818921	21831751	8571	11	186	41	14	60	100	57	149	162	103	290	114	85	150	17	21	118	166	72	155	72	23	111	66	223	55	128	0.126183	2.2402	0.54101	0.166497	0.563253	1.29136	0.714304	1.85663	2.12085	1.31524	4.05596	1.59287	1.09389	1.84646	0.0528376	0.298464	0.604301
Novel00910	Chr18	+	27965495	27995741	1736	10	2	5	8	2	76	1	4	52	0	42	56	33	44	50	12	27	44	4	31	19	2	42	9	5	15	7	0.295089	0.0619654	0.169721	0.244745	0.0482979	2.52468	0.0322369	0.128217	1.75123	0	1.51109	2.01284	1.09248	1.39331	1.29126	0.460669	0.304147
Novel00911	Chr18	+	28345594	28349051	2487	65	13	23	110	33	61	43	25	1	54	107	13	191	131	7	33	27	14	14	0	42	65	14	111	53	52	49	1.81504	0.381137	0.738778	3.18445	0.754104	1.91753	1.31172	0.758305	0.0318683	1.67851	3.64288	0.442163	5.98347	3.9254	0.0964648	3.25488	1.02332
Novel00912	Chr18	+	28536793	28544069	1093	66	40	49	78	44	52	72	90	24	28	10	20	28	6	11	23	27	35	24	12	27	37	34	45	32	23	19	3.16975	2.01701	2.70702	3.8837	1.72933	2.81141	3.77758	4.69521	1.31547	1.49692	0.585557	1.16998	1.50864	0.309224	0.608344	0.199934	0.110002
Novel00913	Chr18	+	29927506	29928613	912	6	6	16	21	4	27	7	5	16	10	19	29	10	21	8	2	28	22	5	29	17	2	19	10	16	19	8	0.328287	0.344683	1.00701	1.19122	0.179105	1.66305	0.418408	0.297169	0.9991	0.609061	1.26749	1.93271	0.613832	1.233	0.882075	0.683326	0.9399
Novel00914	Chr18	+	31294482	31296160	1617	2	2	0	2	4	0	2	0	5	7	5	17	22	10	2	0	0	0	1	8	1	1	10	3	5	0	0	0.0617188	0.0648012	0	0.0639863	0.101016	0	0.0674244	0	0.176094	0.240461	0.188124	0.639003	0.761653	0.331152	0.461961	0.0642335	0.141363
Novel00915	Chr18	+	31572411	31582108	3050	104	141	133	204	227	133	146	118	169	180	145	293	266	210	36	70	185	108	65	166	78	81	96	77	84	143	123	1.87891	2.6746	2.764	3.82097	3.35617	2.70498	2.88155	2.31572	3.48455	3.61997	3.19396	6.44774	5.39141	4.0713	2.20523	1.37259	1.42761
Novel00916	Chr18	+	31788060	31819350	1701	0	0	0	0	0	0	0	0	0	0	0	0	55	0	0	2	0	0	0	0	0	0	0	0	0	0	0	0	0	0	0	0	0	0	0	0	0	0	0	1.8101	0	0	0.0610615	0
Novel00917	Chr18	+	32834458	32836199	874	4	10	1	2	3	0	1	0	2	5	3	9	32	39	17	12	12	3	0	1	0	1	0	0	0	1	1	0.228374	0.599448	0.0656748	0.118382	0.140169	0	0.0623714	0	0.130317	0.317771	0.208831	0.625886	2.04967	2.38941	0.854682	1.66375	1.69999
Novel00918	Chr18	-	553370	554649	1069	8	5	5	13	9	2	2	8	16	12	3	8	13	7	4	3	2	11	0	2	7	8	8	5	2	13	6	0.37343	0.24505	0.268474	0.629119	0.343801	0.105097	0.101988	0.40564	0.852366	0.623533	0.170737	0.454858	0.680785	0.350637	0.215008	0.388646	0
Novel00919	Chr18	-	1123619	1127071	1506	17	5	18	17	11	14	5	10	20	19	41	28	26	37	12	3	6	12	7	16	11	7	12	9	8	9	3	0.563276	0.173943	0.686053	0.58397	0.29827	0.522203	0.180985	0.359918	0.756291	0.700784	1.65632	1.13005	0.96648	1.31557	0.381546	0.310355	0.341509
Novel00920	Chr18	-	1548605	1549957	1193	2	0	13	8	14	3	0	14	38	0	18	0	0	0	0	0	0	1	0	18	7	2	21	7	7	4	8	0.083654	0	0.62548	0.34691	0.479214	0.141259	0	0.636086	1.81396	0	0.917946	0	0	0	0	0	0
Novel00921	Chr18	-	3198888	3200751	1727	36	54	16	29	13	9	11	6	31	92	82	57	101	98	21	39	55	35	3	39	17	24	12	48	20	162	52	1.196	1.88359	0.611449	0.998838	0.35344	0.336596	0.399227	0.216526	1.17537	3.40231	3.32146	2.30658	3.7644	3.49376	1.64502	3.35385	2.7013
Novel00922	Chr18	-	3579883	3594393	199	0	4	0	1	0	2	0	11	11	0	0	0	2	0	0	0	0	0	4	5	0	0	6	0	0	1	0	0	1.0531	0	0.259964	0	0.564564	0	2.99618	3.14792	0	0	0	0.562628	0	0	0.260969	0
Novel00923	Chr18	-	3714889	3744486	890	4	17	2	13	23	1	1	24	4	2	6	2	1	10	0	1	5	23	8	1	9	3	0	1	6	1	3	0.273423	1.22008	0.15726	0.921271	1.28661	0.0769508	0.0746749	1.78204	0.312048	0.152182	0.50005	0.166522	0.076687	0.733524	0.236141	0	0.626256
Novel00924	Chr18	-	4881617	4886395	3102	115	69	162	201	267	55	26	66	99	100	71	186	224	116	69	52	58	87	15	64	78	47	71	59	56	85	67	1.84992	1.16539	2.99767	3.35213	3.51489	0.995994	0.456908	1.15327	1.81751	1.79066	1.39252	3.64448	4.04251	2.00241	2.723	2.62845	1.80538
Novel00925	Chr18	-	6442685	6443727	951	8	36	1	7	0	2	0	0	0	0	0	0	0	0	0	7	51	19	1	1	3	2	2	0	0	0	0	0.419766	1.98328	0.0603573	0.380789	0	0.118137	0	0	0	0	0	0	0	0	0	0.163826	0.0600903
Novel00926	Chr18	-	8958861	8962208	3250	0	0	0	0	0	0	0	0	0	0	0	0	0	0	0	0	0	0	0	0	0	0	0	0	0	0	0	0	0	0	0	0	0	0	0	0	0	0	0	0	0	0	0.0159793	0
Novel00927	Chr18	-	9268140	9323742	4020	14	60	15	14	32	19	16	39	46	30	61	86	90	137	22	15	20	42	25	74	22	28	38	38	39	84	122	0.310625	1.39773	0.382836	0.322037	0.581035	0.47457	0.387818	0.939947	1.1648	0.740948	1.65016	2.3242	2.24025	3.26188	1.27748	0.969843	2.1598
Novel00928	Chr18	-	13299587	13308569	1701	2	14	147	5	1	123	1	1	183	2	11	110	1	1	39	2	1	192	1	179	177	7	125	1	3	6	5	0.07409	0.544532	6.26412	0.19203	0.0303162	5.12948	0.0404697	0.0402403	7.73691	0.0824742	0.496833	4.96351	0.0415601	0.039753	1.87697	0	0.169698
Novel00929	Chr18	-	13343765	13365141	2372	344	194	388	258	315	306	74	197	340	178	363	342	626	522	340	260	194	493	81	415	255	98	193	195	245	272	286	8.14301	4.82163	10.565	6.33164	6.10213	8.1543	1.91363	5.06552	9.18527	4.69035	10.4766	9.86096	16.6245	13.2598	7.76867	7.16909	8.56646
Novel00930	Chr18	-	13346329	13350591	1192	7	17	2	8	1	5	0	3	10	45	56	11	18	134	6	35	37	24	0	7	0	1	4	1	3	3	2	0.293035	0.747198	0.0963084	0.347201	0.0342583	0.23563	0	0.136419	0.477758	2.09697	2.85823	0.560893	0.845358	6.01958	0.578465	0.435678	0.767059
Novel00931	Chr18	-	16692214	16693687	1312	122	128	119	136	112	102	58	80	61	92	96	59	69	88	312	231	221	102	43	86	133	49	56	79	76	54	80	4.64006	5.11139	5.20623	5.36256	3.48599	4.36719	2.40986	3.3051	2.64777	3.89502	4.45166	2.73327	2.94415	3.59159	3.45992	3.2458	4.66053
Novel00932	Chr18	-	18629562	18684140	888	2	7	2	3	2	13	4	9	39	30	34	14	13	8	17	6	15	6	4	3	5	2	4	0	2	10	8	0.158412	0.58213	0.182222	0.246347	0.129638	1.15915	0.346112	0.774337	3.5254	2.64507	3.2834	1.35068	1.15517	0.679965	0.456039	0.412165	0.907078
Novel00933	Chr18	-	20227192	20250932	761	609	493	852	1026	708	659	672	1050	255	264	225	179	195	166	154	270	444	802	448	370	790	430	419	412	359	268	371	39.9328	33.941	64.2636	69.7476	37.9919	48.6448	48.1373	74.7882	19.0827	19.2697	17.988	14.2966	14.3448	11.6805	10.3445	10.7824	10.0625
Novel00934	Chr18	-	20338620	20340109	1403	985	1336	925	1206	1047	1331	1799	2171	394	604	487	14	23	48	947	2003	1792	717	1132	383	1218	806	494	761	1197	543	410	35.0829	49.961	37.8978	44.5324	30.5176	53.3674	69.9987	83.9943	16.0156	23.9472	21.1483	0.607371	0.919039	1.8346	37.61	78.0289	128.364
Novel00935	Chr18	-	21705568	21727711	999	49	0	2	82	0	4	57	2	0	62	2	3	164	0	0	60	4	0	5	1	5	22	4	84	2	71	6	2.44753	0	0.114915	4.24634	0	0.224921	3.11033	0.108516	0	3.44732	0.121801	0.182524	9.19015	0	0	4.88657	0
Novel00936	Chr18	-	21810916	21842795	2060	5	2	0	0	0	0	4	1	3	3	6	8	23	3	1	0	0	1	1	9	3	2	2	5	5	6	3	0.150754	0.0633133	0	0	0	0	0.131753	0.0327514	0.10323	0.100688	0.220566	0.293803	0.77799	0.0970646	0.0347196	0.094138	0
Novel00937	Chr18	-	21822820	21826270	1482	0	0	0	0	0	0	0	0	0	0	0	0	0	0	0	0	0	0	0	0	0	0	0	0	0	0	0	0	0	0	0	0	0	0	0	0	0	0	0	0	0	0	0	0
Novel00938	Chr18	-	21824138	21831732	2668	0	0	0	0	0	0	0	0	0	0	0	0	0	0	0	0	0	0	0	0	0	0	0	0	0	0	0	0	0	0	0	0	0	0	0	0	0	0	0	0	0	0	0	0
Novel00939	Chr18	-	21828642	21843495	349	4	14	0	3	5	5	7	10	1	11	6	2	28	1	2	0	4	7	2	7	3	7	2	12	10	11	10	0.571915	2.10167	0	0.444695	0.585041	0.804786	1.09338	1.55311	0.163177	1.75075	1.04595	0.348312	4.49135	0.153431	0.329289	0.446414	1.30993
Novel00940	Chr18	-	26151555	26152081	527	10	5	28	38	13	21	19	23	56	52	37	27	36	15	9	14	5	22	1	67	26	18	19	56	14	42	38	0.946862	0.497075	3.04971	3.73027	1.00734	2.23844	1.96535	2.36562	6.05148	5.48086	4.27146	3.11399	3.82416	1.52412	1.19937	0.985442	0.975926
Novel00941	Chr18	-	29729079	29733658	747	81	25	50	115	29	34	35	32	74	67	34	45	76	26	9	21	13	74	5	93	36	21	54	90	16	93	61	5.72503	1.85523	4.06514	8.42675	1.67739	2.70527	2.70247	2.45682	5.96913	5.2714	2.92994	3.87411	6.02633	1.972	1.70918	3.38372	1.29509
Novel00942	Chr18	-	30190052	30207951	4698	220	269	165	249	266	262	273	258	335	321	325	338	359	396	58	78	157	221	484	377	211	301	231	301	250	390	250	3.40401	4.37004	2.93673	3.99426	3.36817	4.5636	4.61456	4.33629	5.9156	5.5288	6.1311	6.37017	6.23174	6.57511	3.24275	2.496	2.60479
Novel00943	Chr18	-	30856257	30861099	1068	23	28	30	34	41	62	49	88	27	17	47	24	37	52	1	11	29	21	23	47	63	22	64	55	81	63	88	1.4169	1.81107	2.12592	2.1715	2.067	4.29975	3.29768	5.88879	1.89829	1.16579	3.53019	1.8009	2.55718	3.4376	1.56067	2.24401	1.62266
Novel00944	Chr18	-	31301426	31302965	852	11	7	4	6	2	4	2	13	4	1	2	0	1	0	23	17	13	3	17	0	1	13	2	0	1	0	4	0.644244	0.430449	0.269483	0.364316	0.0958589	0.263728	0.127964	0.827051	0.267365	0.0651953	0.142816	0	0.065706	0	0.0674424	0.30477	0.201218
Novel00945	Chr18	-	31788483	31819055	971	0	0	0	0	0	0	0	0	0	0	0	0	1	0	0	0	0	0	0	0	0	0	0	0	0	0	0	0	0	0	0	0	0	0	0	0	0	0	0	0.0576534	0	0	0	0
Novel00946	Chr19	+	1486641	1487156	516	2	0	0	4	0	0	0	0	0	0	0	0	4	2	0	0	13	1	0	0	0	0	0	0	0	0	0	0.193409	0	0	0.40103	0	0	0	0	0	0	0	0	0.433965	0.207548	1.3363	2.0129	4.09767
Novel00947	Chr19	+	1612132	1655897	1445	23	35	23	36	40	17	7	17	11	11	4	7	9	9	18	20	30	25	2	4	20	9	12	7	10	13	10	0.795351	1.27076	0.914896	1.29063	1.13197	0.661788	0.264441	0.638573	0.43412	0.42343	0.168647	0.294846	0.349157	0.333975	0.477845	0.323905	0.910849
Novel00948	Chr19	+	10949344	10950906	1273	0	0	0	0	1	0	0	0	0	0	0	0	18	0	2	0	0	0	0	0	0	0	0	0	0	0	0	0	0	0	0	0.0320785	0	0	0	0	0	0	0	0.791568	0	0	0.0407956	0
Novel00949	Chr19	+	11550860	11553111	1868	0	0	0	0	0	0	0	0	0	0	0	0	0	0	0	0	0	0	0	0	0	0	0	0	0	0	0	0	0	0	0	0	0	0	0	0	0	0	0	0	0	0	0	0
Novel00950	Chr19	+	12416591	12418205	727	28	0	0	17	0	0	2	0	0	10	0	0	6	0	0	12	0	0	0	0	0	7	0	9	0	1	2	1.92186	0	0	1.20971	0	0	0.149966	0	0	0.764049	0	0	0.46202	0	0	1.85729	0
Novel00951	Chr19	+	15089944	15097491	467	0	11	0	0	11	0	0	17	0	0	43	0	0	52	0	0	2	0	3	0	0	0	0	0	13	0	25	0	1.36566	0	0	1.06444	0	0	2.18356	0	0	6.19928	0	0	6.59824	0	0	1.35417
Novel00952	Chr19	+	15421232	15422648	1417	0	0	0	0	0	0	0	0	0	1	0	0	0	0	0	0	0	0	0	0	0	0	0	0	0	0	0	0	0	0	0	0	0	0	0	0	0.0392	0	0	0	0	0	0	0
Novel00953	Chr19	+	22368555	22369625	998	8	1	13	11	5	3	1	4	2	5	1	3	13	2	2	13	6	20	0	4	0	0	1	3	3	6	0	0.399997	0.0524967	0.747693	0.570202	0.204589	0.16886	0.0546219	0.217249	0.114126	0.278288	0.0609613	0.182707	0.729218	0.107309	0.28788	0.884627	0
Novel00954	Chr19	+	22948613	22950593	1568	0	0	0	0	0	0	0	0	0	0	0	0	0	0	0	0	0	0	0	0	0	0	0	0	0	0	0	0	0	0	0	0	0	0	0	0	0	0	0	0	0	0	0	0
Novel00955	Chr19	+	22934187	22946572	5474	0	0	0	0	0	0	0	0	0	0	0	0	0	0	0	0	0	0	0	0	0	0	0	0	0	0	0	0	0	0	0	0	0	0	0	0	0	0	0	0	0	0	0	0
Novel00956	Chr19	+	24136522	24140890	4285	20	12	2	20	23	6	19	6	8	12	5	5	50	7	4	15	9	0	10	3	3	10	5	9	0	4	3	0.232904	0.146721	0.026791	0.24146	0.219189	0.0786568	0.241713	0.0758977	0.106322	0.155556	0.0709912	0.0709223	0.653226	0.0874751	0.134098	0.75142	0.360079
Novel00957	Chr19	+	25219333	25236963	690	114	25	299	245	146	368	166	258	210	169	30	100	125	45	82	87	53	407	89	242	408	183	281	286	108	135	107	8.49038	1.95492	25.6157	18.9173	8.89856	30.8538	13.5061	20.8724	17.8496	14.011	2.72415	9.07171	10.4443	3.59646	5.66033	5.27079	0.767631
Novel00958	Chr19	+	25933580	25937707	3964	0	0	0	1	1	0	0	0	0	0	50	0	3	6	0	0	0	0	0	0	0	0	0	0	0	0	1	0	0	0	0.0130507	0.0103017	0	0	0	0	0	0.767399	0	0.0423674	0.0810504	0	0	0
Novel00959	Chr19	+	26969700	26971024	1069	43	71	101	33	57	33	74	84	102	77	73	42	30	69	46	86	148	61	140	218	128	149	183	220	226	272	190	2.08117	3.60797	5.62307	1.65585	2.25766	1.79801	3.91264	4.4162	5.63411	4.14847	4.30774	2.47602	1.62895	3.58367	1.3376	1.36002	5.32105
Novel00960	Chr19	+	27028212	27032497	1718	7	6	4	2	1	12	14	28	37	9	33	18	11	14	10	3	11	17	14	56	16	12	19	24	39	40	57	0.249855	0.224857	0.164234	0.0740099	0.0292102	0.482181	0.545906	1.08562	1.50723	0.357595	1.43612	0.782581	0.440484	0.536239	0.246613	0.0371479	0.122631
Novel00961	Chr19	+	27080749	27099155	661	7	10	4	2	7	9	0	5	9	0	7	8	0	8	7	1	20	5	1	4	10	2	2	1	4	0	0	0.528438	0.792613	0.347351	0.156529	0.432453	0.764851	0	0.410012	0.775398	0	0.64429	0.735618	0	0.648076	0.260791	0.157134	0.345815
Novel00962	Chr19	+	28796791	28797288	498	6	8	10	5	8	3	0	7	4	6	8	7	7	19	7	4	13	19	3	4	5	0	0	4	4	2	2	0.6012	0.841634	1.15261	0.519407	0.655998	0.338398	0	0.761898	0.457419	0.669233	0.97734	0.854344	0.786888	2.04297	0.461533	1.66852	2.06551
Novel00963	Chr19	+	29071350	29071880	531	5	2	1	4	1	1	1	1	3	1	1	1	3	12	0	2	1	1	0	1	0	2	0	3	1	1	0	0.469865	0.197332	0.108098	0.389702	0.0769037	0.105789	0.10266	0.102078	0.321744	0.104607	0.114575	0.114464	0.31628	1.21011	0.108213	0.684613	0.538097
Novel00964	Chr19	+	29300914	29302282	1369	9	8	5	10	8	5	10	4	9	1	7	1	2	12	11	18	1	8	5	3	14	3	1	2	4	1	5	0.328047	0.306161	0.209641	0.377888	0.238632	0.205165	0.398193	0.158374	0.374389	0.0405744	0.311085	0.0443977	0.0817845	0.46937	0.167892	0	0.2922
Novel00965	Chr19	-	905734	914172	1631	2	0	8	1	4	113	107	21	34	4	26	0	1	0	0	0	0	0	86	26	64	86	34	17	92	37	50	0.0883962	0	0.40673	0.0458219	0.14468	5.62238	5.16639	1.00822	1.71502	0.196799	1.40108	0	0.049585	0	0.305372	0.321993	0
Novel00966	Chr19	-	2696596	2727954	989	9	8	24	21	15	6	1	2	15	5	6	18	18	18	1	2	2	27	1	6	0	0	4	0	3	6	1	0.469275	0.437967	1.43949	1.1352	0.640061	0.352189	0.056962	0.113278	0.892613	0.290211	0.381438	1.14321	1.05294	1.00716	0.900641	0.43413	0.537422
Novel00967	Chr19	-	2896493	2912837	944	45	61	29	54	47	28	30	40	65	46	73	34	42	106	18	35	40	107	17	62	38	25	19	54	36	56	41	2.5692	3.65663	1.90457	3.19631	2.19598	1.79963	1.87114	2.48071	4.23532	2.92349	5.08155	2.36446	2.69019	6.49429	1.64362	2.55505	3.13845
Novel00968	Chr19	-	3515374	3515915	452	1	1	1	1	0	9	5	4	4	20	8	13	36	20	3	4	1	2	0	11	6	1	5	2	0	12	3	0.110397	0.115911	0.126991	0.114453	0	1.11851	0.603016	0.479678	0.503971	2.4578	1.0768	1.74811	4.4587	2.36935	1.01701	1.03406	1.01143
Novel00969	Chr19	-	5642408	5650743	997	5	1	0	11	12	0	0	2	1	0	8	0	22	3	0	0	0	0	0	0	0	2	0	11	3	8	6	0.308022	0.0646812	0	0.702546	0.604976	0	0	0.133836	0.070307	0	0.600883	0	1.52048	0.198323	0	0.448802	0.0705505
Novel00970	Chr19	-	11143403	11146120	2543	74	19	41	75	55	21	18	20	60	56	69	47	145	131	15	34	22	43	3	51	18	20	22	43	17	50	33	1.69852	0.457886	1.08252	1.78471	1.03311	0.54262	0.451347	0.498653	1.57172	1.43082	1.93097	1.31402	3.73382	3.22663	0.502188	0.740532	0.709724
Novel00971	Chr19	-	11550864	11575460	2200	0	0	0	0	0	0	1	0	0	0	0	0	0	0	0	0	0	0	0	0	0	0	0	0	0	0	0	0	0	0	0	0	0	0.0247785	0	0	0	0	0	0	0	0	0	0
Novel00972	Chr19	-	11588436	11598344	1315	25	29	1	6	1	0	4	0	0	1	0	3	0	0	15	45	25	11	1	8	2	0	1	4	0	22	0	0.948662	1.15541	0.04365	0.236044	0.0310539	0	0.165818	0	0	0.0422406	0	0.138663	0	0	0	0	0
Novel00973	Chr19	-	11619404	11620020	407	546	581	376	515	413	411	499	426	305	325	259	217	254	289	297	396	404	476	282	304	491	275	314	313	313	368	438	84.876	94.8274	67.2347	82.9983	52.5396	71.9238	84.7408	71.9338	54.1101	56.2385	49.0885	41.0883	44.2969	48.2092	25.4188	29.4448	28.3059
Novel00974	Chr19	-	15410888	15422648	1165	2	1	2	2	1	7	2	75	3	0	0	2	1	1	7	1	3	6	35	8	5	4	4	4	2	0	5	0.0962384	0.0505224	0.110704	0.0997742	0.0393789	0.379189	0.105135	3.92022	0.16475	0	0	0.117224	0.0539841	0.0516367	0.110821	0.10016	0
Novel00975	Chr19	-	19107929	19109496	1222	19	0	18	7	5	8	6	4	5	0	9	11	6	35	35	19	14	50	1	5	6	5	1	10	6	7	4	0.888559	0	0.968319	0.339391	0.191358	0.421174	0.306538	0.2032	0.266864	0	0.513172	0.626602	0.314797	1.75647	0.484675	0.389374	0.0535575
Novel00976	Chr19	-	22801678	22812901	1678	32	104	60	41	29	6	2	1	21	32	27	21	26	129	24	55	85	159	3	27	14	3	9	2	11	11	7	1.25238	4.27352	2.70117	1.66357	0.928816	0.264349	0.08551	0.0425126	0.937979	1.39411	1.28836	1.00109	1.14158	5.41772	0.991482	0.692437	1.47907
Novel00977	Chr19	-	22934108	22950929	16822	14	9	19	5	12	47	14	20	67	46	39	180	102	32	13	16	4	5	14	64	38	27	48	28	28	40	27	0.0522666	0.035278	0.0815948	0.0193524	0.0366625	0.19753	0.0570984	0.0811067	0.285468	0.191167	0.17752	0.818531	0.427212	0.128199	0.22355	0.283637	0.192396
Novel00978	Chr19	-	25308337	25309713	1002	0	0	0	0	0	3	3	0	0	0	0	0	0	0	0	3	1	1	9	0	0	14	1	0	0	0	0	0	0	0	0	0	0.168186	0.163212	0	0	0	0	0	0	0	0	0	0
Novel00979	Chr19	-	25771751	25802326	1127	3	4	12	0	8	7	13	23	26	8	24	21	13	9	2	2	7	19	68	70	6	31	14	12	19	12	32	0.161837	0.226559	0.744646	0	0.353175	0.425101	0.766124	1.34777	1.60072	0.480401	1.57854	1.37988	0.786767	0.521001	0.372719	0.168431	0.556014
Novel00980	Chr19	-	25933580	25944872	991	0	0	0	0	0	0	0	0	0	0	0	0	0	0	0	0	0	0	0	0	0	0	0	0	0	0	0	0	0	0	0	0	0	0	0	0	0	0	0	0	0	0	0	0
Novel00981	Chr19	-	26724872	26736707	1493	156	107	121	168	167	102	57	61	138	151	124	166	267	240	59	87	88	172	18	119	80	48	94	84	74	98	89	6.36496	4.58374	5.67897	7.1064	5.57612	4.685	2.54065	2.70353	6.42594	6.85814	6.16851	8.24984	12.2216	10.5081	2.81901	3.65186	2.80356
Novel00982	Chr19	-	29282589	29304739	1884	13	22	0	20	11	5	9	11	3	7	8	5	5	7	1	16	23	1	2	14	1	2	4	11	17	51	47	0.474887	0.843791	0	0.757436	0.328839	0.205615	0.359161	0.436486	0.12507	0.284645	0.356307	0.222476	0.20491	0.2744	0	0.304145	0.167338
Novel00983	Chr2	+	69474	163462	1285	555	641	765	331	311	1383	2891	224	54	26	24	9	7	9	5151	2245	5342	1127	715	26	990	132	85	103	128	69	72	24.4003	29.5886	38.688	15.0869	11.1894	68.4483	138.851	10.6975	2.70945	1.27243	1.28647	0.481959	0.34526	0.424604	785.113	85.5633	499.46
Novel00984	Chr2	+	970782	971841	1060	273	181	184	223	239	237	128	147	581	634	704	767	715	1552	357	512	291	304	125	544	268	173	257	235	226	297	247	12.8515	8.94614	9.96374	10.8834	9.20733	12.5597	6.58266	7.51692	31.2143	33.223	40.4066	43.9798	37.7611	78.4013	15.4494	13.5221	17.8985
Novel00985	Chr2	+	1427117	1427761	645	20	14	8	10	32	10	7	10	17	20	26	33	25	11	4	4	11	12	5	31	11	13	20	10	21	49	25	1.54728	1.13719	0.711936	0.80206	2.02597	0.870916	0.59161	0.840366	1.50097	1.72237	2.45244	3.1097	2.16982	0.913209	0.890867	1.28826	1.24038
Novel00986	Chr2	+	1597602	1612013	816	7	16	5	11	10	1	4	8	0	1	3	0	10	4	6	19	4	2	1	0	0	5	1	0	5	2	3	0.428061	1.02729	0.351714	0.69738	0.50044	0.0688408	0.267219	0.531408	0	0.0680715	0.223674	0	0.686048	0.262487	0.0704178	0	0.210095
Novel00987	Chr2	+	2181190	2186682	2771	25	31	37	14	39	19	8	6	131	64	137	254	375	175	59	12	15	23	3	62	7	1	19	5	9	20	45	0.649396	0.845468	1.10557	0.377023	0.829047	0.5556	0.227018	0.169298	3.88354	1.85058	4.33889	8.03656	10.9282	4.87807	3.40996	2.27088	1.16017
Novel00988	Chr2	+	3299308	3300650	1343	7	2	3	6	3	11	13	3	24	15	24	46	25	46	16	2	6	3	8	43	10	5	9	12	5	13	13	0.260087	0.078022	0.12822	0.231122	0.0912194	0.460101	0.527673	0.12108	1.0177	0.620399	1.08723	2.08183	1.0421	1.83408	0.385069	0.154677	0.553162
Novel00989	Chr2	+	3764566	3780466	8998	27	14	13	17	31	11	7	6	40	33	67	147	87	116	28	26	20	17	13	92	9	8	9	16	18	100	48	0.189946	0.10341	0.105202	0.12399	0.178473	0.0871162	0.0537979	0.0458511	0.321154	0.258428	0.574685	1.25965	0.686647	0.87572	2.30881	3.52174	11.231
Novel00990	Chr2	+	4176602	4190503	2842	178	70	51	131	109	43	79	77	125	105	158	111	645	173	1	156	17	77	8	133	33	119	92	212	98	822	129	4.0118	1.65647	1.32222	3.06098	2.01044	1.09101	1.94512	1.88513	3.21526	2.63431	4.34175	3.04726	16.309	4.18414	1.29767	6.75549	2.5553
Novel00991	Chr2	+	4807559	4811876	4215	0	0	0	0	0	0	0	0	0	0	0	0	0	0	0	0	0	0	0	0	0	0	0	0	0	0	0	0	0	0	0	0	0	0	0	0	0	0	0	0	0	0	0	0
Novel00992	Chr2	+	4981433	4985613	3008	14	4	14	10	10	31	23	29	115	28	112	126	60	50	6	13	12	16	22	150	21	8	60	99	69	186	95	0.292299	0.0876849	0.336233	0.216456	0.170861	0.728618	0.524599	0.657701	2.74021	0.650753	2.85105	3.20432	1.40539	1.12024	0.336591	0.239021	0.215194
Novel00993	Chr2	+	5146824	5148425	1579	0	0	0	0	0	0	0	0	0	0	0	0	0	0	0	0	0	0	0	0	0	0	0	0	0	0	0	0	0	0	0	0	0	0	0	0	0	0	0	0	0	0	0	0
Novel00994	Chr2	+	5457679	5461467	3730	67	159	68	46	79	45	19	44	38	6	27	52	44	6	35	51	44	196	13	23	81	8	66	43	59	5	26	1.26639	3.15541	1.47848	0.901407	1.22198	0.957513	0.392326	0.903394	0.819716	0.126242	0.622221	1.19719	0.933025	0.121698	0.478841	0.373759	0.346339
Novel00995	Chr2	+	5863565	5870786	7125	410	407	153	167	241	252	123	218	225	192	258	389	803	214	70	33	130	202	151	383	225	160	322	483	211	426	256	4.21051	4.38844	1.8074	1.77802	2.02541	2.91333	1.37992	2.43186	2.63706	2.19488	3.23041	4.86594	9.25152	2.35833	1.04066	0.876413	0.940867
Novel00996	Chr2	+	6006840	6013104	1054	239	262	232	379	316	369	370	314	121	139	132	78	93	148	117	193	333	240	222	179	241	228	173	253	221	172	207	11.315	13.0234	12.6345	18.6022	12.243	19.6663	19.1363	16.1479	6.53775	7.32538	7.61936	4.49798	4.93954	7.51897	3.76167	3.39978	6.77726
Novel00997	Chr2	+	6379994	6383740	1395	12	1	1	3	0	0	0	0	4	17	1	2	0	0	19	9	1	2	9	0	0	8	1	1	2	2	3	0.429244	0.0375568	0.0411468	0.111254	0	0	0	0	0.163294	0.676909	0.0436125	0.0871404	0	0	0	0	0.0409648
Novel00998	Chr2	+	6741080	6743770	701	7	0	9	13	4	7	3	8	9	1	8	3	12	10	1	12	4	10	1	5	3	4	2	3	8	2	6	0.498284	0	0.736945	0.959383	0.233015	0.56094	0.233292	0.618586	0.731153	0.0792388	0.694316	0.260116	0.958313	0.76387	0.16394	0.148168	0.326082
Novel00999	Chr2	+	7880284	7882136	1800	49	75	75	55	71	235	3	60	882	302	700	1742	323	1205	30	49	34	228	12	209	99	76	302	296	263	378	305	1.71224	2.75167	3.0147	1.99251	2.03036	9.24434	0.114522	2.27746	35.1742	11.7472	29.8232	74.1453	12.6625	45.1852	3.42029	1.41833	2.52114
Novel01000	Chr2	+	9157453	9160756	3224	136	93	164	145	91	243	41	84	183	56	96	673	280	250	60	84	124	225	29	573	174	110	139	256	185	486	221	3.45186	2.47835	4.78818	3.8155	1.89017	6.94319	1.13684	2.31592	5.30092	1.5822	2.9708	20.8063	7.97295	6.80917	3.33191	2.58872	3.40085
Novel01001	Chr2	+	10060279	10061621	1343	12	6	23	32	23	9	5	6	4	6	6	10	15	6	9	13	12	24	1	10	5	5	0	7	7	5	5	0.445864	0.234066	0.98302	1.23265	0.699349	0.376446	0.202951	0.242161	0.169616	0.24816	0.271807	0.452572	0.625259	0.239228	0.385069	0.696046	0.723366
Novel01002	Chr2	+	10553587	10587868	1105	125	79	158	145	79	108	60	71	28	15	43	20	130	61	25	74	38	145	8	16	16	22	32	34	23	16	8	6.83931	4.53832	9.94426	8.22508	3.53732	6.65219	3.58636	4.2198	1.74843	0.913592	2.86853	1.3329	7.97982	3.58156	2.07918	4.89717	2.69438
Novel01003	Chr2	+	10895677	10900849	5173	78	87	122	103	112	81	42	64	126	87	137	204	278	300	144	116	185	131	58	142	83	70	88	99	101	112	95	0.752401	0.881129	1.35372	1.03006	0.884133	0.879587	0.442593	0.670603	1.38711	0.934184	1.61125	2.39691	3.00848	3.10539	0.766441	0.803136	0.729099
Novel01004	Chr2	+	12256951	12258487	1446	1	3	1	0	1	0	1	0	1	21	0	4	7	1	0	0	0	0	0	0	1	2	1	11	2	6	0	0.0345087	0.108697	0.0396956	0	0.0282406	0	0.0376989	0	0.0393836	0.80669	0	0.168134	0.271003	0.0370313	0.0397378	0.143659	0.03952
Novel01005	Chr2	+	12280875	12283229	2169	16	18	32	10	17	48	7	31	177	70	60	612	316	178	325	73	12	41	4	67	9	10	27	76	32	94	23	0.373081	0.440678	0.858315	0.241743	0.324397	1.25998	0.178312	0.785193	4.71024	1.81694	1.70578	17.3821	8.26642	4.45393	20.89	11.2602	5.90152
Novel01006	Chr2	+	12446838	12456647	7537	81	96	122	69	160	70	28	105	159	63	209	325	218	375	45	19	36	132	72	198	86	18	112	71	149	88	121	0.610554	0.759759	1.05782	0.53921	0.98697	0.593986	0.230567	0.859725	1.3678	0.528614	1.92076	2.98393	1.8435	3.03327	0.677032	0.266724	0.811437
Novel01007	Chr2	+	12464211	12480627	2064	101	77	165	66	32	145	131	22	80	58	51	46	63	43	719	80	62	196	85	80	156	54	38	116	52	81	51	2.86193	2.29084	5.37818	1.93888	0.742049	4.62535	4.05517	0.677161	2.58711	1.82947	1.76196	1.58768	2.00274	1.30751	4.47027	4.21714	5.58154
Novel01008	Chr2	+	12495361	12520807	2415	549	393	391	399	310	371	993	329	148	143	170	124	201	192	1431	1189	654	562	607	185	335	467	175	265	310	258	231	12.4522	9.35907	10.2015	9.38247	5.75415	9.47299	24.605	8.10591	3.83109	3.61051	4.70123	3.42581	5.11467	4.67322	9.87283	13.172	23.8454
Novel01009	Chr2	+	13014048	13030669	1354	59	96	42	76	26	364	599	107	140	95	380	187	238	482	100	147	109	43	97	167	198	276	251	288	381	211	405	2.17436	3.71463	1.7805	2.90377	0.784145	15.1015	24.116	4.28345	5.88834	3.89727	17.0746	8.39434	9.84017	19.0619	3.39503	8.05457	10.889
Novel01010	Chr2	+	13032342	13053972	1420	285	91	256	259	89	3695	6697	887	129	120	109	107	354	109	264	352	66	300	2754	253	1908	3135	1001	555	682	285	265	12.7775	4.2836	13.2025	12.0385	3.2654	186.49	328.006	43.1973	6.60052	5.98883	5.95822	5.84322	17.8054	5.24407	4.07854	6.06583	1.84838
Novel01011	Chr2	+	14263853	14268850	4060	3	22	18	22	7	42	62	32	93	69	59	0	35	65	16	19	30	31	4	84	11	17	21	17	28	47	22	0.0605088	0.465893	0.417622	0.460034	0.115542	0.953643	1.36612	0.701098	2.14076	1.54919	1.4509	0	0.791977	1.40686	0.371615	0.29388	0.923943
Novel01012	Chr2	+	14347906	14349487	1457	20	2	6	16	8	3	2	8	37	22	62	36	144	102	4	1	3	11	3	10	0	6	2	26	21	31	19	0.684964	0.0719173	0.236375	0.568103	0.224219	0.115664	0.0748286	0.297618	1.44619	0.838724	2.58891	1.50178	5.53283	3.74868	0.276065	0.499011	0.313773
Novel01013	Chr2	+	16332806	16345316	5374	0	0	0	0	0	0	0	0	0	0	0	0	0	0	0	0	0	0	0	0	0	0	0	0	0	0	0	0	0	0	0	0	0	0	0	0	0	0	0	0	0	0	0	0
Novel01014	Chr2	+	17565042	17566585	1544	3	2	0	3	0	1	2	2	6	2	9	0	1	1	0	0	1	0	0	6	2	1	8	0	2	0	1	0.134742	0.0943146	0	0.139693	0	0.0505617	0.0981326	0.0975763	0.307554	0.0999935	0.492849	0	0.0503884	0.0481974	1.86192	0.934884	4.52641
Novel01015	Chr2	+	17770179	17771385	1100	0	0	0	0	0	4	0	0	10	1	4	4	0	5	0	0	0	0	2	9	3	0	1	2	0	5	3	0	0	0	0	0	0.204269	0	0	0.517715	0.0504967	0.221234	0.22102	0	0.243397	0.261186	0.0944233	0.207803
Novel01016	Chr2	+	18383951	18389115	3713	1	0	3	0	0	6	0	1	103	107	86	73	252	181	7	5	3	4	0	10	1	0	6	17	14	7	6	0.0338073	0	0.116666	0	0	0.22835	0	0.0367233	3.97406	4.02674	3.54484	3.00608	9.55781	6.56643	2.0633	2.35738	1.66482
Novel01017	Chr2	+	19099798	19101535	1738	130	87	105	105	112	64	51	65	93	70	86	83	132	167	77	110	105	154	32	81	57	45	71	47	54	65	55	3.73242	2.6226	3.46777	3.12541	2.63154	2.06855	1.59962	2.02718	3.04731	2.2372	3.01047	2.90263	4.25176	5.14522	3.24003	2.74903	2.72906
Novel01018	Chr2	+	19798149	19800361	2203	0	0	1	0	0	2	0	2	42	73	69	53	80	75	5	7	3	2	1	0	0	0	4	6	2	7	1	0	0	0.0438501	0	0	0.0858275	0	0.0828168	1.82723	3.0977	3.20697	2.46093	3.42133	3.06803	1.97536	3.68965	1.00409
Novel01019	Chr2	+	20238489	20248650	2139	10	0	5	10	0	2	3	11	0	0	1	0	1	0	32	41	10	2	7	2	0	12	4	0	1	1	2	0.257746	0	0.148243	0.267215	0	0.0580311	0.0844721	0.307975	0	0	0.0314253	0	0.0289161	0	2.34474	2.25328	5.46074
Novel01020	Chr2	+	20258734	20259758	829	1	0	3	4	0	1	0	0	0	0	0	0	0	0	6	1	4	2	0	0	0	0	0	0	0	0	1	0.0601926	0	0.207719	0.249616	0	0.0677613	0	0	0	0	0	0	0	0	0.0693135	0.939677	1.17187
Novel01021	Chr2	+	20476827	20483655	2246	0	0	1	0	0	0	0	1	0	1	0	1	26	0	0	0	0	0	0	0	2	0	1	0	0	0	0	0	0	0.0255565	0	0	0	0	0.0241334	0	0.0247312	0	0.0270616	0.648049	0	0	0	0
Novel01022	Chr2	+	20800992	20821048	1129	3	4	1	0	3	5	3	0	6	17	8	43	27	20	0	1	4	0	0	8	3	0	2	3	2	3	2	0.175497	0.245682	0.0672917	0	0.14362	0.329274	0.191721	0	0.400577	1.10702	0.570592	3.06396	1.77198	1.2555	0.60627	0.669708	0.468958
Novel01023	Chr2	+	20814102	20816293	1988	1	8	2	0	1	2	0	0	5	0	8	7	7	41	17	1	25	8	0	4	0	0	3	1	4	1	3	0.0251004	0.210832	0.0577463	0	0.0205412	0.0565132	0	0	0.143231	0	0.244827	0.214016	0.197118	1.10435	0.0867116	0.0261231	0.229963
Novel01024	Chr2	+	23189480	23191626	1327	7	12	10	7	16	7	1	5	12	10	14	33	40	55	11	7	10	26	0	10	2	1	3	1	1	6	2	0.263223	0.473776	0.432553	0.272894	0.492369	0.296321	0.0410796	0.204234	0.514985	0.418586	0.641863	1.5115	1.68746	2.21937	0.736123	0.352219	0.602896
Novel01025	Chr2	+	23793348	23794395	1048	1	33	9	0	17	6	0	4	2	0	3	3	0	1	0	0	19	29	1	0	4	0	3	0	1	0	3	0.0476141	1.64974	0.492937	0	0.662414	0.321607	0	0.206884	0.108681	0	0.174159	0.17399	0	0.0510947	0.219316	0	0.163586
Novel01026	Chr2	+	25083875	25087655	1281	0	83	6	1	64	0	1	24	1	0	19	0	0	34	2	0	42	3	1	0	0	0	0	0	14	1	9	0	3.41596	0.270541	0.0406386	2.05302	0	0.0428222	1.02191	0.0447358	0	0.908051	0	0	1.43017	0	0	0.493798
Novel01027	Chr2	+	26402032	26405695	995	5	0	192	10	0	149	3	0	136	12	0	112	5	0	77	4	0	303	0	162	167	1	114	13	0	10	0	0.357447	0	15.7891	0.741159	0	11.9913	0.234295	0	11.096	0.954952	0	9.75274	0.401013	0	5.84488	0.669621	0
Novel01028	Chr2	+	27515847	27516721	782	13	0	6	8	0	4	10	0	1	2	0	2	2	0	0	10	0	2	0	7	11	5	6	16	0	9	0	0.829533	0	0.440408	0.529237	0	0.287335	0.697093	0	0.0728244	0.142062	0	0.155449	0.143175	0	0.146959	0	0
Novel01029	Chr2	+	27775337	27779580	4158	0	0	4	0	0	25	1	8	22	12	14	12	18	4	4	0	0	1	1	37	5	1	24	25	12	87	22	0	0	0.0709516	0	0	0.433978	0.0168457	0.134002	0.387167	0.205982	0.263211	0.225391	0.311393	0.0661895	0.213081	0.304921	0.0353188
Novel01030	Chr2	+	28375684	28377256	1079	4	7	4	10	0	3	0	16	0	0	0	0	0	0	1	30	6	2	19	8	59	3	26	9	6	1	12	0.200602	0.368585	0.230753	0.519929	0	0.169369	0	0.871616	0	0	0	0	0	0	0.115499	1.56581	0.0574331
Novel01031	Chr2	+	28388595	28403946	1721	25	36	22	32	40	17	12	32	23	17	25	16	24	21	17	35	64	41	13	18	20	20	14	24	21	13	11	0.793569	1.19981	0.803305	1.05309	1.03908	0.607481	0.416127	1.10338	0.833219	0.600692	0.967548	0.61863	0.854679	0.715326	0.511738	0.693759	0.799752
Novel01032	Chr2	+	28597536	28601742	1044	34	2	12	21	6	2	12	2	8	17	9	19	67	10	55	84	23	19	0	6	9	9	3	5	8	3	5	1.79723	0.110999	0.729659	1.15084	0.25955	0.119013	0.692957	0.114838	0.482616	1.00031	0.580037	1.22334	3.97326	0.567238	0.608696	2.36558	0.121072
Novel01033	Chr2	+	29636789	29646085	772	0	0	2	1	1	13	3	17	3	0	1	16	0	1	0	4	1	4	3	8	12	21	7	21	24	7	16	0	0	0.148704	0.0670115	0.0528962	0.945937	0.211837	1.1936	0.221303	0	0.0788075	1.2597	0	0.0693618	0.446587	0.0672705	0.962301
Novel01034	Chr2	+	29768620	29774277	1308	2	9	1	5	8	1	32	6	4	1	20	3	6	1	2	0	7	1	1	4	4	0	3	7	0	2	30	0.0976509	0.461375	0.0561642	0.253096	0.319655	0.0549649	1.70685	0.318221	0.222891	0.0543507	1.1906	0.178416	0.328658	0.0523946	0.056224	0.152445	0.670989
Novel01035	Chr2	+	29778228	29784586	977	8	5	8	1	18	13	11	8	12	2	8	13	18	13	2	14	6	15	16	7	18	5	12	12	7	19	11	0.483875	0.317526	0.556604	0.0627065	0.890964	0.885167	0.726835	0.525611	0.828345	0.134658	0.589958	0.957752	1.22141	0.843775	0.835795	0.818335	0.554142
Novel01036	Chr2	+	29952830	29962059	9230	46	5	12	43	12	13	44	6	34	223	29	29	1401	18	5	6	5	8	5	20	12	57	13	165	14	195	9	0.385455	0.0439897	0.115667	0.373554	0.0822889	0.12263	0.40278	0.0546132	0.325148	2.08007	0.296279	0.295992	13.1705	0.161856	0.11579	1.68313	0.0767703
Novel01037	Chr2	+	31084872	31107812	14327	35	101	39	31	18	75	40	26	174	137	125	522	684	174	44	16	24	64	28	153	70	41	46	94	40	163	47	0.144469	0.437717	0.185176	0.132659	0.0608029	0.348503	0.180371	0.116577	0.819677	0.629486	0.629078	2.62448	3.16745	0.770719	0.860321	1.19855	0.316716
Novel01038	Chr2	+	31118158	31135847	566	0	0	1	1	0	0	1	0	12	1	41	0	2	16	2	0	0	1	0	7	3	1	0	18	1	0	0	0	0	0.101413	0.0914009	0	0	0.0963121	0	1.20739	0.0981385	4.4071	0	0.197814	1.5137	0	1.37631	0.100964
Novel01039	Chr2	+	31251320	31292708	2828	5	59	9	24	78	8	0	29	29	1	11	30	12	29	12	4	10	52	35	34	7	1	14	3	0	2	33	0.206197	2.55464	0.426941	1.02611	2.6324	0.371399	0	1.2991	1.36489	0.0459061	0.553086	1.50695	0.555188	1.28336	0.664837	0	0.094456
Novel01040	Chr2	+	33746978	33748358	1058	0	1	0	0	0	0	0	0	2	9	1	13	31	168	5	2	2	0	0	0	0	0	0	0	0	0	0	0	0.0495196	0	0	0	0	0	0	0.107654	0.472512	0.0575042	0.74683	1.64029	8.50278	0.59742	0.196343	0.594144
Novel01041	Chr2	+	36142243	36143112	576	0	0	0	0	0	5	0	0	0	0	0	0	0	0	0	0	0	0	0	8	5	0	2	0	0	0	0	0	0	0	0	0	0.487622	0	0	0	0	0	0	0	0	0	0	0
Novel01042	Chr2	+	38702820	38703680	622	0	0	0	0	0	0	0	0	0	0	0	18	0	0	0	0	0	0	0	0	0	0	0	3	0	0	0	0	0	0	0	0	0	0	0	0	0	0	1.75892	0	0	0	0	0
Novel01043	Chr2	+	40696663	40706126	9250	55	14	37	55	68	28	16	18	49	68	36	137	238	19	49	14	6	11	7	60	27	13	34	47	18	63	28	0.538767	0.14399	0.41692	0.558561	0.54512	0.30877	0.171221	0.191532	0.547799	0.741491	0.429961	1.63465	2.61555	0.199725	0.394804	0.45877	0.201929
Novel01044	Chr2	+	41836235	41843130	946	176	445	302	348	312	181	222	244	109	116	129	68	104	148	97	83	240	446	135	126	170	123	127	168	173	123	132	10.3688	27.5258	20.466	21.2551	15.0423	12.0041	14.2878	15.6147	7.3287	7.6073	9.26598	4.87966	6.87376	9.35655	7.32677	6.07007	9.85041
Novel01045	Chr2	+	41866310	41883769	858	12	28	10	15	25	11	3	44	17	21	13	11	23	34	6	30	23	44	18	7	14	7	27	25	13	10	20	0.712004	1.74431	0.682518	0.922703	1.21391	0.734738	0.194457	2.83586	1.15116	1.38701	0.940443	0.794988	1.531	2.16481	0.61492	1.35853	0.747449
Novel01046	Chr2	+	42003312	42006046	1043	13	23	1	0	5	1	2	3	126	103	129	301	965	811	37	11	38	14	0	183	2	0	2	5	1	53	1	0.763171	1.41766	0.0675292	0	0.240211	0.0660872	0.128265	0.191307	8.44181	6.73091	9.23328	21.5234	63.5554	51.0904	29.5417	7.75937	5.64736
Novel01047	Chr2	+	42411413	42414624	3212	3	4	1	2	1	1	1	0	44	336	67	77	461	324	17	10	1	12	1	24	0	0	11	16	6	20	19	0.0466061	0.065245	0.0178704	0.0322123	0.0127135	0.0174888	0.0169716	0	0.780119	5.81058	1.26907	1.45707	8.0347	5.40141	8.55115	5.65893	1.92147
Novel01048	Chr2	+	43398302	43403836	2629	4	5	23	19	7	29	16	12	73	23	19	65	80	11	3	0	3	19	14	129	42	22	78	90	58	112	34	0.104393	0.137008	0.690479	0.514082	0.149504	0.852013	0.456173	0.34019	2.1743	0.668183	0.604576	2.06628	2.34232	0.308065	0.0601055	0.244454	0.0896641
Novel01049	Chr2	+	45750496	45757922	7136	484	1410	426	448	164	628	47	16	8	1	5	10	3	1	941	722	7325	1742	3	5	26	11	4	0	6	6	0	5.92382	18.1193	5.99762	5.68466	1.64265	8.65277	0.628426	0.21272	0.111746	0.0136243	0.074613	0.149081	0.0411931	0.013134	6.18723	5.64293	30.7105
Novel01050	Chr2	+	46977625	46983734	1354	22	1	25	26	0	30	29	1	18	11	0	29	64	3	19	19	0	29	1	31	27	17	10	11	0	9	0	0.974083	0.0464878	1.27329	1.19348	0	1.49532	1.40272	0.0480955	0.909562	0.542156	0	1.564	3.17907	0.142539	0.815771	0.967692	0.202825
Novel01051	Chr2	+	46993527	47045680	970	986	1255	1030	962	982	381	446	437	156	202	145	113	261	177	285	471	552	1359	176	218	432	306	234	209	177	174	217	56.2941	75.2307	67.6451	56.9417	45.882	24.4878	27.8177	27.1018	10.1648	12.838	10.0935	7.85834	16.7176	10.8442	13.2804	15.6868	13.4692
Novel01052	Chr2	+	47586269	47588426	859	5	2	5	11	14	9	1	15	27	10	52	29	29	63	7	1	13	5	5	41	2	4	16	30	50	32	45	0.290452	0.121983	0.334108	0.66247	0.665544	0.588553	0.0634606	0.946513	1.79001	0.64664	3.68295	2.05196	1.88995	3.92722	0.802713	0.725487	0.798313
Novel01053	Chr2	+	50343296	50345989	1500	4	6	11	19	11	3	2	7	148	78	110	224	6	6	7	4	1	19	24	100	91	16	251	72	147	217	169	0.133066	0.209567	0.420932	0.655283	0.299463	0.112348	0.0726835	0.25295	5.61894	2.88841	4.46156	9.07655	0.223926	0.214189	0.191536	0.173109	0.114292
Novel01054	Chr2	+	50747305	50749888	2584	7	5	2	4	10	7	6	3	9	7	9	5	29	14	4	1	9	2	2	13	3	2	7	5	5	8	3	0.135177	0.101377	0.0444271	0.0800819	0.158034	0.152174	0.126577	0.0629299	0.198351	0.150474	0.211902	0.117609	0.628275	0.290117	0.15566	0.0803913	0.331729
Novel01055	Chr2	+	54027042	54030446	377	14	7	10	24	11	0	6	3	0	0	0	0	1	0	0	15	6	3	0	0	0	1	0	3	0	0	0	1.85304	0.972791	1.52254	3.29334	1.1915	0	0.867575	0.431329	0	0	0	0	0.148492	0	0	0.96427	0.454742
Novel01056	Chr2	+	54439599	54447391	1907	23	0	0	26	0	1	31	0	0	12	0	0	43	0	0	24	0	0	0	0	0	16	0	50	0	38	0	0.879457	0	0	1.03069	0	0.0430453	1.29494	0	0	0.510771	0	0	1.8446	0	0	1.43263	0
Novel01057	Chr2	+	54813578	54850040	2408	84	28	41	72	46	40	57	45	44	36	46	38	117	52	88	52	21	50	86	26	16	73	32	35	50	35	42	2.59701	0.908903	1.45811	2.30779	1.16385	1.39217	1.92517	1.51125	1.5525	1.23895	1.73396	1.43101	4.05814	1.72519	1.92248	2.25235	1.38085
Novel01058	Chr2	+	55140692	55142482	1506	133	154	398	304	388	1190	999	436	275	186	239	21	47	31	49	164	551	173	448	298	514	538	433	481	592	306	178	4.40681	5.35746	15.1694	10.4428	10.5208	44.3872	36.1608	15.6924	10.399	6.86031	9.65513	0.847536	1.7471	1.10223	3.16684	12.7935	25.0061
Novel01059	Chr2	+	55155260	55160252	4827	0	0	0	0	0	0	0	0	0	0	0	0	0	0	0	0	0	0	0	0	0	0	0	0	0	0	0	0	0	0	0	0	0	0	0	0	0	0	0	0	0	0	0	0
Novel01060	Chr2	+	56683082	56685312	2231	18	33	20	16	17	17	3	4	7	2	2	10	1	5	31	37	39	43	10	26	18	5	11	10	20	5	24	0.402597	0.774956	0.514566	0.371011	0.311165	0.428041	0.0733025	0.0971826	0.178683	0.049795	0.05454	0.272436	0.0250925	0.120007	0.978715	0.465556	2.17723
Novel01061	Chr2	+	57089859	57091336	1396	47	16	42	51	20	8	11	5	16	16	7	16	31	21	35	29	30	25	3	4	7	9	6	6	4	16	10	1.68	0.600478	1.72693	1.88996	0.585041	0.321915	0.429541	0.194139	0.652707	0.636635	0.305069	0.696624	1.24314	0.805511	1.07019	0.781224	0.90058
Novel01062	Chr2	+	58612230	58640450	808	2	9	0	6	5	3	7	6	1	3	9	2	1	5	0	1	5	3	6	2	0	0	0	8	3	1	1	0.123514	0.583571	0	0.384155	0.252697	0.208567	0.472263	0.402502	0.0704811	0.206237	0.677667	0.150447	0.069284	0.331357	0	0.0642733	0.353626
Novel01063	Chr2	+	58677510	58681782	555	7	0	7	8	0	31	9	1	17	2	1	16	7	2	6	0	2	7	1	15	23	1	14	1	3	8	3	0.629365	0	0.723962	0.745699	0	3.13765	0.883989	0.0976642	1.74437	0.200167	0.109621	1.75223	0.706073	0.192963	0.414133	0.187145	0.205931
Novel01064	Chr2	+	59447950	59459723	890	88	29	77	100	24	86	69	35	50	22	34	50	20	6	154	102	217	85	10	66	98	78	61	76	17	56	15	5.72512	1.98091	5.76243	6.74484	1.27778	6.29853	4.90401	2.47344	3.71243	1.59325	2.69692	3.96222	1.45975	0.418884	5.99331	5.95839	10.5798
Novel01065	Chr2	+	59649195	59650302	1108	2	0	0	1	2	1	0	1	23	2	3	28	18	13	4	0	0	0	0	51	6	0	15	6	3	16	7	0.0900715	0	0	0.0466903	0.073711	0.0506986	0	0.0489202	1.18215	0.100264	0.164728	1.53597	0.909446	0.628262	1.0372	0.328095	0.309454
Novel01066	Chr2	+	60884226	60885086	617	0	0	0	1	1	7	13	4	0	0	0	0	0	0	1	0	1	0	7	0	0	0	20	0	0	0	1	0	0	0	0.0838459	0.0661846	0.637307	1.14856	0.351401	0	0	0	0	0	0	0	0	0
Novel01067	Chr2	+	61450027	61475593	6570	108	128	150	85	206	148	49	99	238	65	231	441	330	288	299	111	175	118	120	192	147	66	123	97	158	149	233	1.17079	1.45691	1.87051	0.955311	1.82755	1.80616	0.5803	1.1658	2.94456	0.784383	3.05321	5.8232	4.01345	3.35034	11.1726	2.44828	6.89028
Novel01068	Chr2	+	62297212	62298570	1291	25	12	20	24	22	12	9	21	57	17	43	53	97	61	10	4	7	17	10	25	7	6	27	26	20	31	31	1.19606	0.602781	1.10067	1.1904	0.861351	0.646298	0.470387	1.09135	3.11225	0.905358	2.50824	3.08856	5.20633	3.13172	0.716195	1.04563	0.493109
Novel01069	Chr2	+	62328471	62347901	3492	37	34	47	45	35	26	15	18	42	11	20	45	76	122	51	42	70	55	8	11	27	8	14	31	9	9	3	1.03202	0.995707	1.50799	1.30127	0.798913	0.816393	0.457065	0.545369	1.33697	0.341537	0.68015	1.52885	2.3782	3.65163	2.5374	1.91591	3.48178
Novel01070	Chr2	+	62356735	62357772	1038	0	0	0	0	0	0	0	1	0	0	0	4	4	17	0	0	0	0	0	0	0	0	0	1	0	0	0	0	0	0	0	0	0	0	0.0522193	0	0	0	0.234221	0.215728	0.876979	0	0	0
Novel01071	Chr2	+	62628519	62634872	977	169	187	20	48	8	1	7	11	1	8	5	21	11	1	344	608	333	146	6	17	22	18	5	18	13	16	15	8.63156	10.0279	1.17502	2.54164	0.334378	0.0574965	0.390572	0.610276	0.0582894	0.454832	0.311358	1.30644	0.630293	0.0548079	0.235254	0.531554	1.52077
Novel01072	Chr2	+	62936793	62938535	303	207	264	309	218	488	152	104	361	312	277	292	335	222	408	147	111	196	340	65	175	167	62	137	136	193	85	203	34.0898	45.6483	58.5364	37.2204	65.7687	28.1797	18.7106	64.5792	58.6403	50.78	58.6307	67.1995	41.0161	72.1033	37.3591	28.1088	43.9439
Novel01073	Chr2	+	63988546	64011945	1954	0	0	0	0	0	0	0	0	2	0	11	23	106	34	3	2	0	0	0	1	0	0	0	3	3	0	0	0	0	0	0	0	0	0	0	0.0818817	0	0.481117	1.005	4.26602	1.30885	0.4544	0.896037	0.205413
Novel01074	Chr2	+	66095202	66102307	451	1	0	6	0	0	0	0	4	45	69	9	113	5	12	0	0	0	4	0	14	0	0	9	4	6	17	15	0.110642	0	0.763634	0	0	0	0	0.480742	5.68224	8.49823	1.21409	15.2288	0.620637	1.42476	1.14667	0.690902	0.506837
Novel01075	Chr2	+	67462669	67463733	1065	60	107	60	65	62	49	33	58	31	23	26	25	22	37	28	37	62	110	26	45	56	38	37	40	41	21	48	2.81125	5.26377	3.23379	3.15741	2.3773	2.58454	1.68912	2.95193	1.65766	1.19959	1.48528	1.42677	1.15642	1.86033	0.323723	0.731448	0.965846
Novel01076	Chr2	+	68360164	68366573	1156	72	59	121	133	150	87	28	120	159	76	134	135	169	151	13	15	37	115	6	136	56	33	83	113	80	87	110	3.70389	3.18671	7.16018	7.09327	6.31483	5.03829	1.57356	6.7056	9.33489	4.35209	8.40462	8.45913	9.75347	8.33571	4.2059	3.26588	3.71154
Novel01077	Chr2	+	68410253	68413365	2920	0	8	16	6	9	7	7	14	17	5	12	21	19	17	2	3	3	17	13	38	9	4	26	15	22	51	54	0	0.230928	0.506004	0.171018	0.202492	0.216649	0.210242	0.4181	0.533404	0.15302	0.402244	0.703245	0.586032	0.501545	1.17138	0.257518	0.535251
Novel01078	Chr2	+	68414079	68421251	5378	71	32	45	28	23	60	21	32	426	61	544	689	1258	465	72	32	63	72	30	426	54	22	127	78	155	201	127	0.981405	0.464414	0.71551	0.401252	0.260173	0.933641	0.31711	0.480475	6.72026	0.938595	9.16805	11.6005	19.5082	6.89736	4.21804	4.54592	5.68293
Novel01079	Chr2	+	68422890	68496778	1051	5	1	13	1	7	27	2	2	48	2	5	41	6	0	14	1	1	25	0	32	15	0	22	2	2	3	3	0.309551	0.0650022	0.925803	0.0641847	0.354654	1.88176	0.135267	0.1345	3.39149	0.137832	0.377416	3.09181	0.416736	0	2.70907	0.0644328	0.0709006
Novel01080	Chr2	+	68506288	68507026	573	0	0	0	0	0	0	0	0	11	0	1	2	1	0	0	0	0	1	0	0	0	0	0	0	1	0	0	0	0	0	0	0	0	0	0	1.09326	0	0.106177	0.212148	0.0976989	0	0	0.0906332	0
Novel01081	Chr2	+	68507906	68534023	4239	27	16	25	13	14	15	7	6	39	24	21	77	108	14	8	1	3	16	7	28	16	10	25	26	28	18	26	0.341086	0.21222	0.36329	0.17026	0.144735	0.213319	0.0966047	0.0823346	0.562278	0.337497	0.32345	1.18483	1.53063	0.189788	0.334582	0.381279	0.115739
Novel01082	Chr2	+	68530037	68604668	1210	240	190	246	200	176	131	92	130	144	139	111	133	112	142	72	86	111	299	96	244	121	81	115	119	134	200	164	11.5933	9.63643	13.6693	10.0161	6.95752	7.12372	4.85495	6.82137	7.93864	7.47429	6.53744	7.82556	6.06963	7.36081	3.72689	4.47437	5.14479
Novel01083	Chr2	+	68539790	68540409	417	0	3	4	0	1	1	0	1	4	1	2	1	1	2	1	1	0	0	0	2	0	0	2	1	1	1	3	0	0.376919	0.550598	0	0.0979278	0.13471	0	0.129985	0.546271	0.133205	0.291796	0.145756	0.134248	0.256821	0.137796	0.249078	0
Novel01084	Chr2	+	68598558	68604046	958	8	4	4	8	4	2	1	4	0	7	1	5	12	2	2	5	2	18	1	13	2	3	3	4	5	4	6	0.416698	0.218755	0.239665	0.432008	0.170505	0.117274	0.0569026	0.22632	0	0.405871	0.0635067	0.317226	0.701229	0.11179	0.17994	0.271048	0.119302
Novel01085	Chr2	+	68605374	68622907	5350	54	46	69	45	31	69	22	39	120	58	128	188	170	197	24	22	23	84	42	173	55	38	92	68	89	79	75	0.969971	0.867538	1.4257	0.838006	0.455692	1.39525	0.431706	0.760958	2.45999	1.15972	2.80326	4.11329	3.42579	3.79727	1.28242	0.654301	0.94626
Novel01086	Chr2	+	68611456	68628544	1363	57	80	46	82	66	27	16	109	33	27	20	25	35	33	15	24	27	90	24	45	37	13	53	37	57	76	100	2.43726	3.59155	2.26255	3.63505	2.30948	1.29966	0.747388	5.06272	1.61037	1.28513	1.04266	1.30207	1.67896	1.51419	0.344667	0.489512	1.42008
Novel01087	Chr2	+	68613061	68616607	3377	28	23	27	19	30	26	14	7	40	17	42	79	114	47	26	13	35	31	14	34	19	14	22	19	12	25	18	0.413737	0.356829	0.458926	0.291065	0.362771	0.432492	0.225993	0.112356	0.674548	0.279623	0.756664	1.42187	1.88981	0.745254	0.47643	0.353703	0.32152
Novel01088	Chr2	+	69181059	69212166	6622	186	148	208	194	153	213	87	126	226	251	275	516	543	482	206	258	87	262	46	285	159	66	179	205	159	173	193	2.53381	2.11684	3.25939	2.73988	1.70568	3.26647	1.29473	1.8645	3.51362	3.80621	4.56752	8.56203	8.29865	7.04608	2.66676	2.82136	1.31047
Novel01089	Chr2	+	69853969	69857087	3119	62	56	69	51	136	35	6	24	85	37	98	133	134	196	38	65	40	99	0	75	16	9	31	40	25	48	36	0.991913	0.940666	1.26983	0.845905	1.7806	0.63036	0.104866	0.417085	1.55198	0.658934	1.91159	2.59179	2.4051	3.36495	1.34487	1.6151	1.41078
Novel01090	Chr2	+	74293569	74295930	2362	741	615	816	988	1073	242	188	287	217	190	239	273	311	382	216	395	413	1166	41	249	158	132	137	160	136	152	160	15.6544	13.6414	19.8299	21.6393	18.5508	5.75535	4.33886	6.58613	5.23195	4.46817	6.15606	7.025	7.37097	8.66006	3.98966	4.22146	3.67747
Novel01091	Chr2	+	74522341	74524569	2229	5	10	5	3	0	0	1	0	0	0	0	0	0	3	7	73	31	18	0	1	0	1	0	0	0	1	0	0.111933	0.235046	0.128757	0.0696271	0	0	0.0244561	0	0	0	0	0	0	0.072069	0.0257788	0	0.0769124
Novel01092	Chr2	+	74617270	74643677	1056	30	7	47	29	25	56	76	43	20	12	31	15	19	14	36	33	26	12	56	42	8	70	24	24	42	16	20	1.67824	0.411146	3.02443	1.6819	1.1445	3.52662	4.64458	2.61295	1.27688	0.747261	2.11437	1.02209	1.19243	0.840428	2.06138	1.3973	1.60162
Novel01093	Chr2	+	74906214	74906937	564	0	153	229	0	267	229	0	232	13	2	10	0	2	0	23	0	226	87	95	4	75	0	15	0	53	0	15	0	14.2127	23.3059	0	19.3319	22.8083	0	22.2965	1.31265	0.196973	1.07871	0	0.198516	0	0.713167	0	2.73571
Novel01094	Chr2	+	75026237	75027861	1384	25	28	39	19	90	142	145	557	1425	389	1531	5477	1545	1761	30	19	12	74	171	716	296	193	786	564	583	2179	964	0.933751	1.09803	1.67559	0.735722	2.75092	5.9706	5.91642	22.5984	60.7424	16.1733	69.7194	249.173	64.7391	70.5814	7.1396	3.96493	4.14907
Novel01095	Chr2	+	76265170	76269171	4002	10	5	8	19	13	126	119	53	182	141	159	141	347	86	18	10	5	9	60	193	182	119	129	351	121	208	107	0.263184	0.138164	0.242193	0.51842	0.279993	3.73309	3.42142	1.51519	5.4666	4.13082	5.10204	4.52006	10.2456	2.42883	1.69716	3.47862	1.62757
Novel01096	Chr2	+	76458457	76578557	18801	509	340	439	378	505	562	430	380	1108	629	1246	1660	1753	1159	430	349	181	401	351	1091	491	382	728	765	886	748	782	3.00828	2.10982	2.98455	2.31612	2.44251	3.73917	2.77632	2.43958	7.47355	4.13818	8.97855	11.9502	11.6233	7.35062	4.77083	4.43486	3.02549
Novel01097	Chr2	+	76557863	76563915	5977	27	80	11	86	4	30	81	17	27	13	62	8	7	5	42	7	32	15	4	15	5	6	21	74	46	26	11	0.225412	0.701245	0.105638	0.744358	0.0273287	0.281951	0.738753	0.154168	0.257255	0.120814	0.631093	0.0813524	0.065563	0.0447944	0.00961367	0.556082	0.372878
Novel01098	Chr2	+	78046426	78051859	5156	254	95	112	92	234	148	255	194	239	146	325	612	902	455	395	263	156	93	237	429	227	230	267	285	279	589	380	3.84542	1.51008	1.95048	1.444	2.89915	2.52238	4.21745	3.19038	4.12947	2.46049	5.99903	11.2857	15.3202	7.39199	7.16518	9.17017	4.94132
Novel01099	Chr2	+	78327437	78334052	6616	0	0	1	2	6	1	0	0	10	1	0	17	9	3	2	0	0	0	1	2	1	0	1	0	8	1	0	0	0	0.00867591	0.0156387	0.0370337	0.00849064	0	0	0.0860772	0.00839576	0	0.156177	0.0761538	0.0242808	0.060796	0.0392479	0
Novel01100	Chr2	+	78337062	78337722	661	0	0	0	0	0	0	0	0	0	0	0	0	0	0	0	0	0	0	0	0	0	0	0	0	0	0	0	0	0	0	0	0	0	0	0	0	0	0	0	0	0	0	0	0
Novel01101	Chr2	+	78341938	78347186	1219	90	91	102	94	218	114	71	99	200	87	309	396	626	371	48	57	74	78	106	187	92	73	143	144	151	162	178	3.73314	3.96313	4.86682	4.0423	7.40002	5.32323	3.21729	4.46065	9.46778	4.01707	15.6271	20.0075	29.1308	16.5137	8.74093	6.00055	5.46282
Novel01102	Chr2	+	78372539	78386912	1034	18	0	0	31	1	2	32	1	13	16	1	25	110	4	1	27	2	1	0	3	0	34	2	39	0	47	0	0.961663	0	0	1.71704	0.0437215	0.120287	1.86767	0.0580339	0.792648	0.951544	0.0651386	1.62689	6.59311	0.229325	1.23043	4.2258	0
Novel01103	Chr2	+	78388422	78393349	3261	29	15	11	38	37	22	51	26	27	38	32	28	143	42	23	30	9	4	22	16	15	34	21	33	29	55	35	0.777169	0.42206	0.339097	1.05577	0.811454	0.663711	1.4931	0.756871	0.825787	1.1336	1.04558	0.913992	4.29933	1.20783	0.833214	1.64556	1.13555
Novel01104	Chr2	+	78408545	78410733	1940	2	1	9	3	1	15	4	1	10	8	2	19	15	0	22	5	3	13	1	6	15	1	3	1	1	1	1	0.0514429	0.0270061	0.266288	0.0799993	0.0210494	0.434336	0.112397	0.02794	0.29355	0.229057	0.062721	0.595272	0.432846	0	0.681237	0.642468	0.44185
Novel01105	Chr2	+	79137263	79140981	1491	5	11	12	51	20	21	22	25	10	5	8	9	20	8	7	13	21	2	22	13	10	25	7	27	16	8	5	0.167336	0.386525	0.46197	1.76954	0.547765	0.791184	0.804345	0.908847	0.38195	0.186272	0.326436	0.366884	0.750925	0.287309	0.192692	0.487632	0.804872
Novel01106	Chr2	+	79270885	79324796	1456	95	79	27	124	71	10	18	53	30	88	123	69	195	168	12	48	57	49	8	19	4	10	14	46	76	57	82	4.67041	4.07778	1.52689	6.32008	2.8565	0.553439	0.966727	2.83034	1.68321	4.81584	7.37266	4.13187	10.7551	8.863	1.18885	3.47924	3.9974
Novel01107	Chr2	+	79450124	79451071	637	41	21	14	34	21	4	17	9	0	0	0	3	1	1	52	62	42	12	2	0	0	18	2	1	2	0	0	3.21175	1.7272	1.26153	2.76125	1.34624	0.352742	1.45481	0.765828	0	0	0	0.28625	0.087883	0.0840617	1.17267	3.0165	0.717688
Novel01108	Chr2	+	80018901	80031074	2052	6	2	5	16	6	15	25	11	31	11	24	58	28	9	0	7	12	7	8	63	10	14	14	44	15	61	23	0.172365	0.0603244	0.165227	0.476526	0.141057	0.485096	0.78458	0.343258	1.01636	0.351762	0.840614	2.02951	0.902407	0.277447	0.132322	0.388674	0.0986976
Novel01109	Chr2	-	1120651	1156991	672	6	7	10	35	18	7	10	17	14	16	16	18	36	13	2	12	9	5	2	6	6	5	9	28	11	12	13	0.519788	0.636705	0.996524	3.14349	1.27612	0.682671	0.9464	1.59976	1.38417	1.54295	1.68998	1.89939	3.49884	1.20853	0.897826	0.270483	0.793693
Novel01110	Chr2	-	2675002	2675911	910	10	24	27	17	7	25	12	41	50	15	25	25	23	12	13	5	44	35	26	46	62	7	38	26	50	16	38	0.548348	1.38176	1.70307	0.966439	0.314122	1.54324	0.718848	2.44214	3.12905	0.9156	1.67141	1.66979	1.41492	0.706118	1.19973	0.741897	0.941965
Novel01111	Chr2	-	2948243	2951920	3678	197	157	167	187	187	101	69	80	182	147	156	269	394	246	102	98	109	176	11	163	57	69	70	89	84	188	150	4.65888	3.89834	4.54302	4.58486	3.6191	2.6889	1.78264	2.05511	4.91216	3.86982	4.49808	7.74879	10.4534	6.24295	2.36924	2.78124	2.68125
Novel01112	Chr2	-	2997037	3002363	5327	10	31	20	4	27	32	8	27	50	14	50	120	89	27	28	2	10	41	12	69	22	5	34	15	30	39	38	0.093673	0.304889	0.215505	0.0388458	0.206977	0.337445	0.0818662	0.274732	0.534529	0.145983	0.571048	1.36919	0.935302	0.271405	0.388322	0.19498	0.343283
Novel01113	Chr2	-	3089775	3094515	4592	7	8	10	9	5	3	8	7	0	0	0	0	0	0	10	9	27	0	12	0	1	18	1	0	1	0	0	0.0760665	0.0912748	0.125	0.101393	0.0444641	0.0366991	0.0949698	0.0826275	0	0	0	0	0	0	0.0250265	0.0339282	3.18583
Novel01114	Chr2	-	3949009	3968442	8081	66	44	116	90	119	154	54	182	777	318	721	1440	1142	950	29	29	18	127	55	1136	163	70	583	520	459	737	578	0.83567	0.584937	1.68951	1.18142	1.23305	2.19508	0.746938	2.50319	11.2279	4.48205	11.1305	22.2085	16.222	12.9079	5.38012	4.29589	3.77009
Novel01115	Chr2	-	4021348	4029534	802	173	79	36	62	46	17	25	27	26	23	44	19	59	47	48	98	42	87	10	15	31	26	13	27	7	8	12	11.0251	5.28601	2.63907	4.09635	2.39904	1.21962	1.74051	1.86909	1.89102	1.63163	3.41882	1.47488	4.21827	3.2142	1.10078	1.32651	0.656849
Novel01116	Chr2	-	4098325	4102450	1271	0	1	0	0	0	1	1	1	1	0	2	13	4	10	6	3	0	1	5	0	0	0	0	0	0	0	0	0	0.0412209	0	0	0	0.0441968	0.0428896	0.0426464	0.0448062	0	0.0957347	0.621672	0.176181	0.4213	0.723347	0.122579	0.809305
Novel01117	Chr2	-	4108024	4109255	1045	3	2	0	0	3	5	5	2	4	0	1	4	3	1	1	0	2	3	0	5	6	2	15	5	2	8	2	0.143253	0.100271	0	0	0.117232	0.268776	0.260826	0.103739	0.217985	0	0.0582195	0.232652	0.160712	0.0512414	0.109973	0.149089	0
Novel01118	Chr2	-	4807202	4813795	5073	4	10	0	9	16	3	3	23	21	5	29	30	28	63	1	5	8	5	3	26	16	10	16	29	19	25	38	0.0393453	0.103276	0	0.0917792	0.128794	0.0332194	0.0322369	0.245749	0.235743	0.0547471	0.347791	0.359435	0.308985	0.664987	0.181229	0.112608	0.112647
Novel01119	Chr2	-	4927353	4966306	995	488	567	383	481	428	300	247	484	221	480	316	166	276	395	358	402	446	793	149	188	200	139	140	316	250	304	375	24.4734	29.8554	22.0946	25.0086	17.5656	16.9369	13.5323	26.3664	12.6489	26.7962	19.3219	10.1403	15.5285	21.2575	7.50745	12.7875	12.2332
Novel01120	Chr2	-	4983025	4993403	422	0	0	0	0	0	0	0	0	0	0	0	0	0	0	0	0	0	0	0	0	0	0	0	0	0	0	0	0	0	0	0	0	0	0	0	0	0	0	0	0	0	0	0	0
Novel01121	Chr2	-	4988224	4989004	685	3	0	1	0	2	1	0	0	0	0	0	0	0	0	4	17	0	5	1	0	0	0	0	0	0	0	1	0.218539	0	0.0837953	0	0.119229	0.082006	0	0	0	0	0	0	0	0	0.754961	0.303257	2.66959
Novel01122	Chr2	-	5146824	5148425	1523	0	0	0	0	0	0	0	0	0	0	0	0	0	0	0	0	0	0	0	0	0	0	0	0	0	0	0	0	0	0	0	0	0	0	0	0	0	0	0	0	0	0	0	0
Novel01123	Chr2	-	5323131	5340611	858	661	757	843	1032	879	1088	744	1317	810	1365	948	618	431	794	383	568	696	878	355	1069	1111	414	973	1013	998	1004	1375	38.4425	46.2244	56.3963	62.2242	41.8354	71.2324	47.2697	83.2007	53.7628	88.3692	67.2212	43.7789	28.1212	49.5531	18.6179	21.5479	24.1105
Novel01124	Chr2	-	5371815	5372558	636	13	34	11	15	34	24	5	25	73	139	50	69	80	83	31	10	67	20	6	51	13	4	30	31	44	45	31	1.01996	2.80082	0.992764	1.22012	2.18305	2.11978	0.428559	2.13065	6.53657	12.1399	4.78297	6.5941	7.0417	6.98809	3.52355	3.02125	2.69556
Novel01125	Chr2	-	5572311	5574404	2011	1	1	2	1	0	17	6	309	46	40	19	0	4	0	1	1	0	0	10	51	61	2	101	233	295	155	129	0.0328071	0.0344456	0.0754764	0.0340124	0	0.62785	0.21504	11.0118	1.72231	1.46079	0.759993	0	0.147223	0	0	0	0.0375713
Novel01126	Chr2	-	5579535	5632250	1769	149	66	57	111	71	31	69	61	23	47	26	40	86	75	34	229	127	72	43	31	20	67	16	59	42	52	36	4.84052	2.25121	2.13007	3.73851	1.8876	1.13372	2.44881	2.15262	0.852748	1.69966	1.02983	1.58282	3.13438	2.61461	0.523732	1.42004	1.63699
Novel01127	Chr2	-	5710046	5711089	881	12	13	0	7	0	1	0	1	0	0	0	0	0	0	14	38	38	2	0	0	0	1	0	0	0	0	0	0.679677	0.77309	0	0.411045	0	0.0637617	0	0.0615251	0	0	0	0	0	0	0.326112	1.2379	1.68649
Novel01128	Chr2	-	6461360	6463052	1693	8	4	4	6	5	47	32	44	71	37	71	56	40	96	6	8	4	15	42	49	42	22	48	53	38	64	20	0.338589	0.17775	0.194741	0.263272	0.17318	2.23934	1.47956	2.02287	3.42948	1.74319	3.66378	2.88694	1.89929	4.36008	1.70579	1.40954	2.85972
Novel01129	Chr2	-	6550578	6558685	1979	0	1	0	0	0	0	0	0	0	0	0	0	0	0	0	1	0	0	0	0	0	0	1	0	0	0	0	0	0.0327653	0	0	0	0	0	0	0	0	0	0	0	0	0.71871	0.454696	0.96494
Novel01130	Chr2	-	6552812	6561465	2736	0	0	0	1	0	0	0	0	0	0	0	0	0	0	1	1	0	0	0	1	0	0	0	0	0	1	0	0	0	0	0.0204155	0	0	0	0	0	0	0	0	0	0	0.589575	0.225438	0.40593
Novel01131	Chr2	-	8755013	8764847	4005	14	14	17	3	3	15	11	6	45	14	29	157	100	62	7	7	7	15	4	64	7	5	15	10	5	49	25	0.217563	0.228429	0.303892	0.0483334	0.0381525	0.262414	0.186745	0.101284	0.798098	0.242183	0.549468	2.97182	1.74343	1.03392	1.34213	0.485202	0.23136
Novel01132	Chr2	-	9251494	9274758	2138	22	25	51	41	38	117	39	144	159	124	125	126	95	82	17	16	27	45	57	157	94	50	104	125	84	121	92	0.767687	0.91594	2.04713	1.48325	1.08515	4.59606	1.48671	5.45827	6.33206	4.81661	5.31813	5.35548	3.71905	3.07054	3.29496	1.88847	1.75834
Novel01133	Chr2	-	15358319	15375019	15103	2	12	9	2	9	1	1	0	0	0	1	1	0	0	33	2	18	4	0	0	0	0	0	0	0	0	0	0.00672955	0.0423939	0.0348347	0.00697679	0.0247824	0.00378787	0.00367584	0	0	0	0.00410246	0.00409848	0	0	0.449458	0.493764	2.60875
Novel01134	Chr2	-	15478544	15513821	641	30	357	403	57	104	101	10	82	21	6	7	11	4	30	825	140	1571	300	3	1	33	47	25	11	77	13	12	2.34638	29.3164	36.2572	4.6219	6.65663	8.89276	0.85443	6.96661	1.87449	0.52238	0.667517	1.04794	0.350981	2.5179	198.862	277.735	240.586
Novel01135	Chr2	-	15497144	15500585	920	11	3	61	43	3	2	7	2	1	0	0	0	0	1	27	29	12	39	2	0	18	5	2	22	0	1	0	0.596626	0.170843	3.80586	2.41795	0.13316	0.122118	0.41477	0.117834	0.0619008	0	0	0	0	0.0582036	0.0624575	2.2015	8.13708
Novel01136	Chr2	-	15653450	15654862	604	597	37	1594	2799	48	4495	2373	58	1535	1370	31	1	0	1	31	110	47	2504	36	2832	5099	1201	2309	1953	34	2379	52	49.5675	3.22545	152.238	240.932	3.26143	420.137	215.239	5.23097	145.451	126.62	3.13814	0.101132	0	0.089097	0.0956088	1.46898	0.0950847
Novel01137	Chr2	-	15719081	15723162	3835	92	63	89	145	93	69	65	44	57	113	32	74	132	50	40	68	38	80	25	33	24	45	33	72	42	73	39	2.24707	1.6156	2.50053	3.67169	1.8589	1.89722	1.73437	1.16738	1.58888	3.07232	0.952942	2.20154	3.61701	1.31051	0.703144	1.70313	0.475517
Novel01138	Chr2	-	16303259	16305790	533	1	7	0	5	15	0	1	1	0	0	1	0	1	0	0	0	2	1	0	0	0	1	0	0	0	0	0	0.0936203	0.688072	0	0.485299	1.14923	0	0.102275	0.101695	0	0	0.114145	0	0.105031	0	0	0	0
Novel01139	Chr2	-	16339673	16348236	5844	2	0	0	1	2	0	2	0	1	0	0	2	6	0	0	0	0	0	0	0	0	1	0	1	0	4	2	0.0174413	0	0	0.00904105	0.0142733	0	0.0190537	0	0.00995259	0	0	0.0212445	0.0587013	0	0.0200842	0.036304	0
Novel01140	Chr2	-	16730434	16780282	847	0	5	3	2	4	9	19	5	6	3	12	1	0	2	0	0	1	10	59	24	20	6	12	16	9	5	25	0	0.339765	0.223346	0.134197	0.211859	0.655729	1.34337	0.351515	0.443181	0.216134	0.946917	0.0788333	0	0.138903	0	0	0.0741192
Novel01141	Chr2	-	19753288	19756479	3112	6	3	2	0	0	0	0	2	6	7	5	19	7	14	2	1	1	7	2	42	10	9	5	4	6	48	27	0.0962075	0.0505062	0.0368893	0	0	0	0	0.0348352	0.109798	0.124944	0.0977497	0.371089	0.125922	0.240894	0.184643	0.183567	0.183631
Novel01142	Chr2	-	20353704	20384041	2956	286	345	216	286	415	133	61	155	719	796	623	815	855	840	268	144	294	246	32	433	134	79	375	309	347	402	362	5.10418	6.46465	4.43432	5.29171	6.06112	2.67209	1.1893	3.00485	14.6445	15.8136	13.5561	17.7168	17.1188	16.0872	13.0705	8.28399	8.48196
Novel01143	Chr2	-	20807340	20817848	2697	12	49	6	5	3	9	3	9	39	15	34	112	55	186	50	21	97	23	2	16	7	0	9	2	10	16	20	0.295701	1.26775	0.170073	0.127736	0.0604976	0.249663	0.0807595	0.240905	1.09679	0.411455	1.0215	3.36168	1.52048	4.91842	0.73777	0.435979	1.43923
Novel01144	Chr2	-	22873176	22884855	4093	154	91	152	150	204	60	27	50	111	76	56	219	151	134	70	67	49	101	21	92	65	53	73	64	53	85	64	2.52118	1.56419	2.86246	2.54591	2.73311	1.10579	0.482888	0.889167	2.07392	1.38501	1.11778	4.3671	2.77336	2.35411	1.86635	1.95941	1.36865
Novel01145	Chr2	-	25184786	25185865	954	0	1	0	0	0	0	1	1	0	4	0	2	0	0	14	9	4	0	2	1	0	4	0	3	0	0	0	0	0.054918	0	0	0	0	0.0571411	0.0568172	0	0.232899	0	0.127422	0	0	0.180695	0	0.0599014
Novel01146	Chr2	-	25206743	25207588	670	8	0	0	11	2	4	3	2	0	0	0	0	0	0	9	7	3	0	1	0	0	1	0	1	0	0	0	0.595816	0	0	0.849346	0.121898	0.335368	0.244086	0.161802	0	0	0	0	0	0	0.0857625	0	0.255877
Novel01147	Chr2	-	28629730	28634779	4585	0	3	21	3	19	16	2	6	148	64	18	183	275	18	4	4	5	10	5	211	19	6	119	99	50	186	111	0	0.0342803	0.2629	0.0338492	0.169222	0.196027	0.0237787	0.0709317	1.83826	0.775347	0.238846	2.42592	3.35767	0.210218	0.814604	0.894807	0.224346
Novel01148	Chr2	-	28695450	28696630	850	5	7	18	3	23	4	3	10	38	16	27	64	111	5	1	5	1	5	1	50	8	7	16	14	13	51	24	0.293527	0.431461	1.21553	0.182587	1.10497	0.264349	0.192398	0.63769	2.54594	1.04558	1.93255	4.57641	7.31052	0.314984	1.82523	1.28305	0.268922
Novel01149	Chr2	-	31185053	31220164	1468	3	12	22	0	15	39	3	5	51	0	52	34	11	64	15	2	21	16	5	68	14	0	37	1	21	1	47	0.141895	0.595925	1.19696	0	0.580605	2.07658	0.155012	0.256889	2.75297	0	2.99872	1.9588	0.583693	3.24837	1.90629	0	1.40833
Novel01150	Chr2	-	31251320	31286560	1253	0	0	0	0	0	0	0	0	0	0	0	0	0	0	0	0	0	0	0	0	0	0	0	0	0	0	0	0	0	0	0	0	0	0	0	0	0	0	0	0	0	0	0	0
Novel01151	Chr2	-	31862683	31875370	953	328	206	145	377	196	180	143	147	156	122	131	135	220	144	138	204	161	233	100	359	131	105	130	259	128	343	383	19.8389	13.0821	10.0885	23.6404	9.70161	12.2562	9.44886	9.6581	10.7685	8.21413	9.66056	9.94589	14.9284	9.34643	5.22372	11.5826	5.19508
Novel01152	Chr2	-	31851141	31859972	5400	12	14	34	13	63	52	37	13	56	21	17	69	135	31	18	8	6	14	29	32	24	22	13	19	15	13	24	0.110888	0.13583	0.361406	0.124542	0.476419	0.540936	0.373513	0.13049	0.590579	0.216014	0.191532	0.776639	1.39954	0.307401	0.308586	0.384687	0.317477
Novel01153	Chr2	-	32839181	32841063	1848	5	0	2	2	3	10	1	2	6	1	7	0	14	10	8	10	3	0	6	7	9	2	3	15	7	5	5	0.158815	0	0.0730742	0.0658598	0.0779807	0.357569	0.0346993	0.0690052	0.2175	0.0353573	0.271086	0	0.49888	0.340848	6.03504	5.52055	3.60117
Novel01154	Chr2	-	36076815	36078020	944	12	3	5	24	11	19	32	30	12	3	5	0	7	5	0	11	3	4	16	43	7	12	21	30	16	74	34	0.911409	0.239232	0.436833	1.88979	0.683706	1.62452	2.65511	2.47505	1.04016	0.253636	0.463009	0	0.596454	0.407514	0.0874595	0.474272	0.4349
Novel01155	Chr2	-	36745253	36758050	748	1237	1662	1722	1467	1118	1660	1523	1877	1693	2009	1371	976	787	1348	866	1204	1417	2294	1231	1213	1360	909	1038	1228	1243	1032	1331	82.5212	116.411	132.142	101.46	61.0354	124.664	110.993	136.016	128.896	149.188	111.512	79.3071	58.9003	96.4996	45.6307	37.3527	55.0831
Novel01156	Chr2	-	37825169	37857031	1228	33	14	30	24	19	14	19	17	22	3	5	22	21	16	14	23	46	27	5	14	11	18	12	6	9	11	7	1.38493	0.616892	1.44827	1.04423	0.65255	0.661427	0.871102	0.774989	1.05372	0.140151	0.255843	1.12462	0.988739	0.720569	0.0966542	0.262066	0.528684
Novel01157	Chr2	-	38648555	38649383	402	0	3	11	6	11	1	14	5	0	0	0	0	0	0	0	0	0	1	0	0	1	16	0	3	3	0	0	0	0.390983	1.57064	0.772133	1.1174	0.139737	1.89845	0.674174	0	0	0	0	0	0	0	0	0
Novel01158	Chr2	-	44296332	44302082	1501	0	0	3	0	4	0	0	4	0	0	0	0	14	2	0	0	1	4	5	13	5	0	12	7	30	32	56	0	0	0.135164	0	0.128213	0	0	0.170184	0	0	0	0	0.615181	0.0840617	0	0.0815272	0
Novel01159	Chr2	-	45760586	45766137	3975	0	1	0	1	0	6	0	8	27	17	36	55	78	66	2	1	6	3	4	43	5	0	23	28	24	24	22	0	0.0208234	0	0.0205616	0	0.13396	0	0.172349	0.611135	0.375313	0.870516	1.32867	1.73551	1.40466	0.593793	0.0619231	0.522399
Novel01160	Chr2	-	45822692	45824311	854	46	184	111	69	114	94	41	101	25	42	13	55	27	56	66	47	187	148	31	72	121	54	51	52	63	70	33	3.70223	15.5485	10.2764	5.75737	7.50853	8.51672	3.60487	8.82994	2.29632	3.76282	1.27567	5.39181	2.4379	4.83653	2.87304	4.6907	5.89893
Novel01161	Chr2	-	46390582	46393636	850	1	1	2	0	2	11	2	31	0	2	2	1	0	2	4	0	0	2	26	2	7	4	16	1	25	1	10	0.0587054	0.0616373	0.135058	0	0.0960844	0.726959	0.128265	1.97684	0	0.130697	0.143152	0.0715064	0	0.125994	0	0	0.134461
Novel01162	Chr2	-	47020729	47039536	1870	1358	999	1428	1385	1252	658	499	487	228	145	126	154	173	136	886	1130	735	2545	288	269	718	410	256	192	238	156	137	65.4722	50.5694	79.1951	69.2271	49.3976	35.7126	26.2819	25.5045	12.5452	7.78186	7.40654	9.04366	9.35729	7.03616	11.4367	9.2325	9.82799
Novel01163	Chr2	-	47058841	47061027	1069	8	0	12	16	8	2	0	13	19	7	23	22	34	17	2	6	2	5	0	24	24	8	17	7	8	28	13	0.401203	0	0.692259	0.831886	0.328329	0.112913	0	0.708188	1.08746	0.390779	1.40634	1.34389	1.91293	0.914878	0.404248	0.41755	0.0574331
Novel01164	Chr2	-	47279089	47279971	715	258	307	113	282	148	228	382	371	114	217	83	81	109	69	205	321	436	168	126	133	273	159	152	188	179	199	179	18.0057	22.4955	9.07158	20.4037	8.45274	17.9129	29.1242	28.1252	9.07993	16.8581	7.06248	6.88562	8.53424	5.1675	3.05387	5.52013	2.39773
Novel01165	Chr2	-	47601565	47602411	759	19	120	2	24	125	1	4	49	1	2	15	1	1	19	2	4	77	3	25	1	4	6	0	4	22	1	27	1.24913	8.28328	0.151251	1.63582	6.72528	0.0740107	0.287287	3.49931	0.0750312	0.146367	1.20236	0.0800796	0.0737569	1.34045	0	0	2.25873
Novel01166	Chr2	-	48280673	48290839	7693	192	137	181	155	299	78	47	81	98	67	103	176	201	171	60	43	134	193	25	112	66	41	71	50	92	68	96	1.40356	1.05152	1.52203	1.17471	1.78874	0.641896	0.375343	0.643201	0.817605	0.545211	0.918028	1.56715	1.64844	1.34143	0.437733	0.509742	0.485564
Novel01167	Chr2	-	48533546	48534396	620	153	9	25	112	18	24	43	16	18	80	18	9	185	57	15	226	17	41	5	18	21	30	15	39	20	45	12	12.3139	0.760525	2.31451	9.3453	1.18556	2.17448	3.78072	1.3988	1.65335	7.16727	1.76631	0.882297	16.7042	4.92289	2.13161	9.54893	0.645196
Novel01168	Chr2	-	49631799	49640818	1693	133	122	246	389	373	258	49	394	0	1	0	0	1	0	12	104	257	71	84	1	199	95	53	44	29	9	57	4.04427	3.89506	8.60472	12.2633	9.28201	8.83176	1.62774	13.0142	0	0.0338491	0	0	0.0341142	0	0	0.0632941	0.139295
Novel01169	Chr2	-	50050470	50051282	731	8	6	2	5	6	2	3	15	0	0	0	0	0	0	0	1	13	1	6	0	2	3	3	3	0	0	0	0.546097	0.430028	0.157045	0.35385	0.335178	0.153691	0.223718	1.11225	0	0	0	0	0	0	0	0	0
Novel01170	Chr2	-	50748035	50749973	749	0	0	0	0	0	0	0	0	0	0	0	0	0	0	0	0	0	0	0	0	0	0	0	0	0	0	0	0	0	0	0	0	0	0	0	0	0	0	0	0	0	0	0	0
Novel01171	Chr2	-	53272345	53273364	804	167	60	8	121	52	17	52	53	26	80	48	21	39	18	2	138	49	11	43	20	26	38	16	99	53	99	98	10.3647	3.90983	0.571142	7.78567	2.64113	1.18776	3.52569	3.57312	1.84162	5.527	3.6322	1.58755	2.71552	1.19882	0.214406	0.775116	1.13723
Novel01172	Chr2	-	53369630	53378489	1707	613	511	626	722	646	251	218	332	102	69	77	52	90	65	109	186	270	1022	58	141	257	173	144	153	137	92	114	31.1492	27.2629	36.5909	38.0358	26.8635	14.3581	12.1016	18.3255	5.91524	3.90295	4.7705	3.21852	5.13069	3.54437	2.39908	5.12982	4.53908
Novel01173	Chr2	-	55155260	55160252	4868	0	0	0	0	0	0	0	0	0	0	0	0	0	0	0	0	0	0	0	0	0	0	0	0	0	0	0	0	0	0	0	0	0	0	0	0	0	0	0	0	0	0	0	0
Novel01174	Chr2	-	55368571	55377826	4209	204	57	88	127	185	75	130	117	244	97	314	266	731	293	209	361	116	64	49	122	91	95	141	223	205	134	141	3.72195	1.09189	1.84687	2.40222	2.76221	1.54042	2.59109	2.31877	5.08062	1.97002	6.98485	5.91137	14.9625	5.73651	3.44555	6.456	5.30715
Novel01175	Chr2	-	56705417	56711441	5803	251	170	137	83	108	188	101	94	322	173	330	351	435	200	268	193	220	180	73	225	112	38	164	143	120	227	171	3.77822	2.68676	2.37218	1.29527	1.3304	3.18574	1.66087	1.537	5.53167	2.8988	6.05641	6.43558	7.34599	3.2306	4.03873	5.42044	2.36169
Novel01176	Chr2	-	57303505	57318000	1503	0	10	3	13	6	29	6	70	166	96	213	202	49	95	5	18	22	16	15	189	26	14	110	88	126	97	142	0	0.54292	0.178445	0.69692	0.253902	1.68813	0.338939	3.93187	9.79636	5.52586	13.4288	12.723	2.84258	5.27149	3.27497	1.34541	4.26374
Novel01177	Chr2	-	58743559	58745005	923	1	5	8	9	4	17	12	2	8	2	5	13	3	10	3	6	2	1	1	4	9	13	8	6	9	5	1	0.0540624	0.283812	0.497506	0.504438	0.17697	1.03463	0.708723	0.117451	0.493597	0.120361	0.329574	0.856063	0.181955	0.580144	1.43185	0.393857	2.10505
Novel01178	Chr2	-	59264628	59265533	437	0	3	2	6	0	2	2	133	0	0	0	0	0	0	0	7	5	0	70	0	15	26	1	27	2	0	2	0	0.359669	0.262699	0.710292	0	0.25709	0.249486	16.4968	0	0	0	0	0	0	0	0	0.130769
Novel01179	Chr2	-	59387300	59398725	1222	138	112	169	193	223	266	201	162	159	91	164	148	158	134	56	73	139	137	97	161	164	90	158	148	159	164	150	6.22617	5.30549	8.77086	9.02753	8.23363	13.5102	9.90691	7.93941	8.18702	4.57027	9.0214	8.13337	7.99735	6.48764	5.03952	4.27295	1.80841
Novel01180	Chr2	-	60293760	60298602	3690	2002	704	566	1255	1670	457	3305	644	261	120	35	16	33	17	744	1695	830	654	143	75	60	500	106	67	239	81	158	38.5116	14.2189	12.5244	25.0288	26.2899	9.89651	69.4542	13.4569	5.73	2.56961	0.820887	0.374899	0.712178	0.350927	0.863907	2.12216	4.20774
Novel01181	Chr2	-	61753891	61766786	994	1051	961	1017	985	916	706	713	621	505	691	486	431	363	489	596	692	1007	1193	602	473	598	435	466	431	399	462	436	52.7611	50.6524	58.728	51.2645	37.6314	39.8983	39.1021	33.8636	28.9327	38.6142	29.7464	26.3545	20.4439	26.3427	17.4001	15.8829	25.4684
Novel01182	Chr2	-	62107220	62109159	1121	64	66	60	145	28	66	272	22	256	355	96	0	2	1	73	41	61	38	9	118	101	62	105	343	42	344	84	4.09958	4.43884	4.42104	9.62936	1.46778	4.75929	19.0339	1.53078	18.7149	25.3132	7.49754	0	0.143727	0.0687385	3.68812	7.26659	11.1504
Novel01183	Chr2	-	62297246	62298523	810	0	0	0	0	0	0	0	0	0	0	0	0	0	0	0	0	0	0	0	0	0	0	0	0	0	0	0	0	0	0	0	0	0	0	0	0	0	0	0	0	0	0	0	0
Novel01184	Chr2	-	62566213	62567849	1548	0	0	0	0	0	0	0	0	0	0	0	0	0	0	1	0	0	0	24	0	0	10	0	0	0	0	1	0	0	0	0	0	0	0	0	0	0	0	0	0	0	0	0	0.036916
Novel01185	Chr2	-	62994494	62995826	1159	7	2	0	2	5	3	4	2	0	0	0	0	1	3	6	22	6	0	0	1	1	3	0	1	0	3	0	0.301378	0.0904085	0	0.0892716	0.176169	0.145403	0.188137	0.0935352	0	0	0	0	0.0483015	0.138604	0.049578	0.0896166	0.197225
Novel01186	Chr2	-	65000393	65006446	654	770	497	868	1051	931	317	443	1058	198	479	171	169	241	206	115	359	204	745	134	256	357	363	238	652	240	269	204	66.4753	45.0496	86.199	94.068	65.7754	30.8083	41.7805	99.217	19.5084	46.0324	17.9992	17.7714	23.3418	19.0843	11.3331	18.5089	11.1721
Novel01187	Chr2	-	65016891	65017713	635	195	161	120	178	146	60	71	60	48	26	50	44	53	80	198	268	323	182	40	64	36	62	41	35	16	42	30	15.3235	13.2836	10.8472	14.5015	9.38904	5.30779	6.09511	5.1216	4.30478	2.27434	4.79051	4.21156	4.67247	6.74611	4.25301	5.23417	4.85965
Novel01188	Chr2	-	68506506	68528990	638	0	0	0	0	0	0	0	0	0	0	0	0	0	0	0	0	0	0	0	0	0	0	0	0	0	0	0	0	0	0	0	0	0	0	0	0	0	0	0	0	0	0	0	0
Novel01189	Chr2	-	68517737	68528834	698	1	4	6	8	5	6	1	8	3	4	14	3	3	9	2	1	0	3	6	11	1	0	4	4	6	1	8	0.0714894	0.300239	0.493408	0.592927	0.292521	0.482872	0.0780983	0.621245	0.244765	0.318317	1.22027	0.261234	0.240608	0.690438	0.329289	0	0.163742
Novel01190	Chr2	-	68561800	68600224	1951	0	0	3	1	1	0	3	1	4	7	1	5	4	0	1	0	0	2	5	3	4	1	4	2	4	4	0	0	0	0.0882621	0.0265161	0.0209307	0	0.0838226	0.0277825	0.116758	0.199295	0.0311837	0.155767	0.114775	0	0.117808	0	0.0585811
Novel01191	Chr2	-	68962745	68968185	786	3638	3452	4568	4562	4901	1898	1485	3381	2099	2680	2088	1910	2898	3865	1775	2445	3467	5247	615	1667	2131	1281	1579	2001	1497	1117	1843	230.96	230.097	333.591	300.261	254.627	135.647	102.991	233.158	152.081	189.395	161.619	147.698	206.405	263.308	96.4261	109.085	119.963
Novel01192	Chr2	-	69178130	69179627	1498	5	5	13	5	4	9	2	1	39	11	21	46	29	74	18	19	13	6	1	12	11	0	7	5	9	6	7	0.166554	0.174872	0.498129	0.172673	0.109041	0.337495	0.0727806	0.036184	1.48264	0.407884	0.852889	1.86642	1.08375	2.64519	0.652093	0.520021	0.228889
Novel01193	Chr2	-	69229908	69231854	1366	265	94	313	192	275	249	218	126	654	174	823	912	1038	2218	89	363	164	232	93	737	183	160	311	297	241	453	531	9.68038	3.60529	13.1524	7.27139	8.22098	10.2396	8.69968	4.99975	27.2653	7.07545	36.6551	40.5796	42.5394	86.9457	15.1434	14.3328	8.82707
Novel01194	Chr2	-	70270190	70274895	712	0	1	0	0	0	1	0	0	0	0	0	0	0	0	1	2	6	1	0	1	0	0	2	2	0	0	0	0	0.0735839	0	0	0	0.0788962	0	0	0	0	0	0	0	0	1.04915	1.16703	1.12366
Novel01195	Chr2	-	70278592	70300623	1016	157	171	226	270	216	96	48	84	62	33	51	43	38	29	101	144	131	279	37	74	68	16	43	24	61	39	58	13.0789	14.9566	21.6567	23.3187	14.7255	9.00286	4.36829	7.60118	5.89452	3.06015	5.17998	4.3632	3.55141	2.59244	5.94754	6.24234	4.67471
Novel01196	Chr2	-	72801762	72822380	12109	225	130	336	184	383	225	230	85	501	131	274	1127	729	388	581	208	140	190	161	569	345	226	406	271	212	333	239	2.22061	1.3471	3.81454	1.88268	3.09338	2.49984	2.47981	0.911255	5.64306	1.4392	3.29707	13.5482	8.0717	4.10925	7.45537	3.59503	2.00056
Novel01197	Chr2	-	73520077	73600273	881	15	1	5	6	10	2	5	3	6	14	4	3	24	6	1	2	1	4	0	5	4	2	8	13	1	28	2	0.910577	0.0637369	0.349147	0.377612	0.496787	0.136677	0.331585	0.197823	0.415684	0.946045	0.296056	0.221826	1.6345	0.390856	0.419423	2.08489	0.208562
Novel01198	Chr2	-	74227600	74256259	688	94	58	35	90	64	62	69	52	50	67	69	90	114	151	54	96	113	47	42	35	32	23	31	32	36	35	43	7.1831	4.65348	3.07656	7.13011	4.00229	5.33353	5.76014	4.31637	4.36054	5.69925	6.42867	8.37709	9.77318	12.3823	3.16783	5.88519	7.00103
Novel01199	Chr2	-	74623519	74625409	1729	79	35	54	147	72	142	59	92	4	2	6	1	9	0	6	45	83	18	49	9	49	57	13	42	33	14	10	2.27997	1.06056	1.79271	4.39834	1.70051	4.61349	1.86018	2.88417	0.131749	0.0642526	0.211126	0.0351535	0.291402	0	0.166168	1.47178	0.23136
Novel01200	Chr2	-	74761012	74761768	757	16	6	1	3	0	0	1	0	3	17	7	25	33	78	4	12	10	11	0	2	0	0	0	0	0	2	2	1.05468	0.415258	0.0758254	0.205018	0	0	0.0720114	0	0.225688	1.24741	0.562584	2.00728	2.44041	5.51742	1.51812	3.49878	2.2647
Novel01201	Chr2	-	74998620	74999605	986	14	4	0	0	7	0	3	0	0	0	0	0	0	2	0	10	7	0	20	0	0	5	0	2	2	0	1	0.708514	0.212543	0	0	0.28991	0	0.16586	0	0	0	0	0	0	0.108615	0	0.10534	0
Novel01202	Chr2	-	75280926	75293965	11721	84	45	84	95	116	317	316	147	242	124	300	497	813	284	78	52	55	39	416	234	327	378	255	394	311	196	177	0.562099	0.316163	0.646585	0.659062	0.635237	2.38798	2.31004	1.06852	1.84814	0.923662	2.44761	4.05094	6.10338	2.03935	1.17126	1.18393	1.33343
Novel01203	Chr2	-	75298075	75304693	6442	5	28	15	11	3	12	16	3	68	59	85	86	248	290	20	34	54	56	14	29	18	9	25	47	32	36	11	0.0387299	0.227719	0.133654	0.0883362	0.019017	0.10464	0.135393	0.0252423	0.601135	0.50873	0.802755	0.811412	2.15514	2.41054	0.347869	0.330525	0.496767
Novel01204	Chr2	-	75305006	75312071	2248	73	82	57	90	146	59	39	59	117	83	167	129	337	107	121	50	99	57	30	102	65	31	75	116	106	122	111	2.857	3.36951	2.56611	3.65173	4.67611	2.59943	1.66745	2.50825	5.22588	3.61596	7.96877	6.14955	14.7967	4.49377	2.16323	3.58438	3.94419
Novel01205	Chr2	-	75319181	75376635	2578	23	12	18	22	13	16	17	7	15	16	10	6	33	4	9	17	25	9	13	7	13	7	8	9	17	13	11	0.609178	0.333705	0.548406	0.6041	0.281776	0.477062	0.491887	0.201393	0.453413	0.471731	0.322927	0.193568	0.980567	0.113688	0.182996	0.441043	0.242658
Novel01206	Chr2	-	75949920	75950580	661	4	0	7	4	20	13	6	0	4	5	4	1	7	7	10	19	18	8	3	8	20	10	7	11	6	11	4	0.301964	0	0.607865	0.313058	1.23558	1.10479	0.49482	0	0.344622	0.420169	0.368166	0.0919523	0.592845	0.567066	0.260791	0.628536	0.172907
Novel01207	Chr2	-	76108073	76130098	2335	88	76	61	148	60	69	64	116	239	437	304	243	286	298	61	109	95	57	27	266	55	48	193	220	148	302	225	2.65488	2.40736	2.11692	4.62906	1.48135	2.34342	2.10932	3.80146	8.22898	14.6758	11.1821	8.92965	9.67999	9.64757	7.60818	7.97517	7.35918
Novel01208	Chr2	-	76144087	76167721	2173	115	62	76	105	66	98	143	82	110	40	147	118	277	100	198	206	171	90	85	85	67	140	60	59	93	81	66	2.68529	1.52002	2.04136	2.54186	1.26119	2.57607	3.64778	2.07988	2.93138	1.03971	4.18502	3.35615	7.25637	2.50572	1.72087	2.7947	1.65795
Novel01209	Chr2	-	78297637	78338030	6432	5	27	102	10	50	75	3	28	166	16	110	266	42	259	66	7	32	141	24	118	55	1	57	14	42	9	38	0.0887578	0.503229	2.08281	0.184037	0.726358	1.49878	0.0581778	0.539915	3.36303	0.316166	2.38077	5.75155	0.836436	4.93374	3.04577	0.240173	0.955481
Novel01210	Chr2	-	78430522	78435798	3059	47	40	0	74	50	0	96	54	2	53	65	1	216	72	5	31	76	1	59	0	0	76	1	85	53	134	62	1.5389	1.37511	0	2.51196	1.33976	0	3.43387	1.9206	0.0747358	1.93173	2.59486	0.0398822	7.93438	2.52979	0.113112	3.13505	2.62481
Novel01211	Chr2	-	78707611	78709494	1884	17	29	22	13	50	8	2	12	36	12	32	27	38	36	13	11	13	48	0	14	2	2	14	7	10	9	18	0.450262	0.806455	0.670274	0.356968	1.08375	0.238531	0.057869	0.345246	1.08819	0.353799	1.03337	0.871057	1.12914	1.0232	0.335494	0.0551304	0.424651
Novel01212	Chr2	-	78713641	78720730	7090	24	14	25	17	41	22	21	34	67	24	71	135	106	66	18	21	31	30	33	109	23	22	33	37	60	127	80	0.168913	0.103453	0.202397	0.124042	0.236145	0.174306	0.161462	0.259933	0.538161	0.188027	0.609252	1.15731	0.836959	0.498465	0.267448	0.234393	0.298223
Novel01213	Chr2	-	78813656	78815576	1461	1	16	6	1	4	0	0	2	3	2	0	5	1	1	26	8	36	11	0	2	0	0	2	2	1	0	2	0.0341544	0.573763	0.235728	0.0354092	0.111803	0	0	0.0742007	0.116938	0.0760388	0	0.20801	0.0383172	0.0366511	0.235979	0.284369	0.860513
Novel01214	Chr20	+	197495	201666	1761	24	45	32	30	47	38	31	54	46	24	42	36	43	53	25	28	50	33	31	31	26	19	30	26	38	31	51	1.10683	2.17895	1.69759	1.43437	1.77383	1.97284	1.56182	2.70517	2.42111	1.23208	2.3616	2.02227	2.22477	2.62293	2.28357	2.78383	3.1689
Novel01215	Chr20	+	1346660	1355962	3139	0	3	2	0	1	11	77	7	2	3	0	0	1	8	1	3	2	0	5	0	0	5	3	0	0	0	0	0	0.0939481	0.068619	0	0.0244088	0.369345	2.50895	0.226793	0.0680797	0.099605	0	0	0.0334617	0.256054	0.583882	0.155209	1.70789
Novel01216	Chr20	+	3105266	3106203	938	13	52	97	43	40	623	2017	649	1	3	1	0	0	0	8	74	24	19	4280	12	647	3352	96	93	348	26	20	0.691573	2.90445	5.9358	2.37155	1.7414	37.3097	117.22	37.5034	0.0607129	0.177654	0.0648608	0	0	0	0.0612589	0.442924	0.426462
Novel01217	Chr20	+	3491647	3495431	3723	0	0	0	0	0	0	0	0	0	0	0	0	0	0	0	0	0	0	0	0	0	0	0	0	0	0	0	0	0	0	0	0	0	0	0	0	0	0	0	0	0	0	0	0
Novel01218	Chr20	+	4280592	4290483	1306	0	0	2	0	1	0	0	0	0	0	0	2	3	2	0	0	0	0	0	5	1	0	0	4	2	0	4	0	0	0.0879017	0	0.0312679	0	0	0	0	0	0	0.0930788	0.128595	0.082002	0.0439976	0	0.0437564
Novel01219	Chr20	+	4421041	4458620	2627	20	11	39	35	25	30	4	17	113	64	53	144	59	66	40	15	20	53	2	89	23	13	67	26	29	37	35	0.573559	0.331212	1.28655	1.0406	0.586722	0.968519	0.125316	0.529576	3.69839	2.04309	1.85315	5.03011	1.89822	2.0311	1.75025	1.01478	0.788219
Novel01220	Chr20	+	4726005	4726411	249	1	0	1	0	0	1	0	0	2	26	8	17	31	31	1	4	1	1	0	0	0	0	1	0	0	0	1	0.2004	0	0.230521	0	0	0.225599	0	0	0.457419	5.80002	1.95468	4.14967	6.96958	6.66653	0.923067	1.45996	1.83601
Novel01221	Chr20	+	5775795	5779507	603	212	280	250	339	264	177	134	200	86	74	105	61	69	72	56	96	183	411	78	120	184	91	118	106	106	110	112	17.5435	24.3278	23.7976	29.0837	17.8784	16.4889	12.1139	17.978	8.12204	6.81664	10.5939	6.1486	6.40584	6.3937	2.85875	1.80861	3.98031
Novel01222	Chr20	+	6211954	6216762	2309	11	3	20	24	25	21	1	10	89	12	112	182	161	230	13	8	12	8	0	59	7	4	23	25	7	30	18	0.24725	0.0707997	0.517115	0.559275	0.459863	0.531377	0.0245552	0.24416	2.28308	0.300251	3.06938	4.9829	4.05992	5.54769	0.854148	0.514649	0.411862
Novel01223	Chr20	+	6416241	6417220	980	472	1864	509	605	632	341	192	2601	1579	5553	4277	473	2408	1798	105	98	580	520	95	964	278	450	1285	4227	3277	5418	3421	24.0333	99.6512	29.8128	31.9371	26.335	19.5463	10.68	143.861	91.7571	314.744	265.521	29.3359	137.554	98.2429	14.3652	17.3816	19.7678
Novel01224	Chr20	+	7775910	7780548	4639	175	150	55	183	141	56	141	120	65	108	57	20	35	38	69	244	139	82	232	24	39	202	38	74	123	88	61	2.2812	2.05297	0.82471	2.47312	1.50414	0.821773	2.00791	1.69917	0.966997	1.56714	0.905916	0.317557	0.511847	0.531556	0.390278	1.28882	0.83599
Novel01225	Chr20	+	9957062	9958295	637	2	0	72	1	1	13	2	0	4	0	0	1	0	0	10	0	0	27	0	7	11	0	8	1	0	7	0	0.156671	0	6.48789	0.0812133	0.0641066	1.14641	0.171154	0	0.357606	0	0	0.0954167	0	0	0.811849	0	0
Novel01226	Chr20	+	10133448	10134461	901	0	0	0	0	0	13	0	0	62	0	0	11	0	0	2	0	0	1	0	89	36	0	77	1	0	1	0	0	0	0	0	0	0.810503	0	0	3.91878	0	0	0.742048	0	0	0.0637746	0	0
Novel01227	Chr20	+	11483671	11484839	850	1	4	10	1	13	1	0	7	0	0	8	82	9	30	9	4	5	12	1	3	3	2	1	0	2	3	4	0.0587054	0.246549	0.675292	0.0608622	0.624549	0.0660872	0	0.446383	0	0	0.572606	5.86352	0.592745	1.8899	1.14922	0.672072	0.806766
Novel01228	Chr20	+	11790416	11792363	1936	0	2	18	1	11	38	12	62	6	0	5	0	2	0	1	1	1	6	6	0	9	6	24	2	13	0	0	0	0.0575101	0.567067	0.0283935	0.246539	1.17158	0.359029	1.84447	0.187537	0	0.166958	0	0.0614506	0	0	0.0285032	0
Novel01229	Chr20	+	11823735	11825647	1913	0	4	0	0	1	1	1	18	6	10	15	1	13	4	0	0	0	0	0	6	1	0	6	5	24	7	13	0	0.142757	0	0	0.0278174	0.0382657	0.037134	0.664622	0.23276	0.378381	0.621656	0.0414036	0.495749	0.145905	0.0391423	0.176883	0
Novel01230	Chr20	+	12101131	12102838	1523	0	0	0	0	0	0	0	12	1	0	0	0	2	0	0	0	0	0	1	3	2	3	7	4	11	4	8	0	0	0	0	0	0	0	0.42708	0.0373925	0	0	0	0.0735147	0	0	0	0
Novel01231	Chr20	+	13073077	13113504	2404	18	13	43	18	34	71	23	39	182	76	102	380	154	135	32	9	8	19	60	343	300	78	231	120	129	184	123	0.538808	0.408574	1.48062	0.558604	0.832885	2.39254	0.752124	1.26811	6.21756	2.53241	3.72263	13.8552	5.17165	4.33646	2.17159	1.05922	0.47993
Novel01232	Chr20	+	13156310	13156718	409	0	0	11	0	0	12	0	0	5	0	0	2	0	0	1	0	0	12	0	9	20	0	9	0	0	0	0	0	0	1.54376	0	0	1.64814	0	0	0.696194	0	0	0.297215	0	0	0	0	0
Novel01233	Chr20	+	13237952	13239799	1784	0	0	13	0	0	19	1	0	2	2	0	1	3	1	1	4	1	1	0	2	3	1	0	8	0	2	0	0	0	0.418272	0	0	0.598267	0.0305564	0	0.0638438	0.0622717	0	0.0340698	0.0941393	0.0300153	0.032209	0.291103	0.0320325
Novel01234	Chr20	+	13242688	13249497	768	0	0	24	0	0	83	0	0	3	0	0	2	0	0	3	0	0	20	0	9	10	0	8	0	0	0	0	0	0	2.19712	0	0	7.43612	0	0	0.272482	0	0	0.193877	0	0	0	0	0
Novel01235	Chr20	+	13252537	13267259	437	2	0	1	2	0	3	1	0	0	1	0	0	0	1	0	1	0	1	0	1	0	6	0	7	0	10	0	0.228374	0	0.13135	0.236764	0	0.385634	0.124743	0	0	0.127108	0	0	0	0.122534	0	1.66375	0
Novel01236	Chr20	+	13302070	13328883	377	0	3	2	5	5	2	1	4	6	7	6	0	3	4	0	7	7	6	0	0	2	10	5	9	2	3	1	0	0.419134	0.306132	0.689772	0.544478	0.299595	0.145367	0.578172	0.911179	1.03687	0.973431	0	0.447852	0.571171	0.459687	1.38487	3.04778
Novel01237	Chr20	+	13516396	13528031	1372	0	2	464	5	0	558	3	1	1846	7	4	1703	1	10	992	8	3	659	0	1268	299	0	398	1	3	4	1	0	0.0849137	21.5831	0.209615	0	25.4012	0.132527	0.0439251	85.1923	0.315093	0.19721	83.8809	0.0453659	0.433933	47.1701	0.0420849	0.0463095
Novel01238	Chr20	+	13814711	13815219	509	10	7	25	19	29	27	13	10	46	10	33	60	62	54	29	11	14	22	20	51	94	27	49	41	33	37	36	0.980346	0.720515	2.81924	1.93109	2.3266	2.97977	1.39227	1.0649	5.14664	1.09128	3.9444	7.16469	6.81896	5.68085	2.03202	0.714204	0.673626
Novel01239	Chr20	+	14009742	14031096	7147	544	311	790	566	470	4833	1956	3839	20	21	12	7	46	10	228	176	267	246	1080	11	4247	1791	628	3027	478	115	37	5.17351	3.10536	8.64224	5.58049	3.65787	51.7418	20.3215	39.6584	0.217071	0.222313	0.139141	0.0810869	0.490785	0.102053	1.65363	1.84096	3.14754
Novel01240	Chr20	+	14869507	14888735	1316	1327	1683	570	1033	1027	472	618	587	202	195	155	138	190	126	635	962	1401	1117	407	246	361	362	274	270	271	233	316	51.9755	69.2114	25.6812	41.9467	32.9187	20.8118	26.4433	24.9745	9.02954	8.502	7.40197	6.58375	8.34889	5.29588	15.9664	20.2595	20.0953
Novel01241	Chr20	+	15056267	15059614	3309	2	1	0	1	0	2	0	0	4	0	0	7	46	0	0	0	0	2	1	6	3	0	3	3	4	0	0	0.0301599	0.0158331	0	0.015634	0	0.0339523	0	0	0.068841	0	0	0.128578	0.778225	0	0	0.078472	0
Novel01242	Chr20	+	15097648	15101396	418	50	47	57	53	25	40	38	10	19	31	14	12	31	32	49	132	94	100	12	23	24	30	17	15	9	15	23	5.96885	5.89094	7.82725	6.55943	2.44234	5.37551	4.95569	1.29674	2.58858	4.11947	2.03768	1.74489	4.15174	4.09931	3.02426	3.35451	2.05069
Novel01243	Chr20	+	16007558	16068153	1790	0	19	0	0	16	0	0	17	3	4	57	1	1	38	0	0	12	8	19	2	1	3	0	11	40	5	57	0	1.28444	0	0	0.843063	0	0	1.18898	0.220447	0.286691	4.47464	0.0784264	0.0722342	2.62554	0.0741431	0	1.10605
Novel01244	Chr20	+	16079962	16086982	2048	1	16	0	0	11	2	0	27	1	0	186	0	1	216	0	0	15	0	41	5	0	2	2	3	140	5	171	0.0503528	0.845881	0	0	0.453274	0.113368	0	1.47679	0.0574659	0	11.4189	0	0.0564899	11.6713	0	0	2.01827
Novel01245	Chr20	+	16260961	16264455	870	19	19	22	15	9	33	22	11	16	11	5	12	22	9	7	3	5	58	1	19	12	14	7	5	6	5	13	1.14228	1.19933	1.52144	0.934932	0.442799	2.23343	1.44491	0.718361	1.09781	0.736157	0.366503	0.878753	1.48385	0.580633	0.76153	0.312848	0
Novel01246	Chr20	+	16781060	16782103	957	2	0	4	2	4	2	4	1	0	0	0	0	0	0	0	0	0	5	5	2	2	16	0	0	4	5	2	0.104283	0	0.239916	0.108115	0.170683	0.117396	0.227848	0.0566391	0	0	0	0	0	0	0.0600427	0.108532	0
Novel01247	Chr20	+	17980672	17981667	809	41	57	18	36	27	11	12	8	12	24	20	34	35	53	26	42	64	32	1	23	1	7	8	3	7	27	5	2.52891	3.69138	1.27713	2.30208	1.36288	0.763801	0.808593	0.536006	0.844727	1.64785	1.50406	2.55443	2.42194	3.50804	0.284108	0.898713	1.27148
Novel01248	Chr20	+	18071649	18127906	20449	2	2	1	0	2	3	2	6	9	9	35	18	34	11	3	0	1	1	2	5	1	9	8	7	8	12	5	0.0118484	0.0124402	0.00681465	0	0.00969628	0.0200074	0.0129438	0.0386112	0.0608499	0.0593515	0.252805	0.129888	0.225973	0.06993	0.0272876	0.0554903	0.040707
Novel01249	Chr20	+	18830485	18831770	1150	1	2	0	2	0	0	0	0	0	0	0	0	0	0	0	0	0	0	0	0	0	0	0	0	0	0	1	0.043391	0.0911161	0	0.0899703	0	0	0	0	0	0	0	0	0	0	0	0	0
Novel01250	Chr20	+	20031073	20046534	3108	93	59	131	70	251	129	47	115	242	125	250	301	278	327	67	32	61	70	34	246	87	52	157	104	173	153	199	1.68506	1.12241	2.73035	1.31492	3.72179	2.63125	0.930317	2.2634	5.00421	2.52117	5.52282	6.64303	5.651	6.35801	4.48587	3.45087	4.17078
Novel01251	Chr20	+	20133463	20145317	1238	34	28	54	70	51	68	45	36	134	106	141	200	139	268	40	31	23	31	31	192	29	31	48	66	52	112	50	1.37043	1.18495	2.50371	2.92512	1.68225	3.08549	1.98148	1.5762	6.16408	4.75599	6.92921	9.81913	6.28548	11.5918	3.01693	1.76186	2.30799
Novel01252	Chr20	+	21057165	21065732	1297	56	62	42	67	67	11	2	12	12	9	8	13	22	14	20	34	50	53	0	10	11	5	8	12	0	8	12	2.83693	3.29775	2.4475	3.51889	2.77767	0.627325	0.110686	0.660349	0.693791	0.50753	0.494127	0.802178	1.25035	0.761078	0.991711	1.7926	1.50842
Novel01253	Chr20	+	23554914	23556679	1513	1	0	65	0	4	10	7	195	0	0	0	0	0	0	0	0	0	0	25	0	20	3	8	1	27	0	0	0.0329806	0	2.46595	0	0.10796	0.371276	0.252207	6.98593	0	0	0	0	0	0	0	0	0
Novel01254	Chr20	+	24437967	24491872	617	0	0	6	5	2	17	0	5	40	9	7	36	25	21	5	3	5	6	0	28	19	3	10	8	12	9	3	0	0	0.558183	0.419229	0.132369	1.54775	0	0.439251	3.69197	0.810239	0.690237	3.54635	2.26829	1.82252	0.838165	0.673359	1.66714
Novel01255	Chr20	+	25098178	25106192	7841	0	0	0	0	0	0	0	0	0	0	0	0	0	0	0	0	0	0	0	0	0	0	0	0	0	0	0	0	0	0	0	0	0	0	0	0	0	0	0	0	0	0	0	0
Novel01256	Chr20	+	26406820	26423037	779	0	0	0	0	0	0	0	0	0	0	0	0	0	0	0	0	0	0	0	0	0	0	0	0	0	0	0	0	0	0	0	0	0	0	0	0	0	0	0	0	0	0	0	0
Novel01257	Chr20	+	27727808	27774931	658	0	1	0	1	1	1	0	1	8	2	15	6	43	10	0	0	0	0	0	1	0	0	3	1	1	7	0	0	0.0796227	0	0.0786214	0.0620606	0.085371	0	0.0823763	0.692385	0.168834	1.38692	0.554229	3.65836	0.813788	0.26198	0.473551	0.868479
Novel01258	Chr20	+	29814636	29819038	4362	79	89	31	48	62	109	50	53	131	115	256	253	271	102	37	11	28	70	38	232	70	37	108	118	160	199	196	0.90373	1.06897	0.407931	0.569275	0.580427	1.40371	0.624858	0.658595	1.71029	1.46443	3.57058	3.52532	3.47799	1.25214	1.19875	1.39297	0.903958
Novel01259	Chr20	+	29856321	29860254	3851	12	12	93	54	37	119	18	303	976	188	653	807	397	644	310	70	39	30	35	720	229	37	648	252	578	653	648	0.155491	0.163257	1.38618	0.725416	0.392347	1.73584	0.254798	4.26479	14.4331	2.71169	10.3163	12.7369	5.77114	8.95467	42.2265	19.0281	16.1451
Novel01260	Chr20	+	30131669	30136462	557	22	12	23	29	34	43	28	63	66	49	76	65	52	76	7	8	5	38	35	102	26	15	44	92	60	50	70	1.9709	1.12873	2.37019	2.69345	2.49267	4.3366	2.74031	6.13075	6.74796	4.88649	8.30125	7.09287	5.22628	7.30627	3.50749	2.23768	2.4623
Novel01261	Chr20	+	30273391	30277826	1358	41	27	31	14	29	22	25	5	54	23	28	57	68	35	71	60	61	37	14	34	23	27	17	18	26	31	15	1.86328	1.28832	1.62058	0.659618	1.07854	1.12553	1.24118	0.246829	2.80076	1.16354	1.55146	3.15527	3.46698	1.70688	1.51764	2.27029	1.40523
Novel01262	Chr20	+	30427302	30445846	18408	84	53	40	104	91	26	18	19	122	230	185	295	1246	393	30	15	11	37	3	58	14	18	19	45	51	73	35	0.228473	0.151355	0.125149	0.293264	0.202554	0.0796101	0.0534846	0.0561359	0.378706	0.696373	0.613501	0.977337	3.80208	1.14707	0.444753	1.45783	0.348868
Novel01263	Chr20	+	31133835	31144972	4777	50	57	87	97	164	164	93	166	322	170	332	267	391	306	14	23	34	100	83	353	161	91	256	372	343	352	343	1.21588	1.45533	2.43362	2.44546	3.26369	4.48955	2.4706	4.38489	8.9364	4.6018	9.84341	7.90857	10.667	7.98512	5.8805	4.96044	5.40268
Novel01264	Chr20	+	32362256	32363361	1106	2	12	9	5	8	5	4	10	28	8	15	21	17	31	0	5	3	20	3	16	11	2	12	8	9	26	10	0.0902344	0.568446	0.467087	0.233874	0.295377	0.253952	0.197152	0.490087	1.44174	0.401782	0.825128	1.15406	0.860475	1.50087	0.779307	1.03302	0.981711
Novel01265	Chr20	+	32923710	32949027	1475	216	160	123	223	69	104	207	126	22	44	32	46	47	95	49	182	193	121	126	67	109	76	73	51	62	129	65	10.9983	8.55375	7.20426	11.7719	2.87518	5.96133	11.5144	6.96904	1.27844	2.49392	1.98659	2.85296	2.68483	5.19081	2.34534	2.59664	3.32379
Novel01266	Chr20	+	33973657	33975948	1934	5	2	3	0	1	4	2	1	10	0	12	6	2	3	2	0	0	7	3	58	20	0	17	2	4	6	1	0.142815	0.0599791	0.0985686	0	0.0233749	0.128618	0.0624071	0.0310267	0.32598	0	0.417901	0.208748	0.0640887	0.091953	0.624932	0	0.228976
Novel01267	Chr20	+	35811383	35851418	850	0	0	0	1	1	1	1	34	9	3	18	2	0	0	0	0	0	0	1	9	7	3	22	22	20	23	32	0	0	0	0.0792234	0.0625358	0.0860246	0.0834803	2.82224	0.784898	0.25519	1.67704	0.186158	0	0	0	0	0
Novel01268	Chr20	+	35852046	35854235	736	0	0	0	0	2	5	0	20	8	3	21	1	2	1	0	0	2	3	1	8	3	0	16	10	17	32	19	0	0	0	0	0.110967	0.381617	0	1.47292	0.619008	0.226412	1.73591	0.0825821	0.152124	0.0727545	0	0	0.0776439
Novel01269	Chr20	+	36859943	36861339	1231	88	58	83	102	51	81	47	39	36	50	34	24	51	56	36	64	77	135	13	32	29	52	31	33	32	40	33	3.56715	2.4685	3.87017	4.28656	1.69182	3.69626	2.08131	1.71726	1.66544	2.25615	1.68037	1.185	2.3193	2.43594	0.980243	1.30781	1.39267
Novel01270	Chr20	+	37114805	37136858	6224	116	72	98	71	101	56	26	46	116	87	185	378	637	374	97	51	27	108	24	167	51	29	65	71	92	114	113	0.930006	0.606074	0.903789	0.590141	0.662664	0.505422	0.22772	0.400605	1.06138	0.776436	1.80837	3.69136	5.72947	3.21765	3.33281	3.52949	2.61674
Novel01271	Chr20	+	41637639	41639334	549	6	4	2	51	0	0	1	1	3	2	0	1	3	0	2	3	0	4	1	3	1	1	0	5	3	1	2	0.545351	0.381725	0.209107	4.80579	0	0	0.0992944	0.0987315	0.311195	0.202355	0	0.110711	0.30591	0	0	0.0945953	0
Novel01272	Chr20	+	41821740	41822958	1219	3	23	6	6	14	0	4	5	26	28	30	46	30	70	5	5	12	6	0	9	1	0	0	4	3	4	6	0.122805	0.988523	0.282526	0.254633	0.468993	0	0.178877	0.222328	1.21466	1.27588	1.49728	2.2936	1.37772	3.07491	1.46127	0.979864	1.50014
Novel01273	Chr20	+	41924166	41960700	2038	33	33	24	56	52	67	103	28	45	44	59	38	48	27	37	37	136	39	57	37	28	38	30	19	42	35	46	0.987815	1.03715	0.826392	1.73788	1.27382	2.25775	3.36821	0.910439	1.53731	1.46613	2.15328	1.38552	1.61194	0.867292	0.482575	1.21498	1.40551
Novel01274	Chr20	+	42508005	42518174	1697	19	32	22	19	28	41	26	11	38	17	22	23	15	10	4	4	10	38	64	42	22	27	32	25	65	27	34	0.573906	1.01485	0.764404	0.594991	0.692133	1.39415	0.857947	0.36092	1.30996	0.571603	0.81021	0.846217	0.508306	0.324136	0.521739	0.534417	0.484287
Novel01275	Chr20	+	44458327	44493729	1829	0	0	0	0	0	0	0	0	0	0	0	0	0	0	0	0	0	0	0	0	0	0	0	0	0	0	0	0	0	0	0	0	0	0	0	0	0	0	0	0	0	0	0	0
Novel01276	Chr20	+	44466067	44506956	472	0	1	0	0	4	0	1	4	0	0	6	1	2	15	0	0	0	0	1	3	0	2	0	0	13	0	11	0	0.110999	0	0	0.346067	0	0.115493	0.459353	0	0	0.773382	0.128772	0.23721	1.70171	0	0	0.484287
Novel01277	Chr20	+	44466860	44563666	6504	200	15	227	225	29	336	803	28	1297	586	145	2448	3203	212	154	208	26	121	29	1069	1185	732	961	1323	57	1668	92	2.23665	0.176126	2.92016	2.60867	0.265406	4.23005	9.81032	0.340139	16.5537	7.29497	1.97708	33.3461	40.1857	2.54416	7.75246	6.75057	0.614747
Novel01278	Chr20	+	44483706	44536097	1110	5	3	2	3	2	4	11	3	49	35	14	167	163	6	5	3	3	1	1	83	67	13	61	54	16	76	20	0.269436	0.169736	0.123974	0.167601	0.0881984	0.242653	0.647558	0.175606	3.01348	2.09949	0.919818	10.9615	9.85419	0.346959	1.30311	0.616912	0.123425
Novel01279	Chr20	+	44496329	44605199	3475	74	9	123	127	29	123	243	23	460	377	95	919	1024	125	110	153	15	137	23	568	536	302	432	500	37	715	43	1.70873	0.218198	3.26709	3.0403	0.548006	3.19732	6.12983	0.576901	12.1224	9.69041	2.67457	25.8479	26.5271	3.09737	6.16887	4.49395	0.608216
Novel01280	Chr20	+	44507429	44526129	17203	168	2	109	78	6	293	654	3	1076	515	21	3177	2849	10	76	24	5	18	5	1280	1853	734	1221	1533	2	1358	5	0.520659	0.00650789	0.388583	0.250616	0.0152174	1.02224	2.21423	0.0100994	3.80578	1.77668	0.0793508	11.993	9.90567	0.0332571	1.79153	0.970857	0.00354921
Novel01281	Chr20	+	44526187	44604348	1598	28	7	38	27	14	61	43	0	127	69	40	290	245	53	15	23	1	7	7	188	165	59	169	149	17	158	32	1.05848	0.277835	1.65242	1.05817	0.433108	2.59592	1.77579	0	5.47916	2.90356	1.84362	13.3533	10.3905	2.15	2.48127	1.53438	0.562801
Novel01282	Chr20	+	44545445	44559278	13755	0	0	0	0	0	0	0	0	0	0	0	0	0	0	0	0	0	0	0	0	3	0	1	0	0	0	0	0	0	0	0	0	0	0	0	0	0	0	0	0	0	0	0	0
Novel01283	Chr20	+	44727085	44732897	1058	5	1	4	2	4	20	14	7	56	31	31	210	223	21	9	2	5	1	1	89	113	45	125	139	6	136	12	0.235821	0.0495196	0.217012	0.0977938	0.154389	1.06189	0.721339	0.358625	3.0143	1.62754	1.78263	12.0642	11.7995	1.06285	0.923285	0.392687	0.270066
Novel01284	Chr20	+	50256506	50270565	747	26	12	48	40	55	14	22	28	3	4	3	6	8	14	15	18	18	28	23	4	12	10	5	7	7	2	12	1.7368	0.841634	3.68834	2.77017	3.00666	1.05279	1.60546	2.03173	0.22871	0.297437	0.244335	0.488196	0.599534	1.00356	0.846144	0.417131	0.459003
Novel01285	Chr20	+	50277139	50278292	1126	14	5	1	3	0	11	9	1	6	0	2	2	1	14	4	5	0	5	13	3	3	6	2	2	0	4	0	0.751177	0.281676	0.0617202	0.16688	0	0.664425	0.527542	0.0582835	0.367411	0	0.130837	0.130711	0.0601951	0.806088	0.185358	0.614259	0.798814
Novel01286	Chr20	+	50632235	50637264	1887	6	4	97	28	6	30	298	142	16	22	2	2	0	0	14	15	20	72	470	34	79	30	114	30	207	87	90	0.16114	0.112792	2.99665	0.779613	0.13187	0.907009	8.74315	4.14258	0.490409	0.657707	0.0654891	0.0654257	0	0	0.278336	0.0279509	0.09227
Novel01287	Chr20	+	50771314	50771876	563	9	1	14	13	9	7	1	1	0	4	6	10	11	7	9	13	8	11	0	5	2	0	3	2	5	2	0	0.797685	0.0930582	1.42735	1.19454	0.652794	0.698434	0.0968253	0.0962764	0	0.394646	0.648377	1.07958	1.09378	0.665774	1.22474	0.830187	0.609015
Novel01288	Chr20	+	51171777	51187174	8740	859	1144	1273	764	1356	902	360	677	3211	1162	3159	4021	2697	2365	735	557	1007	1188	654	4942	1546	745	2860	1921	2052	4074	2715	7.85626	10.9854	13.3926	7.24412	10.1491	9.28685	3.59688	6.72578	33.5158	11.8301	35.2258	44.7944	27.6727	23.211	10.6897	5.71109	7.65646
Novel01289	Chr20	+	51215097	51241457	2729	355	300	560	471	491	727	360	662	2184	758	2040	1651	1264	1779	239	219	463	645	582	2211	745	558	1182	1226	1131	1270	1216	7.02394	6.23217	12.7454	9.66146	7.9502	16.1929	7.78134	14.2279	49.3164	16.6947	49.2119	39.7893	28.0573	37.7718	12.4628	9.12222	9.33549
Novel01290	Chr20	+	52673078	52675336	693	0	0	0	0	0	0	0	0	0	0	5	0	0	3	0	0	0	0	8	0	1	0	1	0	7	0	2	0	0	0	0	0	0	0	0	0	0	0.438957	0	0	0.231806	0	0	0
Novel01291	Chr20	+	52684587	52687876	730	0	1	1	0	4	16	4	25	11	2	51	3	8	27	0	0	14	0	18	10	3	4	4	6	32	5	29	0	0.0821187	0.0899683	0	0.256024	1.40875	0.341772	2.12397	0.981874	0.174127	4.86334	0.285801	0.701962	2.26611	0.180128	0.569796	1.61227
Novel01292	Chr20	+	52894032	52894866	740	23	38	13	28	17	7	17	22	2	4	19	2	11	3	7	19	17	12	35	19	3	10	1	20	17	34	34	1.55093	2.69039	1.00837	1.95746	0.938121	0.531377	1.25232	1.61146	0.153915	0.300251	1.56209	0.164271	0.832157	0.217084	0.1553	0.701795	0.772242
Novel01293	Chr20	+	55855586	55858311	2638	0	0	0	0	0	2	74	10	7	7	0	0	0	0	0	0	2	0	0	8	16	2	18	4	4	4	0	0	0	0	0	0	0.0425884	1.52916	0.205472	0.151115	0.147394	0	0	0	0	0	0.0787457	0
Novel01294	Chr20	+	56028096	56030422	755	1	0	2	1	0	1	5	1	11	13	0	15	22	0	0	5	0	0	0	1	0	5	1	1	0	2	0	0.0660922	0	0.152052	0.0685204	0	0.0744028	0.361011	0.0717929	0.829716	0.956428	0	1.20756	1.63125	0	1.0655	0.412711	0
Novel01295	Chr20	+	56125774	56138335	3095	19	11	19	43	17	30	123	333	41	36	61	71	201	30	18	10	8	14	29	30	53	38	117	60	125	48	76	0.362837	0.220555	0.417373	0.851326	0.265675	0.644938	2.56604	6.90769	0.893569	0.765277	1.42028	1.65152	4.30627	0.614779	1.53933	3.19984	0.743575
Novel01296	Chr20	+	56201365	56202454	1006	1	3	3	3	0	10	2	37	10	3	6	9	0	27	1	0	6	2	4	21	15	1	40	6	22	13	9	0.049602	0.156238	0.171172	0.154273	0	0.558391	0.108375	1.99357	0.566091	0.165645	0.362859	0.543761	0	1.43715	0.171355	0	0.284025
Novel01297	Chr20	+	57522331	57522969	550	4	1	2	0	0	9	0	132	16	22	12	7	19	30	0	0	4	5	93	24	22	8	52	38	120	48	104	0.362906	0.0952577	0.208727	0	0	0.919212	0	13.0089	1.65669	2.22186	1.32741	0.773569	1.93391	2.92076	0.313423	1.13308	0.519508
Novel01298	Chr20	+	57907596	57910652	1410	5	4	4	3	0	0	0	0	0	2	0	2	6	1	42	23	68	3	3	0	0	2	0	2	0	0	0	0.197076	0.165535	0.181358	0.12259	0	0	0	0	0	0.087751	0	0.0960197	0.265315	0.0422964	1.45241	0.287148	6.00348
Novel01299	Chr20	+	58173321	58177117	3680	9	7	3	12	10	8	7	5	11	9	5	34	51	7	15	18	21	3	1	7	2	2	9	4	4	16	5	0.187749	0.15332	0.0719897	0.25953	0.170719	0.187873	0.159527	0.113302	0.261888	0.208996	0.127173	0.863936	1.19359	0.156702	0.864796	0.998708	0.525589
Novel01300	Chr20	+	58734226	58736201	1113	15	0	57	31	4	100	29	0	38	11	4	32	31	1	36	31	0	36	0	52	35	10	43	38	4	14	8	0.672502	0	2.93961	1.4409	0.14676	5.04709	1.42037	0	1.94434	0.548976	0.21865	1.74751	1.55923	0.0481108	1.13579	0.653243	0
Novel01301	Chr20	+	59049937	59063003	8770	38	14	73	68	27	101	32	26	459	165	109	817	648	118	21	4	3	66	7	415	67	40	140	88	31	209	39	0.265275	0.102614	0.586204	0.492143	0.154249	0.79373	0.244041	0.197159	3.65689	1.2822	0.927742	6.94707	5.07499	0.883965	1.69617	0.675679	0.0879414
Novel01302	Chr20	+	59141858	59161820	1183	6	1	6	5	8	9	4	4	24	15	16	56	70	4	2	0	0	1	6	41	7	2	15	16	15	25	18	0.253083	0.0442872	0.291123	0.218651	0.276151	0.42736	0.18432	0.183275	1.15534	0.704307	0.822849	2.87718	3.31251	0.181056	0.971444	0.57069	0.386447
Novel01303	Chr20	+	59731973	59737306	1367	54	44	33	51	59	54	55	68	96	49	82	131	113	100	16	20	16	39	40	150	114	51	102	130	145	107	186	2.54446	2.17681	1.78866	2.49139	2.27509	2.8644	2.83116	3.4805	5.16249	2.57013	4.71089	7.51864	5.97347	5.0564	2.22464	2.01062	1.34905
Novel01304	Chr20	+	60667075	60675399	2566	1	0	0	1	0	0	0	1	0	0	0	0	70	1	0	0	0	0	0	0	0	0	0	0	0	0	0	0.019492	0	0	0.0202082	0	0	0	0.0211733	0	0	0	0	1.53074	0.0209169	0.0448913	0	0
Novel01305	Chr20	+	60835120	60837673	1378	0	0	2	0	2	4	0	6	41	65	32	4	0	3	1	3	1	0	0	13	4	3	13	12	10	9	8	0	0	0.0833089	0	0.0592683	0.16306	0	0.23601	1.69441	2.62011	1.41282	0.176431	0	0.116576	0.125096	0.414558	0.207351
Novel01306	Chr20	+	61287049	61331871	2463	3	14	12	1	9	16	14	50	4	11	14	4	1	0	3	15	29	4	6	5	10	20	11	10	46	0	5	0.0671597	0.329064	0.309016	0.023209	0.164882	0.403224	0.342385	1.21587	0.102196	0.274119	0.382123	0.109072	0.0251151	0	0.0257788	0.163091	0
Novel01307	Chr20	+	61536114	61537875	1460	60	48	40	42	51	15	13	27	40	25	26	61	110	41	28	46	83	48	5	26	8	17	16	21	25	36	21	2.09516	1.75983	1.60671	1.52049	1.4574	0.589651	0.495916	1.02414	1.59409	0.97177	1.10695	2.59455	4.30928	1.53635	1.08569	1.67173	0.799803
Novel01308	Chr20	+	61854259	61857425	2969	3	0	12	6	7	27	3	5	37	13	10	47	11	18	4	6	6	17	6	72	25	14	38	27	14	34	24	0.0504206	0	0.231997	0.104546	0.0962786	0.510846	0.0550818	0.0912826	0.709701	0.243214	0.204916	0.962169	0.207409	0.324638	0.387072	0.227392	0.250218
Novel01309	Chr20	+	62068811	62096165	1932	14	26	15	11	29	12	9	114	12	12	26	30	25	59	71	47	76	19	20	27	16	21	20	20	39	19	49	0.440754	0.859423	0.543216	0.35903	0.747155	0.425293	0.309536	3.89856	0.431157	0.42054	0.997997	1.15042	0.882989	1.99324	0.217518	0.196591	0.757138
Novel01310	Chr20	+	62076388	62078182	1710	9	5	24	11	10	1	6	1	7	3	3	2	7	1	4	7	10	10	3	2	8	10	2	5	5	2	3	0.26263	0.153192	0.805611	0.332785	0.238806	0.0328503	0.191272	0.031698	0.233123	0.0974498	0.106736	0.0710882	0.229164	0.0313142	0.134411	0.15185	0.133675
Novel01311	Chr20	+	62675042	62680702	5661	138	185	137	142	167	161	113	157	260	164	304	534	481	513	79	93	179	169	115	211	183	77	185	192	154	179	158	1.66574	2.34457	1.90222	1.77699	1.64963	2.18772	1.49007	2.05853	3.58168	2.20358	4.47392	7.85117	6.51357	6.64484	1.26486	1.30649	1.50675
Novel01312	Chr20	+	63292062	63298215	2300	215	282	406	247	271	236	110	144	430	216	168	430	308	255	124	65	115	424	79	361	339	99	256	155	146	179	188	6.24835	8.60482	13.5727	7.44207	6.44527	7.72107	3.49237	4.54591	14.2621	6.98778	5.95284	15.2217	10.0421	7.95257	5.6892	2.84315	3.32824
Novel01313	Chr20	+	64077466	64083770	1375	8	8	27	21	22	11	6	18	37	10	34	45	48	45	7	12	3	15	2	22	5	10	22	31	29	10	26	0.412394	0.43299	1.60103	1.1223	0.928088	0.638342	0.337888	1.00792	2.17676	0.573826	2.13692	2.82554	2.77594	2.48928	0.474883	0.482846	0.531315
Novel01314	Chr20	+	64172254	64173350	802	3	4	4	0	0	4	1	5	34	14	21	27	7	6	0	1	1	8	0	38	6	2	36	17	9	10	11	0.186657	0.261305	0.286283	0	0	0.28017	0.0679709	0.337928	2.41428	0.969638	1.59305	2.04622	0.488616	0.400603	0.501529	0.0647541	0.356271
Novel01315	Chr20	+	64917555	64922526	600	47	36	43	16	70	31	73	33	16	10	1	1	2	0	58	8	9	24	66	12	33	66	28	7	35	10	12	3.99537	3.21312	4.20476	1.4101	4.8697	2.9666	6.77926	3.04722	1.55226	0.946276	0.103645	0.103544	0.190738	0	0.195778	0.176943	0.194705
Novel01316	Chr20	+	65673237	65680223	5045	42	42	81	68	116	53	36	34	50	15	48	80	70	66	27	19	12	70	43	40	120	57	148	66	53	35	26	0.839321	0.881239	1.86199	1.40883	1.89706	1.19232	0.785925	0.738055	1.14034	0.333679	1.16952	1.94731	1.56936	1.41535	0.989515	0.291173	0.411945
Novel01317	Chr20	+	66380685	66381892	1208	252	126	123	162	176	218	453	131	0	2	0	1	0	0	13	44	174	78	574	0	15	540	5	3	17	1	1	12.1966	6.40287	6.84789	8.12874	6.97101	11.8777	23.9517	6.88717	0	0.107752	0	0.0589529	0	0	0	0.100743	0.0554276
Novel01318	Chr20	+	67383118	67386380	831	11	16	3	2	8	4	0	0	30	49	36	32	82	72	17	30	23	9	0	24	0	0	6	4	2	7	3	0.688703	1.05178	0.216059	0.129819	0.409896	0.281928	0	0	2.14361	3.41502	2.74808	2.44037	5.7597	4.8374	3.53273	10.2953	8.74755
Novel01319	Chr20	+	67794265	67795408	538	0	0	0	0	0	0	0	0	0	0	0	5	4	15	1	0	0	0	0	0	0	0	0	1	1	0	0	0	0	0	0	0	0	0	0	0	0	0	0.564874	0.416219	1.49295	0	0	0
Novel01320	Chr20	+	67833831	67847556	1139	15	0	17	36	1	54	60	3	81	184	3	59	68	3	16	28	5	23	0	157	71	13	86	75	0	148	0	0.937963	0	1.2228	2.33382	0.0511728	3.80125	4.0987	0.203773	5.78051	12.8077	0.22872	4.49379	4.77035	0.201306	1.87216	3.18886	0.143223
Novel01321	Chr20	+	68791945	68804308	697	1128	1190	764	1013	759	1472	1058	891	932	1288	780	612	646	672	684	1123	1545	1437	619	1070	954	594	686	968	855	783	768	80.7558	89.4493	62.9174	75.1871	44.4683	118.635	82.7466	69.2904	76.1495	102.645	68.0843	53.3682	51.8853	51.6266	28.4419	40.1604	27.0562
Novel01322	Chr20	+	69169402	69171762	1650	80	41	28	81	55	29	11	12	48	20	31	22	23	18	27	65	89	22	17	31	136	53	54	32	31	13	13	2.7955	1.50424	1.12549	2.93443	1.57281	1.14079	0.419915	0.455493	1.91424	0.77796	1.32074	0.936393	0.901662	0.674966	0.32191	0.400043	0.720326
Novel01323	Chr20	+	69191063	69194246	3184	6	27	8	5	52	4	12	18	7	6	5	35	59	11	9	4	12	7	8	17	5	23	7	18	17	10	9	0.094032	0.444277	0.144221	0.0812388	0.666918	0.0705705	0.20545	0.306428	0.125201	0.104673	0.0955393	0.668127	1.03735	0.184994	0.433122	0.358832	0.215374
Novel01324	Chr20	+	69254620	69255196	577	18	16	25	27	25	38	7	33	15	10	7	19	12	1	12	12	24	58	14	51	48	10	25	30	24	21	24	1.55666	1.4528	2.48699	2.42078	1.76932	3.69951	0.661332	3.10003	1.48047	0.962676	0.738087	2.00144	1.16426	0.0928029	0.497928	0.360019	0.297119
Novel01325	Chr20	+	72199098	72200653	624	2	0	2	11	0	1	0	0	1	1	0	0	1	0	0	6	0	2	0	1	0	0	2	0	0	2	0	0.159935	0	0.183974	0.911958	0	0.0900226	0	0	0.0912639	0.0890166	0	0	0.0897139	0	0.644593	0.998708	0
Novel01326	Chr20	+	72341700	72347336	3938	2	108	96	1	288	474	0	416	479	3	911	450	10	728	189	0	304	133	305	521	624	4	432	4	787	7	697	0.0253426	1.43685	1.39928	0.0131368	2.98647	6.76143	0	5.72593	6.92698	0.0423157	14.0743	6.94545	0.142157	9.89904	1.75097	0	2.46694
Novel01327	Chr20	+	73390522	73397013	6492	3	10	4	15	11	5	3	339	1	0	0	0	0	0	15	10	14	1	159	2	466	107	79	115	35	6	5	0.0528971	0.18513	0.0811305	0.274203	0.158726	0.0992475	0.0577873	6.49294	0.0201232	0	0	0	0	0	0.487301	1.57817	2.34238
Novel01328	Chr20	+	73397490	73408667	4289	8	7	5	34	3	10	12	391	2	2	0	0	0	0	1	11	11	4	931	0	830	145	294	167	91	3	14	0.160191	0.147168	0.115168	0.705826	0.0491604	0.225418	0.262501	8.50466	0.0457052	0.0445798	0	0	0	0	0.0461163	0.0833592	0.481567
Novel01329	Chr20	+	73842495	73845090	2596	1	83	56	0	145	40	1	85	21	0	31	12	0	10	148	1	58	28	71	28	62	0	33	2	72	1	22	0.0280493	2.44436	1.80685	0	3.32839	1.26305	0.0306423	2.58983	0.672244	0	1.06016	0.409986	0	0.300996	13.6627	0.0583843	19.9159
Novel01330	Chr20	+	74008816	74012586	3631	0	0	0	0	0	1	0	0	1	0	0	16	0	6	14	0	7	0	0	2	3	0	1	0	9	0	28	0	0	0	0	0	0.0154707	0	0	0.015684	0	0	0.267829	0	0.0884835	1.64581	0	1.32202
Novel01331	Chr20	+	74019377	74020697	911	0	7	4	0	10	0	0	4	1	0	5	2	0	5	2	0	17	2	2	2	0	0	1	0	4	0	6	0	0.550664	0.344744	0	0.613151	0	0	0.325547	0.0855086	0	0.456752	0.182524	0	0.402007	3.27855	0	3.34638
Novel01332	Chr20	+	74328175	74331120	1672	5	0	1	9	6	8	7	19	8	5	9	8	25	21	1	1	5	5	5	26	20	8	20	5	12	29	16	0.149221	0	0.03433	0.278467	0.14654	0.268776	0.228223	0.61595	0.272482	0.166108	0.327485	0.290816	0.837044	0.672544	0.0687331	0.496965	0.239247
Novel01333	Chr20	+	74634509	74641797	4565	124	14	32	100	18	23	109	44	443	453	249	92	211	9	19	28	12	33	50	204	72	83	192	281	153	457	175	1.63088	0.193327	0.484131	1.36355	0.193739	0.340539	1.56612	0.628613	6.64952	6.63218	3.99289	1.47385	3.11336	0.127023	0.272614	1.47832	0.195808
Novel01334	Chr20	+	74968654	74971542	2889	5	3	13	4	11	83	55	181	417	288	227	27	100	58	4	0	3	5	61	199	124	15	139	112	140	281	123	0.0863614	0.0544047	0.258289	0.0716274	0.155484	1.61386	1.0378	3.39593	8.22001	5.53733	4.78039	0.568042	1.93775	1.07502	0.338122	0.215713	0.336269
Novel01335	Chr20	+	75007433	75016071	3036	2	10	21	21	26	675	301	427	14	3	30	14	1	21	3	0	10	17	233	339	727	111	556	339	463	203	249	0.0346646	0.181979	0.418686	0.37735	0.368785	13.1704	5.69931	8.03923	0.27693	0.0578809	0.633964	0.295563	0.0194448	0.390585	0.199586	0.505078	0.774119
Novel01336	Chr20	+	77646129	77649821	3149	0	0	0	0	0	0	0	0	0	0	0	0	0	0	0	0	0	0	0	0	0	0	0	0	0	0	0	0	0	0	0	0	0	0	0	0	0	0	0	0	0	0	0	0
Novel01337	Chr20	+	77701209	77755480	4185	295	200	172	157	228	214	191	155	345	271	232	321	448	283	189	221	315	128	176	365	280	168	227	261	246	370	279	5.31998	3.7869	3.56804	2.93533	3.36486	4.34451	3.76289	3.03634	7.10058	5.44021	5.1011	7.05115	9.06386	5.47665	4.091	4.84231	3.61421
Novel01338	Chr20	+	78099959	78100868	650	5	5	2	4	7	2	2	1	3	9	0	14	20	19	10	1	1	6	0	0	0	1	2	2	0	0	0	0.383843	0.403013	0.176615	0.318356	0.439771	0.172843	0.167731	0.0833902	0.26284	0.769104	0	1.30912	1.72251	1.56523	1.14922	0.958759	0.0879168
Novel01339	Chr20	+	78167969	78207328	1981	5	7	10	10	0	7	5	5	33	32	14	61	38	15	1	7	17	9	4	12	8	1	8	15	11	22	6	0.19492	0.286517	0.448436	0.404163	0	0.307202	0.21294	0.211733	1.46821	1.38866	0.665431	2.89657	1.66195	0.627507	0.852935	2.02863	1.42865
Novel01340	Chr20	+	78238663	78239295	536	1	1	0	1	0	0	2	6	4	1	1	2	0	1	0	4	2	0	1	0	3	2	3	4	3	0	6	0.0930963	0.0977458	0	0.0965166	0	0	0.203405	0.606757	0.42499	0.103631	0.113506	0.226793	0	0.0999016	0.321609	0.387558	6.50354
Novel01341	Chr20	+	80689200	80709961	1314	365	148	136	258	162	149	251	106	85	81	82	81	97	71	167	476	307	228	82	77	99	101	68	85	79	58	61	14.559	6.19822	6.24011	10.6691	5.2881	6.6906	10.9374	4.59279	3.86942	3.59653	3.98788	3.93542	4.34069	3.03905	1.97507	3.77769	1.91857
Novel01342	Chr20	+	81030624	81031791	1168	8	5	0	5	14	0	1	4	0	2	28	0	6	26	0	9	11	0	2	0	0	4	0	6	27	13	18	0.341778	0.22428	0	0.221459	0.489471	0	0.0466718	0.185629	0	0.0951137	1.45848	0	0.287576	1.19198	0	0.044463	0.342484
Novel01343	Chr20	+	82982003	82982616	511	6	3	15	9	3	18	17	12	20	12	16	32	22	39	3	5	2	13	14	32	21	15	22	23	21	24	16	0.585906	0.307584	1.68493	0.911147	0.239741	1.97874	1.81353	1.27288	2.22891	1.30442	1.90495	3.80621	2.41016	4.08678	1.46182	1.52445	0.223663
Novel01344	Chr20	+	84056885	84075129	864	120	112	53	126	92	26	58	55	24	19	32	26	40	53	15	41	55	115	31	22	42	21	15	46	28	46	43	7.62797	7.475	3.8754	8.30362	4.78586	1.86054	4.02769	3.79771	1.74111	1.34443	2.48008	2.01311	2.85256	3.61529	1.24438	3.17551	2.6935
Novel01345	Chr20	+	84261128	84289880	1292	0	0	1	0	1	3	0	0	0	0	0	19	0	0	0	0	0	2	0	0	2	4	1	9	0	1	0	0	0	0.0444271	0	0.0316067	0.130435	0	0	0	0	0	0.89383	0	0	0	0.0401957	0.0442306
Novel01346	Chr20	+	84305837	84307210	1282	0	1	0	0	0	0	0	0	1	1	1	20	32	36	0	3	5	2	0	1	0	0	0	1	1	1	0	0	0.0408672	0	0	0	0	0	0	0.0444218	0.0433279	0.0474566	0.948213	1.39735	1.50367	0.761962	1.01273	0.936087
Novel01347	Chr20	+	84637384	84639080	1560	27	9	5	7	0	0	6	0	0	0	0	4	0	0	36	8	34	7	18	0	1	42	0	0	0	0	0	0.863647	0.30226	0.183974	0.232135	0	0	0.209664	0	0	0	0	0.155847	0	0	0.0368339	0.0332903	0.036632
Novel01348	Chr20	+	85475565	85484499	1806	64	48	104	123	88	249	259	144	153	140	131	80	128	78	24	25	43	87	230	208	205	283	168	220	250	185	177	3.18085	2.50478	5.9458	6.3378	3.57924	13.9316	14.0625	7.77422	8.67844	7.74551	7.93821	4.84306	7.13708	4.16005	2.46097	1.65523	2.16289
Novel01349	Chr20	+	85524491	85525744	1254	21	9	32	30	112	18	10	19	38	16	39	174	220	55	11	8	9	11	10	18	13	5	24	23	15	29	22	0.83564	0.376017	1.46475	1.23763	3.64722	0.806327	0.43471	0.821267	1.72572	0.708726	1.89214	8.43365	9.82131	2.34856	3.16172	3.27168	0.729134
Novel01350	Chr20	+	85771754	85775574	2870	30	40	35	62	63	46	37	32	54	93	57	118	192	59	9	11	15	35	11	32	21	18	28	35	16	30	31	0.800529	1.12068	1.07433	1.71521	1.37575	1.38182	1.07859	0.927549	1.64451	2.76247	1.85446	3.83534	5.74783	1.68946	0.921833	0.777603	1.13069
Novel01351	Chr20	+	86417738	86419690	1953	18	29	30	32	14	24	33	32	42	20	25	40	29	32	9	12	31	42	20	26	16	18	19	27	24	22	32	0.459904	0.777962	0.881717	0.847646	0.29273	0.690311	0.921105	0.888129	1.2247	0.568831	0.778794	1.24486	0.831266	0.877375	0.205953	0.398869	0.234085
Novel01352	Chr20	+	86505387	86512143	6757	2	0	2	2	2	1	0	0	8	59	14	18	164	65	4	3	2	1	0	5	0	0	0	6	1	1	0	0.022754	0	0.0261741	0.02359	0.018621	0.0128076	0	0	0.103874	0.747204	0.194198	0.249441	2.09324	0.793564	0.222717	0.923566	0.442991
Novel01353	Chr20	+	87631273	87692389	764	0	4	12	2	1	31	1	10	39	4	10	82	10	12	17	0	3	22	1	74	34	5	79	37	59	13	31	0	0.274302	0.901568	0.135426	0.0534501	2.27932	0.0713516	0.709471	2.90707	0.290819	0.796327	6.52356	0.732742	0.841057	2.858	0.407849	1.64556
Novel01354	Chr20	+	87661968	87704592	1157	9	30	26	20	2	49	2	1726	4	6	108	871	1	15	6	74	607	64	1009	464	1083	693	1733	8810	33122	1361	24832	0.461559	1.61537	1.53381	1.06337	0.0839381	2.82891	0.112051	96.1515	0.234116	0.342526	6.75299	54.4088	0.0575349	0.825498	1.53544	8.48645	23.4927
Novel01355	Chr20	+	87978144	87979335	962	47	10	52	67	56	45	21	23	17	4	10	8	32	10	22	38	6	72	9	8	30	14	14	20	7	11	6	2.43792	0.544613	3.10269	3.60302	2.37714	2.62769	1.18998	1.29593	1.00637	0.230962	0.632426	0.505451	1.86217	0.556624	0.776499	0.863747	1.48508
Novel01356	Chr20	+	88480312	88484873	2565	65	32	95	59	88	89	44	64	433	142	281	794	518	298	33	29	33	60	41	414	78	44	184	127	105	352	230	2.20345	1.13895	3.70447	2.07353	2.44128	3.3964	1.62945	2.35668	16.7519	5.35841	11.614	32.7851	19.7	10.8404	7.57297	5.25678	3.5328
Novel01357	Chr20	+	88777542	88785915	839	1707	1155	1914	2366	2171	1422	1454	3561	379	443	337	198	194	183	394	713	735	1707	1235	785	2058	971	1030	1287	927	411	819	101.524	72.1245	130.945	145.888	105.667	95.208	94.4713	230.059	25.7253	29.329	24.4373	14.3439	12.9445	11.6796	9.31428	14.1747	11.1022
Novel01358	Chr20	+	89766933	89775968	7589	6	0	2	1	1	1	0	0	2	1	2	13	3	2	1	0	0	1	0	7	4	0	2	0	2	4	1	0.0589018	0	0.022585	0.0101776	0.00803381	0.0110514	0	0	0.0224075	0.0109279	0.0239384	0.155449	0.0330404	0.0210692	0.0113045	0.0204339	0.0224851
Novel01359	Chr20	+	90195051	90196442	837	3	0	3	4	1	20	8	11	1	0	0	1	0	0	0	1	0	1	2	3	16	2	7	1	0	0	0	0.178852	0	0.205734	0.24723	0.0487884	1.34227	0.521029	0.712353	0.0680391	0	0	0.072617	0	0	0.137302	0	0
Novel01360	Chr20	+	90208824	90210027	654	23	0	3	0	0	41	49	31	0	1	5	2	0	0	0	1	0	0	1115	1	84	877	7	4	8	2	3	1.75488	0	0.263302	0	0	3.52162	4.08428	2.56928	0	0.0849333	0.465133	0.185873	0	0	0	0	0
Novel01361	Chr20	+	90279738	90283586	3849	23	4	0	7	0	2	59	121	4	7	0	0	3	1	0	5	13	4	2704	3	1	1554	0	52	65	6	7	0.298179	0.0544471	0	0.0940843	0	0.0291889	0.835606	1.70398	0.0591829	0.10102	0	0	0.0436333	0.013912	0	0	0.0593878
Novel01362	Chr20	+	90348297	90356929	8529	50	29	33	14	36	20	16	20	122	19	41	388	99	51	126	7	4	29	5	181	50	18	59	31	22	45	20	0.292529	0.178141	0.222089	0.0849174	0.172364	0.131725	0.102263	0.127104	0.814602	0.12374	0.292463	2.76501	0.649803	0.320191	0.640026	0.249648	0.247907
Novel01363	Chr20	+	90417603	90420108	2388	30	16	71	23	42	18	7	12	44	4	9	59	50	33	21	7	22	44	2	29	12	7	16	17	18	19	10	0.62688	0.351033	1.70661	0.498265	0.718219	0.423423	0.159794	0.27238	1.04931	0.0930425	0.229294	1.50169	1.17214	0.739975	0.721871	0.391453	0.0717913
Novel01364	Chr20	+	90510285	90512758	2474	294	175	291	331	254	230	244	452	60	60	63	64	46	64	67	151	167	383	116	74	192	92	91	103	99	47	92	5.92987	3.70596	6.75155	6.92142	4.19253	5.22233	5.37635	9.90301	1.38113	1.34712	1.54927	1.57233	1.04088	1.38522	0.929036	0.692717	1.08563
Novel01365	Chr20	+	91783912	91831006	3759	1048	819	788	847	1437	1066	1524	868	678	445	579	609	958	720	317	414	454	637	1093	654	873	783	597	737	737	594	615	16.0512	13.1703	13.8831	13.4493	18.0114	18.3799	25.4995	14.441	11.8512	7.58691	10.8122	11.3614	16.4611	11.8337	13.3864	13.294	11.366
Novel01366	Chr20	+	92332823	92343650	708	427	220	275	419	300	164	230	178	194	170	168	173	201	148	126	161	145	370	105	249	171	151	150	150	120	165	213	30.0948	16.2799	22.2951	30.6159	17.3033	13.0121	17.7089	13.6275	15.6046	13.3374	14.4365	14.8517	15.893	11.1935	7.14203	9.60904	7.42574
Novel01367	Chr20	+	92372076	92372949	874	11	20	22	23	32	13	2	18	1	3	0	5	6	0	15	23	10	15	3	0	7	6	7	1	7	4	4	0.628027	1.1989	1.44485	1.36139	1.49513	0.835541	0.124743	1.11632	0.0651587	0.190663	0	0.347714	0.384312	0	0.262979	0.0594197	0
Novel01368	Chr20	+	92402448	92416953	1771	103	71	81	102	86	161	75	113	327	182	242	263	268	306	35	74	54	114	62	375	242	70	250	237	208	328	271	4.1718	3.01933	3.77385	4.28308	2.85056	7.34093	3.31855	4.9716	15.1154	8.20571	11.9506	12.975	12.1778	13.2999	4.43083	3.49872	2.412
Novel01369	Chr20	+	93018936	93022343	3408	1	0	75	0	0	94	0	0	96	0	7	47	4	0	226	0	0	181	0	88	37	0	33	1	4	0	0	0.0216484	0	1.86767	0	0	2.29083	0	0	2.37183	0	0.184762	1.23934	0.0971479	0	2.09402	0.0225305	0
Novel01370	Chr20	+	94572903	94575188	895	13	9	28	50	11	33	15	27	135	57	146	103	35	85	6	10	22	26	12	162	46	15	71	96	68	116	69	0.769508	0.559342	1.90652	3.06838	0.532852	2.19899	0.969976	1.73606	9.1199	3.7558	10.5368	7.42632	2.32426	5.39919	1.70406	1.2937	0.813465
Novel01371	Chr20	+	95920903	95922976	1273	24	5	18	22	30	16	3	8	19	22	10	38	37	23	11	11	5	19	0	22	11	3	9	14	3	10	14	1.06453	0.232852	0.918397	1.01167	1.08896	0.79892	0.145367	0.385448	0.9618	1.08624	0.540795	2.05303	1.84117	1.09474	0.56184	0.969412	0.507964
Novel01372	Chr20	+	96699395	96702346	2786	181	154	233	163	113	140	75	65	74	34	63	79	77	31	91	139	230	280	62	121	73	104	170	142	111	35	44	5.09985	4.5558	7.55175	4.76141	2.60556	4.44064	2.30855	1.9894	2.37956	1.06639	2.16425	2.71127	2.43398	0.937304	1.62227	2.28727	2.71048
Novel01373	Chr20	+	97426939	97430555	2404	12	7	3	10	7	5	3	6	1	1	4	15	87	45	9	15	30	7	1	2	3	1	0	1	0	0	1	0.249394	0.152746	0.0717199	0.215464	0.119055	0.116981	0.0681124	0.135453	0.0237187	0.0231347	0.101357	0.37972	2.02848	1.00359	0.526505	0.670519	0.404615
Novel01374	Chr20	+	99170175	99196734	2525	3	1	2	5	0	2	0	1	27	10	32	198	1	17	1	11	4	53	9	80	22	1	67	16	154	39	250	0.0640286	0.0224088	0.0491016	0.110635	0	0.0480531	0	0.0231838	0.657663	0.237581	0.832704	5.14736	0.0239442	0.389351	0.122885	0.111062	0.537729
Novel01375	Chr20	+	99487416	99488495	926	0	0	0	0	0	0	0	2	0	0	0	0	0	0	0	0	2	0	0	0	0	0	0	0	0	0	0	0	0	0	0	0	0	0	0.11707	0	0	0	0	0	0	0.186158	0.112166	1.11083
Novel01376	Chr20	+	99659805	99673330	1203	6168	6113	5133	5194	4641	1996	2208	3447	1269	1337	1077	985	919	1199	3436	5983	5779	7364	1344	1096	2344	1870	1449	1579	1264	830	1143	305.641	318.044	292.585	266.833	188.202	111.344	119.527	185.541	71.7655	73.7493	65.0686	59.4526	51.0894	63.7569	41.5407	51.5202	37.0001
Novel01377	Chr20	+	99703125	99708932	3109	3251	7010	5692	7127	6477	2403	261	7292	1011	1091	1186	326	18	31	1018	1131	10719	6532	156	3295	714	267	2461	2430	3076	1887	4969	86.106	194.94	173.418	195.701	140.39	71.6488	7.55191	209.794	30.5601	32.1662	38.2991	10.5172	0.534855	0.881086	11.3153	17.3936	24.5994
Novel01378	Chr20	+	100265077	100266903	1537	96	67	113	101	252	36	21	38	84	73	63	412	552	104	46	40	76	61	9	51	21	19	34	25	30	69	31	3.1167	2.28383	4.22002	3.39949	6.69528	1.31572	0.744805	1.3401	3.11236	2.63818	2.49374	16.2925	20.1053	3.62324	6.72932	7.36588	3.19749
Novel01379	Chr20	+	101456578	101457486	808	4	2	5	9	7	9	1	15	19	1	13	18	7	14	0	2	0	4	3	9	10	1	16	4	11	9	6	0.247028	0.129683	0.355197	0.576233	0.353776	0.625701	0.0674661	1.00626	1.33914	0.0687455	0.978852	1.35402	0.484988	0.927799	0.42669	0.38564	0.707251
Novel01380	Chr20	+	102115300	102118488	706	3	0	0	0	1	0	1	0	0	0	0	0	0	0	0	0	0	0	98	0	5	0	0	0	0	0	0	0.212038	0	0	0	0.0578412	0	0.0772134	0	0	0	0	0	0	0	0	0	0
Novel01381	Chr20	+	103539729	103544102	1919	19	5	5	20	4	5	11	14	14	43	32	23	41	8	0	14	7	5	2	2	5	10	5	58	21	52	8	0.76152	0.210409	0.230521	0.831051	0.1312	0.225599	0.481638	0.609519	0.640387	1.91847	1.56374	1.12285	1.84357	0.344079	0.41538	0.959401	0.413103
Novel01382	Chr20	+	105302632	105306470	507	1	1	2	2	0	3	0	14	3	0	0	1	1	2	0	2	3	0	2	4	0	1	3	1	1	0	3	0.0984214	0.103337	0.226429	0.204075	0	0.332391	0	1.49675	0.336975	0	0	0.119883	0.110417	0.211232	0	0	0.450855
Novel01383	Chr20	+	105330460	105380049	950	18	28	31	42	30	44	19	19	113	53	104	162	160	135	38	43	38	41	24	114	35	18	41	49	44	118	47	1.24404	2.03181	2.46453	3.00939	1.69678	3.42335	1.43454	1.42641	8.91302	4.0775	8.76357	13.6377	12.4059	10.0123	4.77514	3.4526	2.37448
Novel01384	Chr20	+	105486919	105488531	1549	18	27	74	44	20	3	3	0	1	1	3	0	0	0	12	5	17	90	0	7	5	0	0	4	4	3	7	0.579854	0.91322	2.74215	1.46949	0.527255	0.108794	0.105576	0	0.0367648	0.0358595	0.11783	0	0	0	0.074191	0	0
Novel01385	Chr20	+	105939293	105940122	830	245	173	206	280	309	127	71	108	142	67	203	130	140	352	126	306	415	286	75	204	107	133	113	95	115	149	137	14.7294	10.9202	14.2462	17.4521	15.2028	8.59531	4.66313	7.053	9.74303	4.48386	14.88	9.51983	9.44266	22.7092	5.95378	8.4469	7.91781
Novel01386	Chr20	+	106669530	106685230	1404	5	0	2	6	0	3	0	3	3	17	4	2	36	1	2	2	3	3	1	15	2	2	10	11	5	21	5	0.177705	0	0.0817661	0.221081	0	0.12003	0	0.11582	0.121685	0.67257	0.173332	0.0865818	1.43542	0.0381391	0.327413	1.10968	0
Novel01387	Chr20	+	106774439	106775988	1460	147	36	71	165	54	49	32	11	41	216	17	59	232	26	34	80	40	139	2	43	25	10	22	55	13	61	13	5.02414	1.29185	2.79136	5.84653	1.51037	1.88529	1.1948	0.408383	1.59924	8.21782	0.708404	2.4562	8.89569	0.953582	0.826492	2.98791	0.704538
Novel01388	Chr20	+	106949005	106961873	5323	20	18	15	12	28	15	10	8	46	59	40	77	151	155	21	22	12	13	13	25	6	6	10	7	13	25	6	0.278769	0.263422	0.240502	0.173406	0.319387	0.235366	0.15227	0.121125	0.731743	0.915429	0.67977	1.30729	2.36123	2.31839	0.674122	0.710812	0.335213
Novel01389	Chr20	+	107105923	107112800	1611	2706	1444	527	1754	2318	550	1415	1250	1261	5150	3718	1305	4272	4066	491	2098	2028	682	772	1336	764	1264	837	2947	1948	3125	2287	83.8165	46.9607	18.777	56.325	58.757	19.178	47.8804	42.0574	44.5762	177.569	140.41	49.2356	148.45	135.148	24.4325	78.012	84.1403
Novel01390	Chr20	+	107113575	107124870	663	39	37	60	36	93	35	10	58	100	19	108	114	28	235	6	47	65	77	25	170	72	14	88	19	53	35	92	3.17988	3.16747	5.62743	3.04311	6.20545	3.21257	0.890729	5.13694	9.30534	1.72448	10.7364	11.3218	2.56124	20.5615	5.16397	1.18801	4.85553
Novel01391	Chr20	+	107315626	107339306	6329	35	28	68	39	51	64	45	72	105	61	98	140	251	125	20	36	23	61	48	113	83	36	106	107	85	170	106	0.83285	0.699556	1.86132	0.962128	0.993147	1.71442	1.1698	1.86107	2.85151	1.6158	2.84323	4.05783	6.70069	3.1919	1.8359	1.48592	1.82583
Novel01392	Chr20	+	108053965	108055244	956	8	2	0	9	1	2	3	7	6	6	2	7	9	7	0	7	4	1	3	7	1	3	2	14	7	21	6	0.41757	0.109606	0	0.487025	0.0427153	0.117519	0.171065	0.396888	0.357419	0.348617	0.127279	0.445045	0.527022	0.392083	0.240422	1.08646	0.29888
Novel01393	Chr20	+	108274015	108281141	343	0	4	19	4	26	3	37	51	0	1	0	0	0	0	0	2	5	2	39	0	0	68	0	1	0	1	0	0	0.610982	3.17958	0.603299	3.09543	0.491319	5.88037	8.05943	0	0.161943	0	0	0	0	0	0	0.166606
Novel01394	Chr20	+	108830193	108836031	2153	5	5	12	10	0	18	9	1	15	4	36	22	61	67	1	2	5	9	0	16	2	3	16	16	4	13	7	0.115884	0.121671	0.319925	0.240283	0	0.469639	0.227874	0.0251759	0.396763	0.103198	1.01729	0.621073	1.5861	1.66636	0.133444	0.313575	0.583934
Novel01395	Chr20	+	109040109	109043125	1434	62	39	63	58	74	45	17	27	80	49	78	68	101	114	35	34	51	81	7	79	19	15	40	33	37	54	66	2.15745	1.42488	2.52175	2.0924	2.10729	1.76279	0.646245	1.02057	3.17705	1.89803	3.30926	2.8822	3.94291	4.2569	1.88331	2.71615	2.9888
Novel01396	Chr20	+	109447531	109449646	959	235	313	124	416	200	78	214	619	0	0	2	0	0	0	25	467	366	155	1016	1	589	212	58	53	79	0	2	12.2278	17.0997	7.42187	22.441	8.51634	4.5689	12.1644	34.9865	0	0	0.126881	0	0	0	0.0599175	0.70399	0.178767
Novel01397	Chr20	+	111306693	111313929	3300	23	38	30	36	35	60	20	53	329	146	391	544	516	458	30	16	26	40	11	372	61	29	150	155	151	345	211	0.520023	0.902078	0.780242	0.843853	0.647601	1.52716	0.493998	1.30167	8.48941	3.67457	10.7785	14.9817	13.0886	11.1122	2.60357	1.90601	2.12323
Novel01398	Chr20	+	111904811	111910686	573	104	114	178	183	106	87	78	135	20	10	21	12	5	6	47	34	61	194	58	30	86	36	40	37	42	40	27	9.05683	10.4235	17.831	16.522	7.55428	8.52905	7.42057	12.7705	1.98774	0.969396	2.22972	1.27289	0.488495	0.560704	1.80505	0.725065	1.5957
Novel01399	Chr20	+	112144536	112153775	825	2241	1570	2075	2870	1547	2660	2523	3123	3854	6332	3388	2387	1981	1744	1590	2303	1931	2951	1454	5707	2647	1358	2060	3436	2798	3305	3132	135.546	99.7031	144.369	179.968	76.5734	181.119	166.71	205.185	266.037	426.327	249.847	175.858	134.423	113.196	107.748	123.254	108.473
Novel01400	Chr20	+	112408046	112419731	1035	89	2	91	6	123	85	67	4	36	217	169	32	12	10	3	51	4	6	131	154	15	73	7	14	17	214	10	4.55494	0.10747	5.35732	0.318356	5.1516	4.89723	3.746	0.222374	2.10272	12.3626	10.5455	1.99485	0.689003	0.549203	3.71286	1.54467	0.117222
Novel01401	Chr20	+	112781037	112786125	902	360	642	286	258	328	170	70	192	448	496	395	420	409	758	597	398	651	553	40	264	140	73	209	219	190	225	247	20.1163	37.6657	18.3834	14.9463	14.9991	10.6938	4.27311	11.6541	28.57	30.8522	26.9111	28.5865	25.6399	45.4522	11.9683	11.98	15.1024
Novel01402	Chr20	+	113013000	113017086	3351	22	6	17	10	4	23	16	27	49	23	59	17	66	24	1	13	5	12	17	125	32	18	72	79	56	106	75	0.461645	0.132191	0.410343	0.217548	0.0686894	0.543315	0.36678	0.615432	1.17346	0.537244	1.50947	0.434511	1.55373	0.540427	0.120818	0.502294	0.432559
Novel01403	Chr20	+	114328782	114330724	1813	26	23	38	39	29	49	40	55	99	59	122	93	98	100	19	13	16	34	13	147	36	19	87	61	58	157	106	1.06343	0.987713	1.78786	1.65376	0.970689	2.25617	1.7873	2.44361	4.62125	2.68626	6.08394	4.63326	4.49687	4.38912	2.49625	1.3196	1.77995
Novel01404	Chr20	+	114634147	114635388	1115	1	2	3	0	0	2	0	0	0	0	1	0	0	0	9	4	34	0	0	0	0	0	0	2	0	1	2	0.044753	0.0939762	0.154439	0	0	0.100761	0	0	0	0	0.0545645	0	0	0	0.0515344	0.279459	1.43505
Novel01405	Chr20	+	114837311	114838922	1441	1	0	2	1	1	3	8	2	6	3	1	4	5	4	14	4	1	4	2	0	0	0	0	2	0	0	0	0.0346285	0	0.0796666	0.0359007	0.0283386	0.116948	0.302638	0.0752306	0.237122	0.115641	0.0422203	0.168717	0.194245	0.148639	0.638011	0.108118	0.594857
Novel01406	Chr20	-	177523	186440	1748	638	522	587	681	643	244	144	215	304	203	160	305	496	318	205	251	377	721	116	321	315	261	234	268	191	266	151	19.9849	17.1679	21.1511	22.1156	16.483	8.60419	4.9277	7.31562	10.8678	7.07841	6.11068	11.6372	17.4305	10.6893	6.09598	5.96592	5.77557
Novel01407	Chr20	-	2409597	2413528	2863	63	27	22	61	41	24	19	14	99	67	56	164	215	250	24	44	15	32	29	53	14	26	29	69	22	59	27	2.01389	0.906199	0.808966	2.02159	1.07256	0.863663	0.663511	0.486131	3.61174	2.38412	2.18258	6.38565	7.71045	8.5758	1.87733	2.4619	1.83043
Novel01408	Chr20	-	2729334	2746549	1553	91	70	157	112	171	115	96	173	85	60	95	97	154	95	69	55	92	143	59	163	111	60	108	123	134	146	118	4.00076	3.23121	7.93988	5.10492	6.15236	5.69165	4.61076	8.26187	4.26488	2.93637	5.09229	5.19445	7.59572	4.48193	3.99948	4.52982	3.32302
Novel01409	Chr20	-	3092749	3098199	660	27	1013	209	129	555	176	662	374	1	0	1	0	0	0	34	142	1150	71	1303	0	385	2586	5	62	133	0	8	2.34719	92.4614	20.8999	11.6264	39.4842	17.2241	62.87	35.3173	0.0992138	0	0.105992	0	0	0	0.200212	7.50945	85.4202
Novel01410	Chr20	-	3223529	3229507	842	356	439	296	344	475	127	101	157	70	57	66	65	64	81	88	168	316	377	94	79	169	93	90	79	77	55	71	22.04	28.5359	21.0798	22.0796	24.0658	8.85125	6.83099	10.5583	4.94592	3.92822	4.98189	4.90165	4.44518	5.3813	5.77461	3.15721	4.39584
Novel01411	Chr20	-	3490457	3495534	4695	21	31	46	34	51	33	13	31	45	14	41	39	17	50	15	28	35	83	4	69	20	17	44	24	46	35	24	0.270075	0.418594	0.680513	0.45333	0.53676	0.477769	0.182645	0.43307	0.660488	0.200425	0.642891	0.610937	0.24528	0.690042	0.222143	0.240925	0.191468
Novel01412	Chr20	-	3597265	3605768	853	4	21	1	0	25	0	0	213	0	1	7	0	0	4	5	6	35	1	22	0	0	0	0	0	72	0	43	0.233996	1.28983	0.0672917	0	1.19683	0	0	13.535	0	0.0651188	0.499268	0	0	0.251101	0	0.121765	1.47387
Novel01413	Chr20	-	3952933	3959102	6170	309	174	214	213	385	208	462	99	41	20	28	74	74	63	405	468	90	255	151	38	104	325	35	48	67	82	43	2.49903	1.4775	1.99085	1.78592	2.54811	1.89371	4.08182	0.869718	0.378427	0.180053	0.276095	0.728971	0.671415	0.546755	7.79494	7.0366	4.64947
Novel01414	Chr20	-	4476567	4486427	2583	256	158	188	252	204	111	63	135	183	166	149	189	239	195	128	160	114	273	28	111	66	69	83	221	103	156	152	6.49761	4.21053	5.48889	6.63107	4.23729	3.17158	1.74684	3.72202	5.30092	4.69008	4.61092	5.84308	6.80548	5.31115	2.74737	3.11702	2.64511
Novel01415	Chr20	-	6433994	6435282	1215	403	1593	471	640	592	1806	175	3086	9459	7818	6595	3122	3683	3174	137	71	492	1459	172	9660	2275	949	8458	13811	5401	9592	6181	16.5511	68.6914	22.2513	27.2503	19.897	83.4983	7.85162	137.673	443.356	357.417	330.235	156.178	169.695	139.884	39.5369	23.295	37.3918
Novel01416	Chr20	-	7319465	7320283	676	0	1	5	1	1	2	2	6	0	0	0	0	0	0	1	0	37	6	1	1	4	3	2	3	2	0	0	0	0.0775026	0.424555	0.076528	0.0604081	0.166196	0.16128	0.481097	0	0	0	0	0	0	0	0	0.169071
Novel01417	Chr20	-	8271293	8276167	3289	164	99	213	173	112	235	92	92	483	274	527	704	834	1213	175	156	109	248	52	465	187	58	210	189	151	307	213	2.48815	1.57701	3.71729	2.72113	1.39058	4.01365	1.52483	1.51619	8.3631	4.62746	9.74837	13.0099	14.1954	19.7485	5.34601	5.14749	4.22209
Novel01418	Chr20	-	9100974	9105103	948	17	31	10	23	20	9	5	9	19	22	20	13	26	18	2	4	8	32	2	15	11	0	4	8	9	19	9	0.894825	1.71323	0.605483	1.25512	0.861516	0.533298	0.287514	0.514591	1.14138	1.28905	1.28353	0.833487	1.53536	1.01672	0.424289	0.602596	0.542524
Novel01419	Chr20	-	9134114	9136759	2452	70	44	130	115	124	58	19	42	170	83	194	212	315	454	16	21	5	148	7	145	64	39	82	83	42	121	93	1.42454	0.940145	3.04322	2.4263	2.06511	1.32875	0.422406	0.928447	3.94832	1.88024	4.81356	5.25508	7.19175	9.91454	1.68727	1.90618	1.981
Novel01420	Chr20	-	9421063	9425885	1038	6	2	0	2	0	0	0	0	0	1	0	0	0	0	0	1	0	1	2	0	1	0	0	0	0	0	0	0.288437	0.100947	0	0.099678	0	0	0	0	0	0.0535129	0	0	0	0	0.221429	0.30019	0.660646
Novel01421	Chr20	-	9426612	9437741	3057	1111	1102	542	829	1005	398	565	268	659	1196	644	1141	1682	1361	1402	1687	1704	491	228	248	324	478	256	256	278	295	225	18.9533	19.7387	10.6361	14.6621	14.0308	7.64352	10.5298	4.96635	12.8305	22.7123	13.3951	23.7096	32.1917	24.9155	11.4529	19.7256	15.9227
Novel01422	Chr20	-	10210650	10232096	1770	1	0	9	10	1	26	31	25	4	5	3	2	5	0	4	0	3	0	11	12	5	19	40	27	9	10	11	0.0357447	0	0.370056	0.37058	0.0292521	1.04622	1.21052	0.970695	0.163177	0.198948	0.130744	0.087078	0.200507	0	0.0823222	0	0
Novel01423	Chr20	-	10561242	10563030	1572	3	4	0	4	1	4	0	1	0	0	0	0	0	0	15	6	10	7	0	4	0	1	2	0	2	16	1	0.0952889	0.133397	0	0.13172	0.0259936	0.143028	0	0.0345026	0	0	0	0	0	0	0.109728	1.22311	0.109126
Novel01424	Chr20	-	11171595	11177455	1276	141	83	92	90	110	67	35	77	92	70	51	72	133	66	48	59	80	167	31	106	69	45	77	96	81	88	80	5.51399	3.40793	4.13854	3.64887	3.52033	2.94958	1.49525	3.27091	4.10602	3.04722	2.43167	3.42962	5.83506	2.76969	2.47676	1.95358	1.25399
Novel01425	Chr20	-	12566386	12569883	3434	15	0	151	93	0	87	37	1	72	138	7	6	4	0	2	4	8	15	3	38	47	41	79	65	3	74	2	0.217966	0	2.52399	1.40104	0	1.42316	0.587352	0.0157844	1.19403	2.23221	0.124017	0.106198	0.0652085	0	0.28446	0.544432	0.249618
Novel01426	Chr20	-	12601479	12601684	171	0	0	1	0	0	1	2	1	1	1	1	3	0	1	0	1	0	0	0	1	1	4	0	7	1	0	1	0	0	0.335671	0	0	0.328503	0.637575	0.31698	0.333033	0.324833	0.355786	1.06632	0	0.313142	0.336029	5.77031	0.334187
Novel01427	Chr20	-	13075140	13099817	587	27	5	48	10	30	24	7	20	32	17	19	93	92	55	27	3	10	29	10	38	36	27	81	47	12	48	31	2.29521	0.446267	4.69368	0.88131	2.08701	2.29673	0.650066	1.8468	3.10453	1.60867	1.96925	9.62961	8.77393	5.01721	2.83878	0.796244	0.973525
Novel01428	Chr20	-	13084496	13086162	1576	0	1	9	1	0	22	9	6	0	0	1	1	0	0	7	1	9	3	0	0	1	2	0	2	2	0	0	0	0.0332435	0.327791	0.0328254	0	0.784156	0.311303	0.206359	0	0	0.0386037	0.0385663	0	0	0.3646	0	0.362601
Novel01429	Chr20	-	13108516	13112005	3341	20	7	51	24	19	89	16	41	133	29	72	203	51	114	32	20	14	31	65	325	381	98	282	147	78	112	86	0.3637	0.133652	1.06683	0.452474	0.282756	1.82197	0.317858	0.809894	2.76027	0.587043	1.59637	4.49651	1.04047	2.22463	1.10985	0.416371	0.603947
Novel01430	Chr20	-	13556021	13558938	2329	7	0	54	0	0	7	1	0	2	0	0	7	0	0	0	14	0	2	0	3	1	1	0	2	0	8	0	0.153943	0	1.36606	0	0	0.1733	0.024025	0	0.0501972	0	0	0.187511	0	0	0.151946	0.183104	0
Novel01431	Chr20	-	13581232	13591031	2444	5	17	1	4	8	9	73	9	29	142	116	4	101	95	8	20	21	4	0	2	6	20	3	21	19	62	20	0.117799	0.420519	0.0271009	0.0977014	0.154243	0.2387	1.87886	0.230327	0.779751	3.72407	3.33209	0.114788	2.66956	2.40179	0.271298	2.47649	1.32207
Novel01432	Chr20	-	13675704	13676391	588	6	29	2	2	6	1	5	9	3	2	4	10	3	3	4	12	16	13	12	1	1	11	1	10	14	4	1	0.50918	2.58395	0.195237	0.175962	0.416693	0.0955342	0.463543	0.829647	0.290555	0.188933	0.413874	1.03368	0.28562	0.2732	0.195445	0.264963	0.583121
Novel01433	Chr20	-	13720108	13725057	1109	5	25	12	16	13	43	93	59	16	8	26	6	6	1	0	2	12	13	72	26	40	35	27	51	76	52	45	0.301691	1.58379	0.832887	1.00088	0.641918	2.92078	6.1302	3.86701	1.10179	0.537329	1.91273	0.440971	0.406153	0.0647488	0	0.18839	0.1382
Novel01434	Chr20	-	13988325	14020360	1902	0	0	0	0	0	0	0	0	0	0	0	0	0	0	0	0	0	0	0	0	0	0	0	0	0	0	0	0	0	0	0	0	0	0	0	0	0	0	0	0	0	0	0	0
Novel01435	Chr20	-	14394016	14420117	597	83	36	9	41	42	8	36	55	12	45	38	7	62	153	9	77	87	24	12	12	7	32	6	30	24	29	29	7.35643	3.35009	0.917581	3.7674	3.04637	0.798211	3.48571	5.2952	1.21383	4.43976	4.10639	0.755707	6.16492	14.5519	0.408248	5.71907	5.17663
Novel01436	Chr20	-	16420213	16421728	357	2	0	1	4	0	7	10	4	4	100	0	1	4	0	84	1	0	4	58	12	8	5	5	5	0	7	2	0.27955	0	0.160784	0.57964	0	1.10145	1.52696	0.607323	0.638081	15.5592	0	0.170253	0.627243	0	0.32191	0	0
Novel01437	Chr20	-	18070048	18128025	20708	74	76	17	16	49	61	54	42	208	222	259	339	705	72	29	11	14	22	72	209	170	64	212	214	140	314	143	0.256678	0.276781	0.0678296	0.0575369	0.139091	0.238191	0.204621	0.158248	0.823393	0.857173	1.09533	1.43227	2.74343	0.267997	0.443359	0.263527	0.0993082
Novel01438	Chr20	-	18830612	18831770	944	0	0	0	0	0	0	0	0	0	0	0	0	0	0	0	0	0	0	0	0	0	0	0	0	0	0	0	0	0	0	0	0	0	0	0	0	0	0	0	0	0	0	0	0
Novel01439	Chr20	-	19213140	19233876	10216	27	35	50	62	58	36	38	46	101	61	102	118	148	88	26	20	26	42	30	100	56	45	75	68	91	59	43	0.596938	0.812455	1.2716	1.42111	1.04939	0.895998	0.917803	1.10473	2.54844	1.50125	2.7495	3.17771	3.67092	2.0878	2.64773	2.11689	1.46853
Novel01440	Chr20	-	20183127	20198250	3039	7	23	43	26	93	29	9	43	47	15	51	32	38	64	12	13	30	34	5	41	27	4	17	19	42	29	53	0.138665	0.478368	0.97983	0.533964	1.50764	0.646704	0.194765	0.92527	1.06256	0.330764	1.23176	0.772122	0.8445	1.36047	1.6652	1.05144	3.26678
Novel01441	Chr20	-	21289668	21315544	1017	2	19	33	2	32	19	6	6	60	6	44	47	0	25	12	1	13	32	7	42	17	1	22	4	13	5	24	0.128442	1.28114	2.43783	0.133161	1.68179	1.37363	0.420947	0.418561	4.39758	0.42893	3.44522	3.67655	0	1.72289	1.553	0.200513	2.20641
Novel01442	Chr20	-	23574514	23593253	721	0	0	2	55	2	188	174	68	0	0	0	0	0	0	0	1	0	2	0	0	162	0	144	31	1	6	2	0	0	0.159223	3.94634	0.113276	14.6473	13.1556	5.11213	0	0	0	0	0	0	0	0	0
Novel01443	Chr20	-	25098178	25106618	8219	1	0	0	0	1	1	0	0	1	0	0	4	0	1	0	0	0	0	0	0	0	0	0	0	0	0	0	0.00607125	0	0	0	0.00496847	0.00683466	0	0	0.00692891	0	0	0.0295805	0	0.00651506	0.00699123	0	0
Novel01444	Chr20	-	25452143	25466295	1855	122	60	90	134	97	50	66	44	167	194	183	130	393	154	96	56	68	98	11	132	60	64	65	111	55	141	69	4.06664	2.09987	3.45089	4.63073	2.64601	1.87622	2.40336	1.59316	6.353	7.1984	7.43728	5.27819	14.6965	5.50854	1.45859	2.46308	1.4506
Novel01445	Chr20	-	25528499	25533960	4925	2	0	12	1	10	84	16	22	49	31	14	84	46	36	11	5	1	2	12	36	53	1	35	30	41	42	27	0.031946	0	0.220486	0.0165598	0.130717	1.51044	0.279194	0.381716	0.893242	0.551196	0.272648	1.6343	0.824311	0.617062	4.00976	3.29152	0.969505
Novel01446	Chr20	-	25956616	25957764	940	21	46	42	93	4	27	16	74	239	248	780	479	1063	2004	73	143	161	297	15	121	362	92	20	138	38	89	78	1.11478	2.56385	2.56467	5.11825	0.17377	1.61351	0.927875	4.26709	14.4795	14.6548	50.4838	30.9722	63.3067	114.158	14.9765	11.9335	12.5843
Novel01447	Chr20	-	26217725	26222859	1189	24	38	81	28	35	21	2	10	1	0	0	0	0	0	40	20	21	97	2	0	20	5	5	0	6	0	0	1.02096	1.69726	3.96367	1.23489	1.21846	1.00567	0.0929457	0.462094	0.0485496	0	0	0	0	0	0	0	0.194871
Novel01448	Chr20	-	26406758	26423124	930	0	0	0	0	0	0	0	0	0	0	0	0	0	0	0	0	0	0	0	0	0	0	0	0	0	0	0	0	0	0	0	0	0	0	0	0	0	0	0	0	0	0	0	0
Novel01449	Chr20	-	29767755	29769546	1792	26	8	7	15	24	9	4	8	33	31	34	54	109	46	3	7	4	5	1	16	1	7	6	7	8	15	11	0.72399	0.233892	0.224218	0.433032	0.546909	0.282124	0.12168	0.24198	1.04872	0.960903	1.15432	1.83155	3.40512	1.37454	0.67337	1.10125	0.57401
Novel01450	Chr20	-	30375530	30384487	8797	49	18	13	10	17	9	14	7	90	42	47	437	247	108	46	32	9	14	3	100	25	16	23	14	25	100	26	0.277945	0.107201	0.0848241	0.0588074	0.0789144	0.0574704	0.0867542	0.0431312	0.582629	0.265198	0.325049	3.01933	1.57183	0.657395	1.37823	1.21021	0.623622
Novel01451	Chr20	-	30493829	30565002	4875	10	26	98	304	5	19	16	195	43	5	8	40	8	5	3	30	84	53	269	9	991	91	155	138	22	5	8	0.236155	0.644669	2.66218	7.44288	0.0966301	0.505115	0.412779	5.00223	1.15892	0.13144	0.230343	1.1506	0.211951	0.126709	0.081582	0.0491555	0.162269
Novel01452	Chr20	-	31318885	31371298	2717	115	38	99	67	150	71	49	71	209	137	182	136	192	240	74	42	71	130	54	119	79	54	105	89	132	103	148	2.57792	0.894378	2.55282	1.5571	2.75174	1.79172	1.19996	1.72887	5.34694	3.41862	4.97429	3.71345	4.82859	5.77329	3.32994	2.8696	3.87647
Novel01453	Chr20	-	31673402	31846656	2639	79	91	148	83	248	99	59	74	217	137	254	276	300	305	34	25	46	85	34	265	86	54	186	144	166	187	167	1.96221	2.37315	4.22856	2.1373	5.04096	2.76816	1.60092	1.99655	6.15125	3.78788	7.69199	8.35013	8.3596	8.12938	5.26272	4.18771	5.00631
Novel01454	Chr20	-	31683415	31689172	1072	11	19	33	18	61	28	14	31	49	30	57	74	69	43	7	2	14	10	16	37	28	6	29	32	38	40	52	0.51203	0.928585	1.76697	0.868649	2.32368	1.46723	0.711919	1.56746	2.60307	1.55447	3.23493	4.19566	3.60329	2.14789	2.68008	1.64712	2.98523
Novel01455	Chr20	-	32127934	32157888	1275	56	5	7	75	33	3	23	11	13	22	1	1	8	2	1	10	4	14	9	10	15	23	18	44	18	46	14	3.34256	0.313348	0.48062	4.64111	1.61194	0.201582	1.49975	0.713206	0.885566	1.46175	0.0727744	0.0727039	0.535708	0.128104	0.0687331	0.434844	0.0683563
Novel01456	Chr20	-	32201423	32226459	3227	197	85	241	247	324	194	96	193	332	218	340	366	489	434	132	150	148	210	48	369	142	106	236	306	281	294	255	3.55524	1.6106	5.00302	4.62135	4.78511	3.94133	1.89266	3.78347	6.83796	4.37943	7.48116	8.04544	9.90052	8.40489	8.31261	7.68192	7.461
Novel01457	Chr20	-	33970143	33973529	2823	0	0	0	1	0	2	0	2	17	6	5	9	11	0	0	0	1	0	3	43	27	2	20	7	0	16	7	0	0	0	0.019633	0	0.0426369	0	0.0411413	0.367411	0.126481	0.115445	0.207599	0.233699	0	0.523363	0.118253	0.0650617
Novel01458	Chr20	-	34853447	34855539	1121	128	80	53	82	86	19	12	12	55	55	71	42	59	44	16	26	27	78	4	43	13	11	31	14	15	56	21	5.69773	3.73893	2.71382	3.78421	3.13281	0.952103	0.583543	0.580235	2.79409	2.72529	3.85334	2.27723	2.94639	2.10177	1.58902	1.62145	1.17248
Novel01459	Chr20	-	37119189	37124189	3228	3	24	11	7	6	74	4	79	50	53	12	136	11	15	15	13	61	28	14	72	53	19	141	171	105	74	98	0.0463751	0.38953	0.1956	0.112184	0.0759031	1.28776	0.0675497	1.32654	0.882105	0.912007	0.226169	2.56076	0.190767	0.248826	3.96957	4.47253	5.68272
Novel01460	Chr20	-	36995661	37023706	6327	170	146	156	104	56	269	8	81	146	159	65	422	149	34	338	186	172	306	3	155	106	44	267	168	62	139	67	1.9501	1.75844	2.05848	1.23683	0.525703	3.47375	0.100253	1.00931	1.91138	2.03032	0.909095	5.8964	1.91753	0.41853	12.9452	15.4485	6.68673
Novel01461	Chr20	-	42583861	42585106	1139	0	14	38	0	54	29	2	24	40	0	41	21	0	39	6	1	6	51	16	39	9	0	22	4	15	1	26	0	0.643972	1.91501	0	1.93603	1.43024	0.0957202	1.14213	1.99995	0	2.19001	1.12062	0	1.83349	1.10987	0.0455951	0.852924
Novel01462	Chr20	-	44458338	44531883	1598	1795	11	582	1168	17	266	1350	11	780	1943	93	807	1307	119	889	1868	50	504	3	672	304	850	390	770	21	1095	54	83.166	0.535106	31.0183	56.104	0.644577	13.874	68.3306	0.553612	41.2442	100.21	5.25354	45.543	67.9367	5.91655	15.8458	37.8044	1.53875
Novel01463	Chr20	-	44460152	44461212	967	0	0	0	0	0	0	0	0	0	0	0	0	0	0	0	0	0	0	0	0	0	0	0	0	0	0	0	0	0	0	0	0	0	0	0	0	0	0	0	0	0	0	0	0
Novel01464	Chr20	-	44497367	44504285	389	1	0	4	0	1	3	2	0	12	4	18	26	49	28	1	0	3	0	2	15	17	7	9	14	4	28	5	0.128277	0	0.590229	0	0.104977	0.433219	0.280271	0	1.75677	0.571171	2.81519	4.06245	7.05165	3.8543	0.886286	0.267007	0
Novel01465	Chr20	-	44501839	44604301	348	0	0	0	0	0	0	0	0	0	0	0	0	0	0	0	0	0	0	0	0	0	0	0	0	0	0	0	0	0	0	0	0	0	0	0	0	0	0	0	0	0	0	0	0
Novel01466	Chr20	-	44545217	44559278	13863	0	0	1	0	0	0	2	0	0	1	0	0	1	0	0	0	0	0	0	0	0	2	0	1	0	0	0	0	0	0.0041405	0	0	0	0.00786448	0	0	0.00400681	0	0	0.00403819	0	0	0	0
Novel01467	Chr20	-	44564424	44567184	1491	494	0	360	348	0	358	643	1	203	117	0	137	83	0	985	994	29	305	0	239	200	251	139	119	0	151	0	16.5328	0	13.8591	12.0745	0	13.4878	23.5088	0.0363539	7.75358	4.35877	0	5.58479	3.11634	0	6.35885	6.93134	0
Novel01468	Chr20	-	44698148	44702440	2909	285	9	231	230	37	925	1014	14	802	243	95	1178	1299	64	275	204	16	247	11	994	2037	1030	1297	1215	50	898	67	5.9804	0.198287	5.57584	5.0036	0.635377	21.8507	23.2447	0.319113	19.2064	5.6761	2.43051	30.1091	30.5803	1.44114	9.23047	6.55166	0.576746
Novel01469	Chr20	-	44722926	44734163	7645	539	31	451	432	44	1251	711	36	3981	1524	232	8279	6828	323	549	401	36	315	38	5573	5613	2629	4963	5065	101	6409	120	3.5181	0.212445	3.38618	2.9233	0.235027	9.19212	5.06978	0.255243	29.655	11.0729	1.84627	65.821	49.9989	2.26236	8.95172	5.04723	0.485871
Novel01470	Chr20	-	49443272	49453793	1123	14	16	57	39	49	7	3	22	11	1	10	19	4	6	36	28	37	58	7	18	22	3	13	15	7	14	10	0.625421	0.750464	2.92909	1.80625	1.79137	0.352031	0.146408	1.06757	0.56082	0.0497282	0.544668	1.03387	0.200471	0.287631	1.44038	1.06934	2.50685
Novel01471	Chr20	-	52895813	52897069	1237	16	14	6	5	22	1	17	141	19	0	233	12	12	7	1	6	45	6	84	112	20	47	85	71	110	22	205	0.764745	0.702571	0.329884	0.247763	0.860526	0.0538066	0.887658	7.3206	1.03642	0	13.5781	0.698626	0.643465	0.359033	0	0	0.0547374
Novel01472	Chr20	-	54393707	54419935	2775	3	30	27	10	5	244	2	85	477	78	380	544	369	506	19	8	7	97	5	621	54	18	556	208	238	198	325	0.0630046	0.661512	0.652271	0.217731	0.0859341	5.76872	0.0458861	1.9391	11.4329	1.82349	9.73021	13.9161	8.69409	11.4036	0.290207	0.502717	0.481026
Novel01473	Chr20	-	55822516	55833001	3122	0	1	193	0	0	401	0	0	11	0	0	5	0	0	23	0	0	163	0	38	24	0	78	0	0	0	0	0	0.0281525	5.9528	0	0	12.1041	0	0	0.336612	0	0	0.1633	0	0	0.247011	0	0
Novel01474	Chr20	-	56383359	56392374	9016	237	155	178	149	242	145	74	143	338	294	351	606	962	765	60	121	133	260	93	294	151	128	290	262	200	230	217	1.31169	0.900701	1.13323	0.854947	1.09608	0.903421	0.44742	0.859707	2.13494	1.81129	2.36853	4.08529	5.97318	4.54344	2.71499	2.38467	1.72401
Novel01475	Chr20	-	57848588	57861418	947	0	0	2	3	0	2	2	5	0	0	0	23	2	0	0	2	1	2	0	1	0	0	0	9	6	0	0	0	0	0.121225	0.163885	0	0.118636	0.115127	0.286186	0	0	0	1.47619	0.118229	0	0	0	0.0603441
Novel01476	Chr20	-	57939963	57959842	1289	461	406	368	497	337	398	361	184	294	509	341	347	763	585	321	429	399	476	71	234	253	156	176	213	155	302	212	21.5189	19.8981	19.7597	24.0517	12.8734	20.9142	18.4089	9.32972	15.6622	26.4482	19.4071	19.7295	39.9568	29.3032	23.9734	35.6097	15.9837
Novel01477	Chr20	-	58066363	58066999	509	14	8	1	8	0	0	1	0	0	0	0	0	0	0	16	15	18	8	0	0	0	0	0	0	0	0	0	1.37248	0.823446	0.11277	0.813091	0	0	0.107098	0	0	0	0	0	0	0	0.338669	0.102029	0
Novel01478	Chr20	-	58513097	58513776	507	0	1	7	0	2	8	6	54	0	0	0	0	0	0	0	0	3	0	92	0	34	15	12	10	18	4	20	0	0.103337	0.792502	0	0.161088	0.886376	0.64512	5.77317	0	0	0	0	0	0	0	0	0
Novel01479	Chr20	-	58533463	58540196	1138	5	1	4	2	0	5	1	1	0	0	0	1	0	0	84	59	3	22	0	2	0	0	0	0	0	0	0	0.228478	0.0479778	0.210256	0.0947489	0	0.257207	0.04992	0.049637	0	0	0	0.0556597	0	0	0.368339	0.428018	0.104663
Novel01480	Chr20	-	58546314	58558820	743	4	7	1	12	9	1	3	16	0	10	8	1	5	10	1	0	6	241	44	9	8	5	8	10	10	18	17	0.268639	0.493597	0.0772541	0.835525	0.494647	0.0756044	0.220105	1.16724	0	0.747596	0.655068	0.0818041	0.376726	0.72069	0.386682	0	0.384562
Novel01481	Chr20	-	58736932	58739553	1377	28	22	59	64	56	107	59	50	95	65	46	90	88	75	29	38	43	43	40	90	87	68	91	103	59	86	86	1.02508	0.845648	2.48466	2.42913	1.67778	4.40985	2.35968	1.98839	3.96928	2.64895	2.05327	4.01338	3.61436	2.94648	2.06573	1.37167	1.34165
Novel01482	Chr20	-	59102955	59172269	3583	300	130	292	295	422	348	276	264	1179	394	1713	1563	2277	2267	260	328	450	311	164	1422	314	212	780	1050	825	1583	1250	7.27047	3.30788	8.14023	7.41195	8.36947	9.49421	7.30718	6.94986	32.6093	10.6291	50.6158	46.1388	61.9086	58.9566	16.4931	17.9835	15.1538
Novel01483	Chr20	-	59323360	59429284	3873	107	178	191	93	527	232	125	531	1203	847	702	466	415	60	78	44	52	130	36	459	171	66	311	253	226	258	143	2.77364	4.84454	5.69525	2.4993	11.1795	6.77007	3.53978	14.9518	35.5892	24.4404	22.1866	14.7136	12.0687	1.66901	5.82071	6.07007	3.23579
Novel01484	Chr20	-	59323471	59332656	1535	8	10	18	1	27	6	1	2	32	11	12	34	21	71	9	5	14	7	0	13	3	2	4	4	1	8	5	0.260063	0.341314	0.673092	0.0337022	0.718286	0.219573	0.0355131	0.0706236	1.1872	0.398052	0.475618	1.34628	0.76587	2.47678	1.31018	0.879644	1.34023
Novel01485	Chr20	-	59429537	59435006	397	3	10	5	3	20	4	1	11	53	39	41	3	1	0	0	0	3	2	1	5	4	1	7	15	9	12	5	0.377075	1.31969	0.722919	0.390929	2.05722	0.565986	0.137311	1.50186	7.60272	5.4567	6.28316	0.459298	0.141011	0	0	0	0.431833
Novel01486	Chr20	-	60146063	60149167	639	356	212	183	256	333	184	284	154	209	249	155	225	302	189	213	127	162	165	104	232	196	138	195	259	217	339	241	27.8001	17.3819	16.4384	20.7255	21.2807	16.1753	24.2278	13.0632	18.6264	21.6448	14.7576	21.4016	26.4576	15.8379	10.8807	9.34628	9.39017
Novel01487	Chr20	-	60150678	60184615	7326	610	270	580	321	822	456	322	307	740	210	603	738	482	700	263	290	308	497	121	580	267	154	424	284	473	337	708	6.63732	3.08456	7.25946	3.62108	7.31947	5.58556	3.82753	3.62855	9.18928	2.54355	7.9996	9.78107	5.88379	8.17337	6.13952	3.06886	2.69156
Novel01488	Chr20	-	61041831	61044168	2197	265	1878	972	1263	904	873	125	354	404	797	314	273	155	237	189	277	373	1093	86	411	721	326	537	392	500	478	286	6.01884	44.7846	25.3949	29.7399	16.8027	22.3213	3.10154	8.73377	10.4721	20.1504	8.6953	7.5526	3.94954	5.77638	0.967707	1.63103	1.27453
Novel01489	Chr20	-	61086281	61087492	625	2	1	1	0	0	0	0	0	1	13	23	36	10	119	18	0	4	0	0	1	0	0	0	0	0	2	3	0.159679	0.0838268	0.0918397	0	0	0	0	0	0.0911179	1.15536	2.23889	3.50095	0.895704	10.1954	3.49362	0.249277	0.548601
Novel01490	Chr20	-	61623961	61631241	6258	50	37	32	50	81	57	58	94	19	67	108	42	173	25	2	14	21	17	15	31	64	40	39	101	83	182	127	0.871457	0.677085	0.641563	0.903474	1.15533	1.11838	1.10434	1.77965	0.377934	1.2999	2.29503	0.891645	3.38274	0.46758	0.180632	1.1065	0.0598804
Novel01491	Chr20	-	62338864	62358267	3555	229	502	93	425	720	91	1270	359	20	49	77	35	176	81	23	413	989	141	435	27	40	324	23	243	161	75	111	4.2244	9.72298	1.97345	8.12809	10.8694	1.88978	25.5937	7.19375	0.421063	1.0062	1.73184	0.786438	3.64242	1.60345	0.42485	2.66864	3.48579
Novel01492	Chr20	-	62502551	62525139	784	15	42	56	19	100	43	9	135	204	16	157	183	10	101	33	4	40	57	51	274	67	4	135	26	241	20	304	1.09429	3.21704	4.6994	1.43702	5.97016	3.53141	0.717272	10.6981	16.9847	1.29933	13.9646	16.2614	0.818443	7.90683	5.20844	0.0759251	2.08867
Novel01493	Chr20	-	62989838	62993831	969	39	37	110	107	123	56	51	93	36	16	41	25	50	30	30	35	38	71	30	73	63	28	45	28	99	55	57	2.00834	2.00051	6.51597	5.71251	5.1835	3.24639	2.86909	5.20221	2.11574	0.917174	2.57422	1.56812	2.88862	1.65781	2.01617	3.91238	1.17948
Novel01494	Chr20	-	64274120	64285109	7030	73	48	68	53	89	60	66	53	134	131	79	220	303	25	24	11	21	53	38	134	96	56	136	122	94	112	102	0.552087	0.381146	0.591571	0.415557	0.550832	0.510828	0.545292	0.435403	1.15658	1.10285	0.72845	2.02663	2.57084	0.202892	1.47179	1.07833	0.346444
Novel01495	Chr20	-	65466406	65530214	2636	511	275	439	543	310	254	296	222	341	363	268	439	464	512	370	330	316	544	126	429	260	227	293	352	214	466	286	12.1019	6.83803	11.9594	13.3322	6.00813	6.77182	7.65816	5.71106	9.21666	9.56969	7.73847	12.6638	12.3281	13.012	12.3267	8.60206	6.04819
Novel01496	Chr20	-	66287961	66290320	2060	110	132	123	86	150	75	14	54	105	39	54	85	40	34	43	68	138	193	3	60	67	27	52	33	30	39	14	2.66454	3.35714	3.42727	2.15972	2.97349	2.04517	0.370474	1.42087	2.90273	1.05161	1.59482	2.50793	1.08702	0.88379	1.33889	0.857143	1.05415
Novel01497	Chr20	-	67155795	67157217	1335	23	21	5	53	13	6	100	9	7	12	1	8	7	7	8	7	12	17	0	3	1	37	3	8	2	3	3	0.859694	0.82414	0.214981	2.05382	0.397653	0.252468	4.08334	0.365418	0.298607	0.499293	0.0455726	0.364227	0.293536	0.280772	0.430419	0.311208	0.513671
Novel01498	Chr20	-	67351562	67367961	1231	2956	1641	1740	2936	2744	899	1683	1234	571	1798	824	496	1322	1250	1141	2211	948	1674	644	440	730	746	281	749	523	608	611	120.117	70.0121	81.332	123.687	91.2489	41.1242	74.7107	54.4685	26.4802	81.3293	40.8238	24.5498	60.2667	54.5066	32.7078	43.5593	35.8791
Novel01499	Chr20	-	67395833	67412047	627	191	191	166	175	214	113	52	92	106	56	94	83	126	126	138	165	153	329	55	124	95	59	98	76	120	142	113	18.5786	19.5065	18.5738	17.6477	17.0348	12.3736	5.52565	9.72073	11.7672	6.06354	11.148	9.83387	13.7498	13.152	9.07277	10.7308	6.12675
Novel01500	Chr20	-	67900844	67902769	1854	36	9	3	7	4	0	3	0	0	2	0	3	2	0	50	0	5	1	1	0	0	0	0	0	0	0	0	0.968925	0.254329	0.0928799	0.195324	0.0881033	0	0.0882082	0	0	0.0599206	0	0.0983502	0.0603899	0	0.0309929	0.0280112	0
Novel01501	Chr20	-	68816437	68817672	1040	0	0	2	0	0	0	3	0	197	317	22	0	0	0	7	0	2	3	31	47	117	0	56	15	83	49	30	0	0	0.110384	0	0	0	0.157248	0	10.7874	16.931	1.28699	0	0	0	0	0	0
Novel01502	Chr20	-	69156849	69157910	597	1	3	0	1	1	1	0	0	0	0	0	0	0	0	28	7	11	9	0	0	0	0	0	1	0	0	0	0.083584	0.263275	0	0.0866548	0.0684018	0.094094	0	0	0	0	0	0	0	0	0	0	0
Novel01503	Chr20	-	69363851	69371919	2665	129	56	103	101	119	68	33	73	221	116	136	325	333	231	91	46	53	109	22	214	104	32	99	106	40	159	112	2.59036	1.18066	2.37915	2.10262	1.95552	1.53716	0.72391	1.5923	5.06465	2.59291	3.32964	7.94915	7.50174	4.97763	4.02342	1.21211	1.97768
Novel01504	Chr20	-	69724475	69727421	2039	4	0	4	2	5	1	0	4	3	0	7	2	1	2	1	2	0	0	4	4	3	0	3	9	18	5	6	0.0978904	0	0.112604	0.0507434	0.100137	0.0275498	0	0.106334	0.0837892	0	0.208865	0.0596179	0.0274554	0.0525231	0	0	0.0560529
Novel01505	Chr20	-	69997306	70003678	2471	322	15	31	183	29	13	153	5	43	310	63	68	2232	109	51	227	13	22	13	58	35	159	27	360	26	863	17	6.7568	0.330478	0.748273	3.98113	0.497998	0.307091	3.50733	0.113969	1.02977	7.24112	1.61181	1.73804	52.5444	2.45444	0.652416	15.7021	0.552715
Novel01506	Chr20	-	70040628	70041790	1081	0	0	1	0	2	0	0	0	0	0	2	0	0	0	0	0	0	6	0	0	0	0	0	0	0	0	0	0	0	0.0530988	0	0.075552	0	0	0	0	0	0.112561	0	0	0	0.90364	0.624539	0.845823
Novel01507	Chr20	-	70297042	70418602	1740	54	85	206	115	131	43	43	74	163	91	115	189	155	126	52	61	46	97	51	91	23	12	48	54	152	86	76	1.83805	3.03772	8.06573	4.05817	3.64904	1.64767	1.59894	2.73606	6.33195	3.44797	4.77253	7.83595	5.91891	4.60229	4.42911	5.24287	5.80814
Novel01508	Chr20	-	70367771	70369435	1665	0	9	11	1	1	0	4	4	1	1	0	1	1	9	0	2	3	6	3	1	1	0	0	3	2	1	3	0	0.404396	0.541508	0.0443678	0.0350222	0	0.187007	0.185947	0.0488411	0.0476384	0	0.0521273	0.0480116	0.413315	0	0.0445393	3.18566
Novel01509	Chr20	-	72073506	72197785	1449	9988	260	4141	10698	286	3734	10031	160	3033	6847	131	3051	5328	125	12707	22285	774	4595	180	3847	4096	8090	3597	8003	210	8512	157	363.263	9.92846	173.245	403.381	8.51243	152.882	398.554	6.32112	125.893	277.206	5.80901	135.161	217.397	4.87858	737.108	2312.64	19.6595
Novel01510	Chr20	-	72100260	72102614	1033	148	0	128	165	0	408	527	0	116	33	1	63	46	0	306	608	14	124	0	155	402	718	129	248	0	186	1	7.14922	0	7.11246	8.26324	0	22.1869	27.8104	0	6.39501	1.77447	0.0588959	3.70684	2.49288	0	6.45253	3.56944	0.0553203
Novel01511	Chr20	-	72305417	72306828	1412	0	9	7	1	20	8	0	11	45	0	102	30	0	162	8	0	5	11	7	26	8	0	12	0	21	0	9	0	0.397912	0.339071	0.0436565	0.689213	0.379234	0	0.503156	2.16261	0	5.23681	1.53875	0	7.32039	1.93961	0	3.18281
Novel01512	Chr20	-	73004905	73008917	4013	3	0	4	0	1	0	0	0	4	0	1	7	7	7	26	3	3	8	0	5	1	0	0	1	0	2	0	0.0373035	0	0.0572139	0	0.0101759	0	0	0	0.0567642	0	0.0151606	0.106021	0.0976502	0.0934042	1.11686	0.207058	0.327524
Novel01513	Chr20	-	73402107	73406956	4554	127	73	191	167	155	94	118	492	145	66	153	54	119	36	214	215	136	144	1213	100	969	158	475	244	269	95	115	1.66071	1.00225	2.873	2.26399	1.65869	1.38374	1.68566	6.98852	2.16393	0.960708	2.43932	0.860101	1.74575	0.505163	0.843242	1.64672	1.31783
Novel01514	Chr20	-	73407072	73408667	1552	0	0	2	2	0	2	0	29	0	0	0	0	0	0	2	0	1	0	96	1	77	16	26	19	9	0	0	0	0	0.0739688	0.0666661	0	0.0723893	0	1.01283	0	0	0	0	0	0	0	0	0.147283
Novel01515	Chr20	-	73758025	73760280	2211	3	486	301	0	1155	833	2	1070	561	1	878	253	0	764	1446	5	3277	403	1429	533	1297	0	582	6	1068	0	783	0.0866815	14.7437	10.0043	0	27.3106	27.095	0.0631299	33.583	18.4993	0.0321635	30.9305	8.90414	0	23.6885	66.9434	0	159.558
Novel01516	Chr20	-	73842520	73845234	1395	0	0	0	0	0	0	0	0	0	0	0	0	0	0	0	0	0	0	0	0	0	0	0	0	0	0	0	0	0	0	0	0	0	0	0	0	0	0	0	0	0	0	0	0
Novel01517	Chr20	-	74323459	74324893	767	0	0	0	0	0	0	0	0	0	7	3	0	0	0	0	0	1	0	5	11	1	0	11	5	10	19	1	0	0	0	0	0	0	0	0	0	0.506942	0.237964	0	0	0	0	0	0
Novel01518	Chr20	-	74937585	74939831	2247	2	0	0	3	0	17	18	42	34	73	18	0	8	2	0	0	0	0	8	19	16	7	40	27	32	39	25	0.0444144	0	0	0.0690693	0	0.424993	0.436683	1.01315	0.861707	1.80458	0.487365	0	0.199311	0.0476611	0.102289	0	0.0508642
Novel01519	Chr20	-	75322163	75324306	1396	62	141	16	51	34	5	0	8	7	0	5	7	3	11	21	21	52	65	1	16	4	2	4	0	2	3	1	2.49096	5.94785	0.73945	2.1243	1.11789	0.226144	0	0.349138	0.320967	0	0.244925	0.342563	0.135221	0.474251	0.231324	0.209069	0.966235
Novel01520	Chr20	-	75654114	75661374	756	0	1	1	1	0	20	0	26	0	0	1	0	0	0	0	0	0	1	0	0	8	0	28	1	17	0	0	0	0.0693012	0.0759257	0.0684298	0	1.48609	0	1.86415	0	0	0.0804754	0	0	0	0	0	0
Novel01521	Chr20	-	77646137	77653340	4497	6	0	4	7	6	8	10	6	6	10	6	9	32	19	8	3	1	4	4	15	12	19	14	21	4	18	8	0.0665772	0	0.0510561	0.0805271	0.0544842	0.0999317	0.12122	0.0723197	0.0759823	0.123519	0.0811733	0.121642	0.398356	0.226239	0.063888	0.034645	0.0254151
Novel01522	Chr20	-	77707631	77724203	1393	10	1	4	16	5	0	13	6	5	17	5	6	29	19	3	13	6	2	4	5	0	18	4	11	2	19	6	0.358217	0.0376107	0.164824	0.594204	0.146575	0	0.508732	0.233469	0.20441	0.677881	0.218376	0.261797	1.16544	0.730365	0.288748	0.820188	0.123071
Novel01523	Chr20	-	77755894	77759419	1455	0	7	1	1	0	0	0	0	15	17	9	5	1	0	0	0	1	2	1	30	1	0	39	4	35	73	256	0	0.252056	0.03945	0.0355553	0	0	0	0	0.5871	0.648995	0.376326	0.208867	0.0384752	0	0.118476	0.0713853	0
Novel01524	Chr20	-	78794579	78815441	684	1	13	8	5	24	20	6	40	15	1	9	9	1	4	2	1	3	14	37	17	15	1	10	3	21	0	23	0.0828897	1.13138	0.762788	0.429675	1.62801	1.86625	0.543315	3.60157	1.41899	0.0922697	0.909559	0.908678	0.0929925	0.355796	0.66815	0	0.854341
Novel01525	Chr20	-	78857963	78864545	6583	13	6	12	12	23	22	32	1	37	14	8	88	109	14	12	6	5	10	19	10	34	19	12	9	9	6	7	0.098541	0.0477519	0.104633	0.0943027	0.142674	0.187731	0.264986	0.00823388	0.320082	0.11813	0.0739352	0.812499	0.92693	0.113878	0.549907	0.489113	0.156255
Novel01526	Chr20	-	79025804	79030378	750	165	109	111	258	181	146	313	215	68	166	61	32	150	64	35	122	103	149	130	142	114	251	106	234	135	192	86	10.9779	7.61427	8.49517	17.7961	9.85506	10.9352	22.7499	15.5384	5.16335	12.2943	4.94827	2.5933	11.1963	4.56937	3.21781	9.62488	3.50495
Novel01527	Chr20	-	79034080	79046777	7394	291	242	260	329	396	484	309	411	855	604	915	1654	2371	957	165	82	202	291	314	1281	802	276	906	938	877	1034	787	3.33352	2.91065	3.42607	3.90728	3.71235	6.24157	3.86694	5.11425	11.1779	7.70202	12.7796	23.0787	30.4711	11.7642	7.40027	6.40218	4.55226
Novel01528	Chr20	-	80176011	80210679	2764	0	8	0	2	1	0	1	7	0	9	9	12	42	28	0	2	5	0	6	0	0	0	0	13	21	3	5	0	0.232207	0	0.0573218	0.0226238	0	0.0302009	0.210208	0	0.276963	0.303354	0.40408	1.30262	0.83065	0	0.34526	0.728175
Novel01529	Chr20	-	80602234	80611891	2458	130	178	160	210	180	58	27	101	85	58	93	93	120	167	39	38	63	243	12	91	60	28	45	70	65	88	124	5.06793	7.28573	7.17498	8.48743	5.74254	2.54539	1.14988	4.277	3.78175	2.51695	4.42036	4.41608	5.24826	6.98625	3.36685	4.30069	3.48233
Novel01530	Chr20	-	82087352	82092627	1311	30	12	11	16	16	7	3	9	3	6	2	1	3	1	7	37	20	10	2	2	3	4	6	3	4	7	1	1.14187	0.479558	0.481615	0.63137	0.498378	0.299938	0.124743	0.372107	0.130317	0.254217	0.0928138	0.0463619	0.128104	0.0408446	0.0438298	0.237679	0.0435895
Novel01531	Chr20	-	83424888	83427720	2732	17	6	7	10	0	0	0	2	15	8	7	20	38	26	3	5	5	9	0	12	1	0	4	9	4	10	3	0.310503	0.115062	0.147071	0.189359	0	0	0	0.0396805	0.312676	0.162654	0.155884	0.444952	0.778659	0.509601	0.820269	0.380182	0.439262
Novel01532	Chr20	-	83427795	83434217	1620	3	0	1	0	0	0	1	0	2	2	0	15	15	0	0	0	0	1	2	2	0	1	6	1	0	5	0	0.0924067	0	0.035432	0	0	0	0.0336498	0	0.070307	0.0685758	0	0.562782	0.518347	0	0.673924	0.320573	0.0352752
Novel01533	Chr20	-	83891569	83906089	3606	775	797	438	582	583	234	179	203	378	295	329	421	460	408	536	503	663	595	97	374	282	155	262	303	238	281	276	11.401	12.3102	7.41189	8.87634	7.01867	3.87522	2.8767	3.24391	6.34629	4.83083	5.90099	7.5438	7.59183	6.44083	3.38802	3.32235	2.7461
Novel01534	Chr20	-	84650991	84657713	6014	325	69	272	207	258	293	280	126	382	124	300	619	589	365	274	223	194	259	220	537	474	332	272	298	254	521	276	3.3702	0.751253	3.24454	2.22542	2.18945	3.42041	3.17197	1.4193	4.52087	1.43137	3.79298	7.8186	6.85226	4.06167	1.81506	1.35984	1.10444
Novel01535	Chr20	-	84751503	84764769	1685	62	66	7	37	16	15	1	2	1094	239	750	1592	2838	2178	491	216	85	83	0	10	5	0	5	3	2	36	1	2.00895	2.24536	0.260908	1.24293	0.424269	0.54715	0.0353978	0.0703943	40.4558	8.62051	29.6296	62.8328	103.166	75.7311	106.265	79.0458	17.6262
Novel01536	Chr20	-	86822332	86824531	1757	59	43	115	93	130	16	10	27	32	21	18	44	39	41	48	45	55	110	2	21	23	13	15	14	15	20	14	1.77247	1.35632	3.9741	2.89654	3.19606	0.541111	0.328192	0.881094	1.09715	0.702272	0.659307	1.61008	1.31444	1.32176	1.27998	0.500256	0.860113
Novel01537	Chr20	-	87213384	87221154	2932	52	63	108	53	64	106	52	66	134	86	150	245	146	212	119	53	99	115	48	205	118	58	122	83	116	166	134	0.884987	1.12574	2.11432	0.935145	0.89137	2.03085	0.9668	1.22014	2.6027	1.62926	3.11252	5.07886	2.78762	3.87177	1.74421	1.36386	1.36433
Novel01538	Chr20	-	87376076	87377907	1607	56	151	51	68	61	17	12	8	65	70	80	73	50	51	92	102	191	115	5	51	17	15	27	21	48	22	40	2.01469	5.70379	2.11059	2.53629	1.79595	0.688507	0.471631	0.312638	2.66883	2.80335	3.50912	3.19897	2.01808	1.96893	3.2314	2.84563	3.62569
Novel01539	Chr20	-	87661767	87681109	1226	9	8	24	5	2	47	1	858	3	1	143	4690	5	45	8	24	244	23	440	519	853	449	1515	9071	33421	1907	16054	0.36631	0.341871	1.12365	0.210982	0.0666164	2.15349	0.0444638	37.9337	0.139352	0.045307	7.09628	232.512	0.228309	1.96544	1.68727	4.06652	14.7759
Novel01540	Chr20	-	87680416	87704556	883	0	0	0	0	0	0	0	0	0	0	0	0	0	0	0	2	0	0	1	0	0	0	0	0	1	0	0	0	0	0	0	0	0	0	0	0	0	0	0	0	0	0	0	0
Novel01541	Chr20	-	87751984	87753711	1728	6	2	4	3	3	2	0	4	1	2	3	5	2	2	1	0	13	6	2	0	0	4	1	3	0	1	0	0.173263	0.0606386	0.13287	0.0898141	0.0708956	0.0650163	0	0.125471	0.0329564	0.0642898	0.105624	0.175869	0.0647934	0.061976	0.399034	0.330591	1.42203
Novel01542	Chr20	-	87953063	87954645	1524	36	76	78	32	41	92	60	57	10	4	5	3	0	8	94	145	300	148	59	4	61	32	11	1	11	0	2	1.17873	2.61271	2.93779	1.08626	1.0986	3.39109	2.14617	2.0273	0.373679	0.145791	0.199604	0.119647	0	0.281088	0.603264	0.477073	2.51232
Novel01543	Chr20	-	88649230	88650671	1354	0	0	8	1	0	21	0	0	10	0	0	8	0	0	21	0	0	17	1	11	17	0	8	0	0	0	0	0	0	0.339142	0.0382075	0	0.871238	0	0	0.420596	0	0	0.359116	0	0	1.2307	0.0383551	0
Novel01544	Chr20	-	88681768	88691878	6692	1175	491	659	344	624	714	640	175	280	113	59	394	237	78	648	868	599	789	354	1026	568	659	741	564	313	1180	246	16.7952	7.36876	10.8354	5.09771	7.29922	11.4891	9.99372	2.71717	4.56764	1.79798	1.02822	6.85978	3.80052	1.19642	4.03263	3.80831	2.32447
Novel01545	Chr20	-	89168652	89170457	1806	9	18	20	9	14	23	17	18	41	26	17	37	40	32	5	2	8	15	14	43	17	11	20	17	9	38	19	0.248669	0.522177	0.635657	0.257805	0.316557	0.715395	0.513131	0.540235	1.29286	0.799671	0.572686	1.24522	1.2399	0.948789	0.509067	0.60387	0.189853
Novel01546	Chr20	-	89767983	89775968	7055	1	0	0	0	1	0	0	0	2	0	0	3	0	0	0	0	0	0	0	1	0	0	0	0	1	2	2	0.00756972	0	0	0	0.00619476	0	0	0	0.0172781	0	0	0.027661	0	0	0	0	0
Novel01547	Chr20	-	90323049	90325189	1139	34	2	20	17	0	14	13	0	29	11	1	44	22	0	30	34	1	40	1	30	10	8	17	11	0	5	0	1.58116	0.0976547	1.06989	0.819627	0	0.732933	0.660451	0	1.53915	0.569441	0.0567003	2.49239	1.1478	0	0.696171	0.532396	0.0532581
Novel01548	Chr20	-	90348438	90371628	5230	1119	958	823	939	998	589	455	624	469	230	451	507	641	600	921	969	1242	1210	229	585	543	368	440	415	388	430	480	17.7262	15.9337	14.9968	15.4213	12.9378	10.5037	7.87405	10.7375	8.47903	4.05577	8.71066	9.78276	11.3918	10.1995	7.67969	7.7487	7.32919
Novel01549	Chr20	-	90380408	90383585	1034	367	215	430	448	429	177	65	204	357	89	337	425	620	752	353	268	151	532	30	365	102	131	141	224	204	458	361	21.6724	13.3304	29.2094	27.4276	20.7321	11.7666	4.19328	13.0858	24.06	5.85045	24.2638	30.57	41.0752	47.6539	11.1522	13.7053	9.73847
Novel01550	Chr20	-	90435645	90438973	541	22	7	65	24	15	12	11	7	22	4	5	22	2	4	12	17	12	47	6	23	14	13	10	1	3	1	4	2.02919	0.677897	6.89646	2.29499	1.13223	1.24601	1.10839	0.701341	2.31584	0.410694	0.562287	2.47166	0.206956	0.395913	0.849699	0.671959	0.633781
Novel01551	Chr20	-	90419048	90428048	1244	0	0	0	2	1	0	0	0	1	0	0	0	4	0	0	0	0	0	0	2	0	0	1	0	0	0	0	0	0	0	0.0831719	0.0328263	0	0	0	0.0457787	0	0	0	0.180005	0	0	0	0
Novel01552	Chr20	-	90424917	90449980	818	88	63	127	196	86	32	22	40	18	11	17	10	19	16	25	61	57	112	6	20	31	33	27	29	18	10	13	5.42119	4.07491	8.99972	12.5181	4.33566	2.21922	1.48059	2.67672	1.26553	0.754334	1.27688	0.750376	1.31315	1.05772	2.05724	2.6287	1.41101
Novel01553	Chr20	-	92388568	92389535	872	8	2	0	2	0	3	0	3	2	5	0	4	1	3	4	5	2	7	1	1	8	2	2	0	0	0	2	0.457795	0.120165	0	0.118653	0	0.193259	0	0.18648	0.130616	0.3185	0	0.278809	0.0641989	0.184222	0.790746	0.655116	0.327671
Novel01554	Chr20	-	92609345	92618216	1606	35	29	29	64	45	23	25	30	57	51	35	51	28	15	29	46	30	32	7	25	26	11	19	26	14	41	23	1.48511	1.29197	1.41547	2.8154	1.5626	1.09864	1.15886	1.38275	2.76027	2.4089	1.8107	2.63589	1.33289	0.683001	1.02609	2.56131	1.31202
Novel01555	Chr20	-	93460132	93479603	15863	686	890	545	879	1479	1546	2412	2148	482	370	469	216	392	244	535	717	1025	385	1892	566	1188	1295	745	1208	1691	898	919	6.20467	8.45181	5.67027	8.24238	10.9473	15.7414	23.8326	21.1037	4.9754	3.72524	5.17196	2.37966	3.97766	2.36823	6.57202	11.8889	6.30811
Novel01556	Chr20	-	93479833	93504271	817	66	138	529	204	304	1209	742	509	252	67	69	2	4	16	97	71	161	256	602	212	476	279	420	147	347	135	187	4.03106	8.84952	37.1658	12.9174	15.1947	83.1266	49.5084	33.7695	17.5656	4.55521	5.13821	0.148789	0.274083	1.04866	0.562653	1.6527	0.839352
Novel01557	Chr20	-	93967053	93968828	1295	0	2	0	0	0	0	1	1	2	0	1	4	10	6	2	2	1	2	0	0	0	0	0	0	0	2	0	0	0.0809139	0	0	0	0	0.0420947	0.0418561	0.0879517	0	0.0469802	0.187739	0.432289	0.248095	0.0887427	0.200513	0.0441281
Novel01558	Chr20	-	95801000	95803008	1894	45	54	36	17	17	0	0	0	0	0	0	0	0	0	21	8	9	31	3	0	0	1	1	0	0	0	0	1.18558	1.49375	1.09102	0.46434	0.366531	0	0	0	0	0	0	0	0	0	2.30572	3.86617	2.62497
Novel01559	Chr20	-	96322301	96323726	1185	0	0	60	37	1	0	44	9	0	0	0	0	0	0	0	0	2	4	44	0	2	224	0	0	3	0	0	0	0	2.90632	1.61529	0.0344607	0	2.0241	0.411673	0	0	0	0	0	0	0.0484902	0.0438251	1.30206
Novel01560	Chr20	-	96350185	96351939	1106	0	0	0	0	0	3	9	21	0	0	0	0	0	0	0	0	1	0	84	9	51	778	30	17	51	12	8	0	0	0	0	0	0.152371	0.443593	1.02918	0	0	0	0	0	0	0.0519538	0	0.103338
Novel01561	Chr20	-	97004981	97005608	549	5	1	0	0	0	4	1	1	11	0	4	4	3	0	0	0	0	4	0	1	4	0	2	3	1	1	1	0.454459	0.0954312	0	0	0	0.409283	0.0992944	0.0987315	1.14105	0	0.443274	0.442845	0.30591	0	0.209329	0.756762	0.104091
Novel01562	Chr20	-	101133478	101136015	391	43	12	33	58	5	34	35	12	41	35	5	33	50	7	22	10	3	30	4	40	44	26	27	31	9	54	9	5.48768	1.60793	4.84448	7.67393	0.522198	4.8847	4.87965	1.66354	5.9716	4.97218	0.777998	5.12981	7.15876	0.958647	6.02531	3.98461	0.292306
Novel01563	Chr20	-	101254477	101255176	535	155	120	79	81	261	84	152	73	123	75	59	116	115	17	55	15	30	43	86	121	141	94	115	129	121	179	155	14.4569	11.7514	8.47586	7.83246	19.9218	8.81986	15.4877	7.39601	13.0929	7.78688	6.70939	13.1786	12.0334	1.7015	6.44421	5.72717	2.99081
Novel01564	Chr20	-	101426418	101433116	5161	12	11	14	28	13	8	1	4	12	10	11	50	52	5	4	6	0	19	0	32	8	6	28	26	8	39	25	0.193409	0.186146	0.25956	0.467869	0.171468	0.145153	0.0176074	0.0700305	0.220731	0.179413	0.216161	0.981596	0.940257	0.0864782	0.519672	0.654192	0.129206
Novel01565	Chr20	-	102764779	102779199	2108	5	9	7	9	4	9	7	58	0	2	0	61	2	0	1	3	16	12	13	2	11	5	10	27	36	25	38	0.145735	0.275424	0.234695	0.27196	0.0954109	0.295308	0.22289	1.83634	0	0.0648906	0	2.16566	0.0653989	0	0.0335636	0	0
Novel01566	Chr20	-	103192429	103194143	1689	11	41	31	10	19	13	7	4	3	0	1	3	1	0	43	11	23	66	2	2	1	2	0	0	0	0	0	0.354584	1.38764	1.14948	0.334192	0.501215	0.471746	0.246504	0.140061	0.110366	0	0.0393019	0.117792	0.0361637	0	0.593911	0.536773	0.110748
Novel01567	Chr20	-	103988614	104006167	7105	159	59	39	103	55	26	56	61	33	79	103	72	343	102	11	49	55	52	65	33	18	42	36	33	46	86	45	3.92386	1.52874	1.10712	2.63526	1.11077	0.722318	1.50975	1.63522	0.92943	2.17021	3.09914	2.16429	9.49636	2.7012	0.369432	1.41261	0.791338
Novel01568	Chr20	-	104586095	104591981	5708	7	7	8	16	32	10	3	40	94	40	92	90	133	65	12	12	12	13	5	68	16	13	34	61	43	104	62	0.0611944	0.0642506	0.0804482	0.145012	0.228933	0.0984129	0.0286507	0.379843	0.937838	0.389253	0.980593	0.958346	1.3044	0.609771	0.362402	0.109179	0.160185
Novel01569	Chr20	-	104749863	104752822	2001	738	1456	1583	1286	1404	11341	14983	5614	2303	1759	2229	1096	889	2306	1183	936	2618	1533	10923	2834	10824	6139	3602	5330	6431	3773	4502	18.4038	38.1221	45.4092	33.2476	28.6525	318.376	408.177	152.074	65.5437	48.8286	67.7716	33.291	24.8713	61.7092	13.3243	15.9614	22.5042
Novel01570	Chr20	-	105279148	105281694	2263	76	256	196	231	118	373	26	290	404	584	694	1361	588	661	18	15	25	194	6	508	129	114	353	574	274	496	587	1.83472	6.48877	5.44285	5.78147	2.33122	10.1369	0.685694	7.60477	11.1308	15.6938	20.427	40.0204	15.9251	17.1237	2.52972	1.58286	1.99057
Novel01571	Chr20	-	105487423	105488522	695	0	0	0	0	0	0	0	0	0	0	0	0	0	0	0	0	0	0	0	0	0	0	0	0	0	0	0	0	0	0	0	0	0	0	0	0	0	0	0	0	0	0	0	0
Novel01572	Chr20	-	106312405	106324285	1041	47	48	60	54	60	127	67	128	172	185	213	167	202	235	18	11	13	47	38	185	54	53	180	157	196	159	184	2.33594	2.50478	3.43027	2.78245	2.44039	7.10569	3.6378	6.91042	9.75615	10.2351	12.9072	10.1099	11.2632	12.5335	4.06347	5.43122	6.5456
Novel01573	Chr20	-	106614231	106685230	1516	29	18	44	29	13	57	24	20	210	83	111	93	65	49	10	15	21	36	15	147	28	10	80	48	46	73	56	1.43276	0.933714	2.50059	1.4854	0.52561	3.17022	1.29535	1.07334	11.8408	4.5647	6.68631	5.59661	3.60277	2.59784	1.70676	3.80498	1.30134
Novel01574	Chr20	-	107163601	107165308	1523	224	284	163	138	212	156	72	96	134	82	139	156	187	179	143	164	205	218	46	108	123	63	88	86	90	79	98	7.33914	9.7697	6.14325	4.68755	5.68431	5.75388	2.57709	3.41664	5.01059	2.99068	5.55265	6.22571	6.87363	6.29348	4.22562	4.80796	4.20246
Novel01575	Chr20	-	108266617	108275117	1191	4	8	308	23	37	108	53	34	0	5	0	0	0	4	16	4	9	34	13	2	60	64	22	5	1	2	0	0.191737	0.402626	16.9828	1.14299	1.45142	5.82786	2.77538	1.77034	0	0.266793	0	0	0	0.205753	0	0	0.10979
Novel01576	Chr20	-	108481275	108500942	480	259	251	181	271	123	286	629	317	544	453	623	474	274	701	1118	1456	883	113	533	1628	303	784	409	835	770	541	518	26.925	27.3965	21.6445	29.2075	10.4642	33.4704	71.4343	35.797	64.5419	52.4219	78.9645	60.0207	31.9561	78.2013	99.2398	119.229	135.96
Novel01577	Chr20	-	108678762	108688912	766	0	1	0	2	0	1	2	14	4	4	5	0	4	6	1	5	0	3	6	24	7	0	4	6	15	19	30	0	0.0684859	0	0.135249	0	0.0734302	0.142517	0.991962	0.297771	0.290439	0.397643	0	0.292714	0.419979	0.225337	0	0.373503
Novel01578	Chr20	-	108803923	108807679	1290	45	11	86	92	34	83	22	20	85	11	16	120	144	29	13	21	5	65	10	77	49	32	77	60	19	48	17	1.74068	0.446751	3.82665	3.68948	1.07629	3.6143	0.929673	0.840366	3.75243	0.473651	0.754597	5.65399	6.2491	1.20378	1.78173	1.85187	0.664487
Novel01579	Chr20	-	109460461	109464167	1108	11	2	0	3	1	4	1	2	1	1	0	2	0	0	19	7	14	3	0	0	0	2	0	2	7	4	4	0.546165	0.104262	0	0.154427	0.0406327	0.223578	0.0542414	0.107868	0.0566654	0.05527	0	0.120956	0	0	0.11435	1.03349	0.34117
Novel01580	Chr20	-	109571871	109574118	526	1760	1562	915	1524	960	859	771	923	2923	4114	3336	2587	4098	5379	1730	3062	3184	1860	885	2813	927	1024	1048	1952	1748	2508	1643	166.965	155.582	99.8495	149.888	74.5293	91.7368	79.9035	95.114	316.466	434.444	385.856	298.933	436.145	547.587	181.996	262.823	261.285
Novel01581	Chr20	-	111821126	111832788	4184	282	238	168	242	244	190	109	161	575	239	501	996	408	741	232	218	199	308	48	452	106	61	206	108	174	283	244	6.21267	5.50518	4.25747	5.52731	4.3991	4.71218	2.62335	3.85288	14.4572	5.86119	13.4572	26.7273	10.0841	17.5181	5.12455	3.48512	4.56663
Novel01582	Chr20	-	112807122	112808994	628	76	55	57	76	58	16	12	19	60	65	155	160	230	360	126	186	157	76	4	56	6	18	17	30	21	86	36	6.03881	4.58845	5.20985	6.26067	3.77147	1.43119	1.04164	1.63992	5.44096	5.74923	15.0161	15.4855	20.5028	30.6959	6.13038	18.4411	14.9235
Novel01583	Chr20	-	112842006	112843874	1754	43	49	128	100	134	35	13	34	71	30	69	98	74	68	33	23	59	100	7	61	22	18	31	34	21	40	29	1.49943	1.79399	5.13429	3.61516	3.8239	1.37393	0.495223	1.28786	2.82555	1.16449	2.93356	4.16246	2.89492	2.54452	3.01158	2.0686	1.71717
Novel01584	Chr20	-	113745107	113755417	759	117	124	158	248	192	316	159	351	46	40	36	41	19	48	87	96	176	168	102	66	276	131	132	109	81	64	80	7.69204	8.55939	11.9488	16.9035	10.33	23.3874	11.4196	25.0665	3.45144	2.92735	2.88566	3.28326	1.40138	3.38639	4.54236	8.55283	4.29159
Novel01585	Chr3	+	1547598	1553650	5969	0	0	0	0	0	0	0	0	0	0	0	0	0	0	0	0	0	0	0	0	0	0	0	0	0	0	0	0	0	0	0	0	0	0	0	0	0	0	0	0	0	0	0	0
Novel01586	Chr3	+	1982268	1983773	606	0	0	1	1	2	10	1	1	8	3	0	50	12	15	2	4	1	10	0	1	0	0	3	1	2	2	3	0	0	0.0947192	0.0853678	0.134772	0.926965	0.0899549	0.0894449	0.751798	0.274982	0	5.01489	1.10854	1.32543	0.37928	0.342791	0
Novel01587	Chr3	+	3928553	3933379	4742	0	0	0	0	0	0	0	0	0	0	0	0	0	0	0	0	0	0	0	0	0	0	0	0	0	0	0	0	0	0	0	0	0	0	0	0	0	0	0	0	0	0	0	0
Novel01588	Chr3	+	4917099	4938874	1372	20	34	105	10	51	133	13	31	232	26	139	167	46	114	78	10	27	121	38	179	94	21	115	11	63	20	69	1.06282	1.89704	6.41851	0.550936	2.21792	7.9565	0.754701	1.78947	14.0704	1.53803	9.00605	10.8097	2.74244	6.50095	6.8537	1.10613	3.46892
Novel01589	Chr3	+	4955043	4957045	1971	0	0	0	1	0	0	0	0	0	1	2	0	2	0	0	0	0	0	0	1	0	0	1	4	2	1	0	0	0	0	0.0262737	0	0	0	0	0	0.0282105	0.0617973	0	0.0568629	0	0	0.0527504	0
Novel01590	Chr3	+	5961881	5969329	7316	0	0	0	0	0	0	0	0	0	0	0	1	0	0	1	0	2	0	0	0	0	0	0	0	0	0	1	0	0	0	0	0	0	0	0	0	0	0	0.00830788	0	0	0.141375	0.0212956	0.0702998
Novel01591	Chr3	+	7250418	7251727	1142	0	0	0	0	0	0	0	0	0	0	0	11	1	1	0	0	0	0	0	0	0	0	0	0	1	0	0	0	0	0	0	0	0	0	0	0	0	0	0.585451	0.0490206	0.046889	0.100632	0.0909506	0
Novel01592	Chr3	+	7813648	7819820	2388	231	147	627	577	316	765	121	990	329	267	402	140	125	69	62	97	230	372	174	307	741	455	694	873	914	414	935	4.82697	3.22512	15.0711	12.5	5.40374	17.9955	2.76216	22.4714	7.84595	6.21059	10.2418	3.56334	2.93035	1.54722	2.2378	4.04502	3.8528
Novel01593	Chr3	+	7927629	7933108	1837	2	11	41	36	11	35	27	197	8	21	21	48	2	0	1	9	72	15	107	31	112	65	86	164	160	74	124	0.0543273	0.313723	1.28111	1.01382	0.244526	1.07027	0.80122	5.8128	0.248007	0.634989	0.695497	1.58817	0.0609488	0	0.0938392	0.197893	1.15101
Novel01594	Chr3	+	7946394	7991725	1990	0	24	86	13	16	45	2	337	155	80	184	127	9	23	25	20	116	55	93	157	254	38	271	139	377	121	285	0	0.828328	3.2519	0.443035	0.430418	1.66524	0.0718217	12.0333	5.81492	2.92735	7.37447	5.08506	0.331906	0.811322	4.9966	1.09476	8.77141
Novel01595	Chr3	+	8000481	8001438	867	1	7	4	1	4	0	0	3	0	1	11	3	1	0	0	3	3	4	2	2	0	0	3	3	29	5	41	0.0575544	0.423001	0.26482	0.0596689	0.188401	0	0	0.187556	0	0.0640673	0.771896	0.210313	0.0645692	0	0	0	0.659122
Novel01596	Chr3	+	8277358	8278901	1140	4	1	10	11	2	18	47	43	1	1	0	0	0	0	6	15	4	14	29	14	14	18	33	15	28	5	3	0.179173	0.0470303	0.515259	0.510828	0.073314	0.90766	2.29991	2.09224	0.0511209	0.0498621	0	0	0	0	0.257903	0.27971	0.307788
Novel01597	Chr3	+	8573202	8575163	1867	35	22	56	57	71	13	6	13	27	31	27	74	83	22	11	11	10	37	0	13	12	9	13	23	10	35	15	1.07808	0.711493	1.98419	1.82023	1.78972	0.45078	0.201899	0.434967	0.949145	1.06292	1.01399	2.77639	2.86819	0.727185	1.27691	0.833489	0.282202
Novel01598	Chr3	+	9946698	9949532	1459	2	6	1	0	3	0	0	4	0	0	0	0	0	2	0	1	100	0	4	0	1	1	0	0	0	0	0	0.0754341	0.237604	0.0433861	0	0.0925984	0	0	0.163881	0	0	0	0	0	0.0809483	0	0	0.302359
Novel01599	Chr3	+	10124665	10127820	1845	12	23	5	1	4	4	55	2	1	0	0	0	0	0	2	22	4	10	13	2	12	10	6	3	4	19	1	0.326497	0.657039	0.156488	0.0282077	0.0890641	0.122517	1.63478	0.0591097	0.0310516	0	0	0	0	0	0.125324	1.8689	0
Novel01600	Chr3	+	10165792	10167261	1470	0	2	4	1	3	1	1	9	5	1	8	0	0	1	0	4	13	0	3	3	12	10	3	13	8	0	1	0	0.0712813	0.15619	0.0351924	0.0833385	0.0382137	0.0370834	0.331859	0.193703	0.0377867	0.331099	0	0	0.0364267	0	0.0353284	0.544247
Novel01601	Chr3	+	12336315	12339045	2162	1	0	0	0	0	5	0	2	30	6	3	31	13	0	0	0	0	1	0	61	12	2	12	5	0	20	0	0.0305758	0	0	0	0	0.172102	0	0.066426	1.04685	0.204215	0.111837	1.15453	0.445931	0	0.0352089	0.0636431	0
Novel01602	Chr3	+	15621496	15639127	2124	57	20	10	50	46	4	7	34	25	31	28	12	66	39	12	83	72	2	7	36	19	17	21	31	22	50	23	1.71033	0.630087	0.345158	1.55541	1.12956	0.135115	0.229458	1.10819	0.856114	1.03544	1.02436	0.438584	2.22175	1.25577	0.13821	1.34282	0.790352
Novel01603	Chr3	+	15650863	15660943	610	7	0	8	4	2	0	1	3	0	8	6	1	3	1	0	8	10	15	0	0	0	4	7	3	7	9	8	0.572619	0	0.752784	0.339232	0.133888	0	0.089365	0.266575	0	0.728477	0.598421	0.0996401	0.275319	0.0877824	0	0.766222	0.655773
Novel01604	Chr3	+	16016075	16016439	365	16	8	24	25	3	2	3	4	0	4	1	6	1	1	3	5	1	23	0	3	0	1	0	1	1	1	1	2.18738	1.14831	3.77423	3.54335	0.335637	0.307803	0.448049	0.594012	0	0.608727	0.166683	0.999131	0.153374	0.146705	1.41684	2.13422	0.469692
Novel01605	Chr3	+	16245041	16246516	1373	0	14	0	0	8	0	0	7	0	0	24	0	0	9	0	0	11	0	2	1	0	0	0	0	33	1	26	0	0.599252	0	0	0.266901	0	0	0.309988	0	0	1.19293	0	0	0.39373	0	0.0424288	0.326815
Novel01606	Chr3	+	16725361	16731073	788	1041	1224	952	1042	933	760	707	1900	387	433	252	258	204	159	388	483	848	1172	650	558	1233	578	777	858	688	399	557	67.7256	83.6082	71.2446	70.2812	49.6739	55.6614	50.2483	134.272	28.7342	31.358	19.989	20.4451	14.8895	11.1004	6.66756	6.97403	10.8778
Novel01607	Chr3	+	16911242	16912129	788	135	0	17	352	0	3	56	1	0	0	0	0	0	0	0	0	18	0	0	1	3	94	12	174	2	4	0	8.54879	0	1.23832	23.1091	0	0.213861	3.87399	0.0687863	0	0	0	0	0	0	0	0	0
Novel01608	Chr3	+	16927463	16928047	485	94	3	53	113	11	10	2	3	0	1	0	0	0	0	0	0	3	13	3	0	32	67	20	65	1	1	2	9.67127	0.324073	6.27256	12.0532	0.926174	1.15823	0.224794	0.33528	0	0.114529	0	0	0	0	0	0	0
Novel01609	Chr3	+	17086979	17093591	574	0	0	0	0	0	0	0	0	0	0	0	0	0	0	0	0	0	1	1	0	0	0	0	0	0	0	0	0	0	0	0	0	0	0	0	0	0	0	0	0	0	0	0	0
Novel01610	Chr3	+	17093289	17101699	607	9	2	27	2	0	4	3	51	0	0	0	0	0	0	0	1	1	3	9	0	4	1	0	9	2	0	0	0.931736	0.217393	3.21534	0.214659	0	0.466175	0.33929	5.73524	0	0	0	0	0	0	0	0	0
Novel01611	Chr3	+	17541639	17552941	1468	0	1	1	0	0	1	0	0	14	9	5	8	48	15	5	0	1	0	0	0	1	1	1	1	1	0	0	0	0.04168	0.0456641	0	0	0.044689	0	0	0.634274	0.397707	0.242002	0.386829	2.13772	0.638989	1.09711	1.28076	0.0909243
Novel01612	Chr3	+	19085875	19086943	634	7	3	2	6	4	6	16	77	35	19	40	73	156	196	39	51	39	25	162	64	12	34	60	70	135	258	191	0.571681	0.257243	0.187888	0.508015	0.267338	0.551628	1.4275	6.8309	3.2622	1.7273	3.98294	7.26182	14.2931	17.1772	2.25706	3.82484	2.05763
Novel01613	Chr3	+	19719814	19721874	1022	7	4	7	9	9	3	4	0	8	0	2	2	0	1	1	3	0	4	0	3	0	7	10	4	2	4	2	0.426493	0.255882	0.490597	0.568493	0.448746	0.205766	0.26624	0	0.556276	0	0.14857	0.148426	0	0.0653813	0.0701598	0.06341	0.13955
Novel01614	Chr3	+	19999521	20002994	1789	1	6	11	5	10	10	3	18	33	28	64	53	148	60	6	2	21	10	8	9	12	7	24	23	16	10	3	0.0360026	0.226804	0.455554	0.186627	0.294631	0.405296	0.117993	0.703943	1.35592	1.12215	2.80932	2.32422	5.97782	2.31806	1.49249	0.0749391	0.453539
Novel01615	Chr3	+	20691552	20708435	2739	726	1205	397	539	350	642	450	351	102	68	55	6	0	7	749	617	1490	1131	512	479	575	587	563	290	426	258	347	18.4927	32.2267	11.6323	14.2338	7.29584	18.4093	12.522	9.71183	2.96517	1.9281	1.7081	0.186158	0	0.191338	247.971	124.729	216.799
Novel01616	Chr3	+	20708523	20712139	3616	20	14	13	14	7	11	5	1	2	0	0	1	0	0	61	18	92	20	7	3	7	9	2	0	0	1	1	0.344135	0.252926	0.257309	0.249745	0.0985693	0.213074	0.0939873	0.0186909	0.039275	0	0	0.0209588	0	0	18.7045	8.04063	25.4989
Novel01617	Chr3	+	20715452	20718350	2504	1	0	3	7	3	2	2	11	26	15	63	29	20	16	2	1	8	5	0	14	7	3	10	12	2	24	24	0.019928	0	0.0687697	0.144621	0.0489248	0.0448675	0.0435405	0.238115	0.59132	0.332746	1.5307	0.703927	0.447136	0.342155	0.0458953	0	0.0456437
Novel01618	Chr3	+	20855391	20856758	1195	34	3	2	12	1	0	4	0	3	1	0	0	2	0	0	29	11	6	0	0	3	2	0	5	0	6	0	1.41974	0.131527	0.0960666	0.519494	0.0341723	0	0.182469	0	0.142967	0.0464823	0	0	0.0936929	0	0.43276	0.347667	0.526029
Novel01619	Chr3	+	20858096	20862872	884	1957	1294	1087	2039	1558	346	466	986	447	589	491	525	680	531	516	1236	813	1016	146	285	459	500	374	545	347	292	348	125.842	87.3646	80.4041	135.932	81.9875	25.0467	32.7357	68.8721	32.8042	42.1608	38.495	41.1208	49.0559	36.6412	16.2164	24.6279	24.3754
Novel01620	Chr3	+	20873418	20877022	3546	633	543	536	558	666	418	275	352	718	553	753	507	984	679	1370	955	1001	675	238	354	378	387	327	369	327	419	353	9.79122	8.81857	9.53698	8.94822	8.43047	7.2786	4.64692	5.91434	12.6749	9.52174	14.2009	9.55229	17.0756	11.2705	8.4428	10.5282	5.93425
Novel01621	Chr3	+	20925225	20931758	3663	2028	1371	1585	1458	2599	1268	967	800	1528	1437	1154	1446	1862	1540	2459	2148	2067	1478	452	1277	1114	787	957	937	937	913	890	27.6267	19.6094	24.8372	20.5915	28.9742	19.4455	14.3909	11.8381	23.7558	21.7909	19.167	23.9936	28.4569	22.5124	14.024	14.5888	17.5354
Novel01622	Chr3	+	20964984	20970702	5634	0	0	0	0	0	0	0	0	0	0	0	0	0	0	0	0	0	0	0	0	0	0	0	0	0	0	0	0	0	0	0	0	0	0	0	0	0	0	0	0	0	0	0	0
Novel01623	Chr3	+	21133357	21139846	1238	3	3	1	1	5	2	1	4	0	0	0	1	1	11	0	5	8	0	1	1	1	0	1	1	5	2	5	0.133303	0.13996	0.0511129	0.0460667	0.181816	0.100043	0.048542	0.193067	0	0	0	0.0541233	0.0498499	0.524506	0.102335	0.184979	0.101774
Novel01624	Chr3	+	21464853	21471914	2830	42	40	107	90	120	21	13	32	26	30	28	42	33	32	28	22	41	83	1	32	21	5	22	19	27	28	23	0.889175	0.889126	2.60576	1.97538	2.07904	0.50049	0.300664	0.7359	0.6282	0.706997	0.722742	1.08306	0.783788	0.726989	0.804501	0.903371	0.484904
Novel01625	Chr3	+	21659371	21662412	2879	63	50	55	50	53	72	88	92	16	11	29	15	21	26	7	35	83	48	92	39	68	62	41	35	62	27	43	1.46764	1.22296	1.47385	1.20758	1.01041	1.8882	2.23955	2.32807	0.425387	0.285252	0.82369	0.425633	0.548838	0.649967	0.456039	0.363675	0.453539
Novel01626	Chr3	+	22057614	22077494	709	0	0	0	0	0	22	88	11	0	0	0	0	0	0	0	2	0	0	1855	4	30	102	32	35	13	21	2	0	0	0	0	0	1.74306	6.76603	0.840959	0	0	0	0	0	0	0	0	0
Novel01627	Chr3	+	22425431	22428911	2019	129	275	118	105	76	241	148	378	445	357	621	227	174	389	87	104	275	315	105	626	295	169	368	590	449	426	425	4.71925	10.5629	4.96567	3.98237	2.27531	9.92519	5.91486	15.0212	18.5793	14.5382	27.6989	10.1152	7.14133	15.2712	3.83353	2.36058	4.81802
Novel01628	Chr3	+	24226773	24228933	2022	1	3	2	3	12	6	1	1	0	2	0	0	0	0	1	0	0	9	1	0	0	1	0	0	1	0	0	0.0246784	0.0777326	0.0567753	0.076755	0.242349	0.166689	0.0269598	0.0268069	0	0.054942	0	0	0	0	0	0.0513678	0.0847862
Novel01629	Chr3	+	24247848	24256220	8293	17	28	30	17	24	41	17	27	68	61	29	65	55	16	15	7	25	22	15	41	28	3	42	16	27	57	61	0.115966	0.200543	0.235406	0.120227	0.13398	0.314851	0.126687	0.200068	0.529393	0.463203	0.241195	0.540086	0.420913	0.117123	0.0628417	0.127791	0.148431
Novel01630	Chr3	+	26845746	26881928	918	0	0	0	0	0	0	0	0	0	0	0	0	0	0	0	1	0	0	11	0	1	11	0	0	0	0	1	0	0	0	0	0	0	0	0	0	0	0	0	0	0	0	0	0
Novel01631	Chr3	+	27617221	27624405	6809	95	78	84	43	89	73	73	44	353	130	124	898	518	108	77	69	72	82	20	302	86	57	153	112	81	186	77	2.07369	1.78764	2.10918	0.973104	1.58985	1.79384	1.74078	1.04329	8.79392	3.15881	3.30013	23.8761	12.6852	2.52979	3.11686	1.54481	1.3749
Novel01632	Chr3	+	28730659	28740047	1451	3	9	14	9	1	16	5	12	24	12	4	2	10	2	1	3	0	9	4	46	16	17	14	14	15	38	26	0.120337	0.37904	0.645979	0.374273	0.0328263	0.722496	0.219102	0.522865	1.09869	0.535817	0.195625	0.0977178	0.450012	0.0860889	0.0923809	0.166986	0.0918744
Novel01633	Chr3	+	28747157	28748515	1359	6	8	0	6	5	5	2	4	1	0	5	4	19	38	3	3	1	4	1	3	1	0	0	2	3	2	0	0.220307	0.308414	0	0.228401	0.150242	0.206674	0.0802246	0.15954	0.0419049	0	0.223839	0.178898	0.78267	1.49727	0.0845635	0.076428	0.29435
Novel01634	Chr3	+	30140168	30141471	855	1	4	4	6	2	9	4	6	11	8	9	15	6	15	7	6	22	2	4	6	7	4	4	12	17	5	9	0.0656574	0.275746	0.302104	0.408418	0.107463	0.665219	0.286909	0.427923	0.824258	0.584699	0.720467	1.19961	0.441959	1.05685	0	0.204998	0.150384
Novel01635	Chr3	+	32380752	32381705	954	9	5	5	11	3	5	10	6	9	7	7	9	25	65	12	3	2	11	17	12	26	12	10	12	22	16	14	0.470751	0.27459	0.300838	0.596501	0.128415	0.294413	0.571411	0.340903	0.537252	0.407573	0.446411	0.5734	1.46702	3.6484	0.78301	0.816553	1.07822
Novel01636	Chr3	+	33088988	33105627	1192	3	8	0	10	12	3	0	7	7	13	13	5	21	20	3	4	2	6	0	5	0	6	9	12	17	19	13	0.142706	0.399556	0	0.493164	0.467141	0.16065	0	0.361702	0.38002	0.688373	0.753968	0.289707	1.1207	1.02092	0.931206	0.940632	1.52534
Novel01637	Chr3	+	33112515	33113165	571	1	0	0	0	1	1	2	2	12	2	6	3	5	4	2	0	0	0	0	0	1	0	0	6	5	0	1	0.0873899	0	0	0	0.0715164	0.0983784	0.190937	0.189855	1.19682	0.194558	0.639293	0.319337	0.490206	0.375112	1.40885	0.363802	0.800643
Novel01638	Chr3	+	33118554	33126396	1761	0	2	3	1	0	1	0	1	4	8	8	1	11	3	11	0	3	0	0	0	0	1	0	1	0	0	0	0	0.0778481	0.127934	0.0384345	0	0.0417341	0	0.0402701	0.169238	0.330142	0.361601	0.0451563	0.457501	0.119348	4.26901	0.308664	0.127368
Novel01639	Chr3	+	34485979	34495537	9466	118	90	115	115	126	102	29	118	428	225	578	948	1054	738	43	18	52	203	37	810	148	66	319	381	304	901	440	0.781544	0.625864	0.876158	0.789658	0.682947	0.76052	0.209831	0.848955	3.23521	1.65887	4.66753	7.64798	7.83176	5.24527	1.79994	1.39241	1.25154
Novel01640	Chr3	+	35921698	35922765	859	0	0	0	0	0	0	0	0	44	0	2	0	0	0	0	0	0	0	0	8	0	0	0	0	0	0	0	0	0	0	0	0	0	0	0	2.91705	0	0.141652	0	0	0	0	0	0
Novel01641	Chr3	+	36110731	36128458	2350	173	139	159	246	112	168	170	158	389	279	430	756	819	1043	128	159	271	185	128	254	136	92	151	224	181	176	121	6.41832	5.41446	6.78555	9.46193	3.40046	7.01654	6.89007	6.36741	16.4707	11.5223	19.4505	34.1636	34.0883	41.524	9.65514	13.5527	12.8738
Novel01642	Chr3	+	37408596	37411565	433	10	1	0	7	3	1	1	3	0	0	2	1	2	0	0	0	0	4	5	2	3	7	4	3	2	3	7	1.15242	0.120997	0	0.836329	0.282928	0.129732	0.125895	0.375545	0	0	0.281013	0.140371	0.258575	0	0.530817	0	0
Novel01643	Chr3	+	38369017	38375926	1458	3	10	1	2	1	14	15	3	0	0	0	0	0	0	0	13	30	10	14	0	0	8	1	0	3	0	0	0.12092	0.423197	0.0463649	0.083575	0.0329854	0.635248	0.660492	0.13135	0	0	0	0	0	0	0	0	0
Novel01644	Chr3	+	42342596	42351287	6710	131	92	93	81	145	91	43	64	437	300	457	719	1249	569	63	30	42	94	20	370	94	97	129	179	85	433	182	1.00505	0.741089	0.820754	0.644275	0.910394	0.785954	0.3604	0.533369	3.82635	2.5621	4.27485	6.71912	10.7504	4.68456	3.0303	3.59314	1.37066
Novel01645	Chr3	+	44087265	44091472	4208	46	38	60	105	72	18	22	28	26	33	20	40	40	55	7	16	21	68	4	24	6	22	20	36	13	22	25	0.575717	0.499344	0.863804	1.36242	0.737442	0.253608	0.300797	0.380662	0.371374	0.459752	0.305189	0.609786	0.56164	0.738676	0.230593	0.221434	0.0573322
Novel01646	Chr3	+	45330617	45348452	8843	68	44	97	63	61	59	65	50	93	58	100	139	203	102	90	69	83	70	36	107	47	53	72	139	78	128	192	0.383713	0.260685	0.629626	0.36856	0.28169	0.37479	0.400692	0.306478	0.598918	0.364321	0.687995	0.955386	1.28511	0.617644	0.292405	0.44633	0.452359
Novel01647	Chr3	+	50481204	50487004	4156	45	67	145	37	149	152	61	127	180	27	131	208	62	177	55	27	156	111	137	303	203	63	223	61	185	49	181	1.02957	1.60947	3.81613	0.877633	2.7898	3.91493	1.52465	3.15629	4.70003	0.687644	3.65427	5.79658	1.5914	4.34565	1.87057	0.309549	1.12667
Novel01648	Chr3	+	50773871	50778714	4657	7	16	66	15	40	86	29	14	16	0	21	0	2	0	6	3	2	16	9	6	39	15	34	7	11	8	9	0.116549	0.279702	1.26406	0.258923	0.545023	1.61194	0.527483	0.253203	0.30403	0	0.426302	0	0.0373583	0	0	0	0.0190677
Novel01649	Chr3	+	51030464	51108744	488	20	15	2	17	6	28	44	27	8	18	7	4	24	22	8	28	24	11	37	1	6	13	5	18	16	7	7	2.41645	1.90285	0.277965	2.12944	0.593257	3.80841	5.80764	3.54358	1.10312	2.42091	1.03118	0.588673	3.25316	2.8524	1.11304	2.7664	3.18246
Novel01650	Chr3	+	51133998	51271266	571	1	2	7	9	17	52	17	49	11	4	11	0	0	0	0	0	3	3	2	14	16	7	28	12	3	5	14	0.107775	0.226314	0.867816	1.00561	1.49937	6.30897	2.00154	5.73645	1.35299	0.479882	1.44543	0	0	0	0	0	0
Novel01651	Chr3	+	53025291	53030283	1183	80	0	0	98	0	0	36	0	0	54	1	1	43	0	0	42	7	2	0	0	0	66	0	114	0	63	0	3.51097	0	0	4.45895	0	0	1.72599	0	0	2.63809	0.0535087	0.0534569	2.11715	0	0.0505373	0.685129	0
Novel01652	Chr3	+	54645844	54646697	548	24	20	18	54	28	18	21	6	0	0	0	0	0	3	1	4	7	5	8	0	11	10	0	1	1	0	0	2.18539	1.91211	1.8854	5.09777	2.0865	1.84513	2.08899	0.59347	0	0	0	0	0	0.293142	0	0	0.208562
Novel01653	Chr3	+	55056409	55066963	584	1215	762	1148	1593	827	1158	1079	2512	273	246	190	149	106	86	210	633	591	1265	687	408	1200	438	765	842	682	278	621	103.815	68.3605	112.834	141.114	57.8275	111.386	100.718	233.15	26.6216	23.398	19.7936	15.5073	10.161	7.88539	3.24693	6.04697	6.16471
Novel01654	Chr3	+	56196702	56198139	1188	6	5	5	3	0	4	1	0	1	8	0	0	54	6	32	88	24	12	3	2	0	11	0	9	1	2	0	0.254158	0.222376	0.243632	0.131748	0	0.190744	0.0462756	0	0.0483436	0.377225	0	0	2.56621	0.272737	0.0975567	1.54299	0
Novel01655	Chr3	+	56517323	56519662	1803	0	0	26	2	0	22	89	332	0	0	0	1	0	0	0	0	0	0	627	0	10	2745	3	9	57	5	2	0	0	0.827729	0.0573854	0	0.68543	2.69086	9.98092	0	0	0	0.0337107	0	0	1.43413	0.316839	1.33119
Novel01656	Chr3	+	57791854	57793646	1667	0	0	0	0	0	0	0	0	13	0	1	12	0	0	5	0	0	1	0	3	2	0	2	0	0	0	0	0	0	0	0	0	0	0	0	0.444111	0	0.0364964	0.437532	0	0	0.0689393	0	0
Novel01657	Chr3	+	58885187	58915390	950	39	23	28	31	6	18	7	20	62	28	44	53	33	34	17	13	19	39	8	82	23	5	30	20	13	23	11	2.25764	1.39792	1.86449	1.86046	0.28424	1.17301	0.442678	1.25762	4.09608	1.80429	3.10549	3.73708	2.14314	2.11207	1.9998	0.722962	1.06071
Novel01658	Chr3	+	59930262	59931499	1154	0	0	0	0	0	0	0	0	0	0	0	0	0	0	0	0	0	0	0	0	0	0	0	0	0	0	0	0	0	0	0	0	0	0	0	0	0	0	0	0	0	1.69296	1.48508	1.58463
Novel01659	Chr3	+	60858155	60867736	497	13602	16516	11628	11625	12264	2704	2824	6009	2725	4416	2513	2814	3877	4618	6280	9500	13621	16622	1938	1849	5126	3101	2333	2710	2034	1211	2022	1365.66	1741.05	1342.95	1210.05	1007.67	305.623	309.746	655.351	312.244	493.547	307.625	344.137	436.701	497.548	241.521	277.637	335.402
Novel01660	Chr3	+	62251113	62253963	2604	23	39	48	22	68	49	38	24	39	10	31	61	13	45	30	14	31	44	32	37	38	19	33	15	22	11	40	0.440742	0.784669	1.05806	0.437068	1.06637	1.05704	0.795499	0.499573	0.852918	0.213312	0.724279	1.42381	0.279477	0.925356	0.507527	0.279209	0.52669
Novel01661	Chr3	+	63524228	63541822	2895	6	11	11	11	7	1	3	9	5	2	5	7	12	6	85	16	29	22	2	1	1	0	0	5	4	1	0	0.141693	0.272745	0.298816	0.269315	0.135282	0.026585	0.0773961	0.230872	0.134758	0.0525758	0.143965	0.201355	0.317926	0.152051	2.99134	2.45778	5.8417
Novel01662	Chr3	+	64035348	64039275	721	0	0	3	3	0	4	4	13	5	0	0	0	0	0	0	1	3	1	26	0	31	33	8	7	17	2	5	0	0	0.238834	0.215255	0	0.311645	0.302428	0.977319	0.394929	0	0	0	0	0	0	0.0720289	0.158518
Novel01663	Chr3	+	66005542	66007443	1469	11	11	8	10	3	0	2	1	0	0	0	0	0	0	97	15	33	3	2	0	0	7	0	0	0	0	0	0.373653	0.392314	0.312593	0.352164	0.0833952	0	0.0742174	0.0368983	0	0	0	0	0	0	1.9949	0.70705	5.05716
[truncated: 32,717 more rows]
[truncated: 81 more columns]
