# Supplementary material for: Transcriptomics and Metabolomics Analyses Reveal Defensive Responses and Flavonoid Biosynthesis of Dracaena cochinchinensis (Lour.) S. C. Chen under Wound Stress in Natural Conditions
Source: Molecules. 2022 Jul 15;27(14):4514. doi: 10.3390/molecules27144514 (PMC9320494; doi:10.3390/molecules27144514)
Supplement: Supplementary file 1 [file molecules-27-04514-s001.zip › Additional file 3.xlsx]

## Sheet: 0h vs 1d
Compounds	Class	Fold_Change
7-Hydroxy-3-(4-hydroxybenzylidene)chroman-4-one	Flavonoid	1367.59
Naringenin chalcone	Chalcones	5902.52
Pinobanksin	Dihydroflavonol	11.628
Loureirin C	Chalcones	331.507
Loureirin A	Chalcones	4.64158
Eriodictyol (5,7,3',4'-Tetrahydroxyflavanone)	Dihydroflavone	436.97
Okanin	Chalcones	2.02355
Daidzein-7-O-glucoside(Daidzin)	Isoflavones	1090.74
6-Hydroxyluteolin 5-glucoside	Flavonoid	1305.78

## Sheet: 1d vs 3d
Compounds	Class	Fold_Change
Isoliquiritigenin	Chalcones	4.18949
2,4,4'-trihydroxychalcone	Flavonoid	3.76606
Liquiritigenin	Dihydroflavone	2.90477
Butin	Dihydroflavone	168.687
Naringenin chalcone	Chalcones	259.286
Pinobanksin	Dihydroflavonol	283.331
Naringenin (5,7,4'-Trihydroxyflavanone)	Dihydroflavone	166.8
Afzelechin (3,5,7,4'-Tetrahydroxyflavan)	Flavanols	38.519
3, 7-dihydroxy-4′-methoxyflavone	Flavonoid	4.21661
Luteolin (5,7,3',4'-Tetrahydroxyflavone)	Flavonoid	655.678
4'-Demethyl-3,9-dihydropunctatin	Flavonoid	234.939
Loureirin A	Chalcones	3.53317
Eriodictyol (5,7,3',4'-Tetrahydroxyflavanone)	Dihydroflavone	8.38908
Aromadendrin (Dihydrokaempferol)	Dihydroflavonol	1746.21
Hispidulin (5,7,4'-Trihydroxy-6-methoxyflavone)	Flavonoid	2553.48
Diosmetin (5,7,3'-Trihydroxy-4'-methoxyflavone)	Flavonoid	2701.19
Rhamnocitrin (7-Methylkaempferol)	Flavonoid	2067.78
7-O-Methyleriodictyol	Flavanols	2.89883
Isorhamnetin	Flavonols	1731.33
Dihydrorhamnetin	Flavonols	490.507
Laricitrin	Flavonols	642.841
Luteolin-3'-O-glucoside	Flavonoid	60436.7
Kaempferol-3-O-glucoside (Astragalin)	Flavonols	50185.2
6-C-MethylKaempferol-3-glucoside	Flavonoid	2216.52
Quercetin-7-O-glucoside*	Flavonols	4145.04
6-Hydroxyluteolin 5-glucoside	Flavonoid	10.0466
Quercetin-4'-O-glucoside (Spiraeoside)*	Flavonols	4346
Hesperetin-5-O-glucoside	Dihydroflavonol	4432.48
Persicoside	Dihydroflavone	12606.6

## Sheet: 3d vs 5d
Compounds	Class	Fold_Change
7,4-dihydroxyflavan	Other Flavonoids	9.2554
6,7-Dihydroxyflavone	Flavonoid	3.03125
7,4'-Dihydroxyflavone	Flavonoid	3.29431
Pinocembrin (Dihydrochrysin)	Dihydroflavone	62.7221
Isoliquiritigenin	Chalcones	31.9053
2,4,4'-trihydroxychalcone	Flavonoid	30.4106
Liquiritigenin	Dihydroflavone	21.9982
7-hydroxy-4'-methoxyflavane	Flavonoid	3.29694
2, 4, 4'- trihydroxydihydrochalcone	Chalcones	1009.19
2,4,4′-trihydroxydihydrochalcone	Chalcones	20.442
Apigenin	Flavonoid	4080.33
Galangin (3,5,7-Trihydroxyflavone)	Flavonoid	5160.04
Echinatin	Chalcones	4.50671
4, 4'-dihydroxy-2'-methoxychalcone	Chalcones	1801.37
2, 4-dihydroxy-4'-methoxychalcone	Chalcones	1124.04
4, 4'-dihydroxy-2- methoxychalcone	Chalcones	8.67653
Butin	Dihydroflavone	4.33731
Naringenin chalcone	Chalcones	2.79915
Pinobanksin	Dihydroflavonol	3.3575
Naringenin (5,7,4'-Trihydroxyflavanone)	Dihydroflavone	4.75854
2', 4'- dihydroxy-4-methoxydihydrochalcone	Chalcones	5.37745
Loureirin C	Chalcones	10.7614
Afzelechin (3,5,7,4'-Tetrahydroxyflavan)	Flavanols	13.9912
3, 7-dihydroxy-4′-methoxyflavone	Flavonoid	6.02193
3′, 7-dihydroxy-4′-methoxyflavone	Flavonoid	5.03513
Prunetin (5,4'-Dihydroxy-7-methoxyisoflavone)	Isoflavones	226.781
Calycosin	Isoflavones	7.16046
Luteolin (5,7,3',4'-Tetrahydroxyflavone)	Flavonoid	5.56122
4'-Demethyl-3,9-dihydropunctatin	Flavonoid	4.1421
Loureirin A	Chalcones	21.8602
Eriodictyol (5,7,3',4'-Tetrahydroxyflavanone)	Dihydroflavone	10.9163
Okanin	Chalcones	42.7936
Aromadendrin (Dihydrokaempferol)	Dihydroflavonol	7.92705
Loureirin D	Chalcones	87.9435
Hispidulin (5,7,4'-Trihydroxy-6-methoxyflavone)	Flavonoid	7.61734
Diosmetin (5,7,3'-Trihydroxy-4'-methoxyflavone)	Flavonoid	7.67907
Rhamnocitrin (7-Methylkaempferol)	Flavonoid	10.2327
Naringenin-4',7-dimethyl ether	Flavonoid	3.28749
Quercetin	Flavonols	51820
4, 4'- dihydroxy-2, 6-dimethoxydihydrochalcone	Chalcones	8.03648
Dihydroquercetin(Taxifolin)	Dihydroflavonol	2.13735
5,7,3',4',5'-Pentahydroxydihydroflavone	Dihydroflavone	359.681
Isorhamnetin	Flavonols	15.4413
4'- hydroxy- 2, 4, 6- trimethoxydihydrochalcone	Chalcones	4.35932
Dihydrorhamnetin	Flavonols	4.14401
3,7-Di-O-methylquercetin	Flavonols	169.763
5-Glucosyloxy-2-Hydroxybenzoic acid methyl ester	Phenolic acids	3.87857
Laricitrin	Flavonols	24.3188
Apigenin-7-O-glucoside(Cosmosiin)	Flavonoid	4.32291
Acacetin-7-O-glucoside (Tilianin)	Flavonoid	4685.04
Luteolin-7-O-glucoside (Cynaroside)	Flavonoid	7153.33
Luteolin-3'-O-glucoside	Flavonoid	4.77034
Kaempferol-3-O-glucoside (Astragalin)	Flavonols	5.15472
Dihydrokaempferol-7-O-glucoside	Flavonols	1263.57
Pratensein-7-O-glucoside	Flavonoid	2.83302
6-C-MethylKaempferol-3-glucoside	Flavonoid	5.73801
6-Hydroxyluteolin 5-glucoside	Flavonoid	2.34645

## Sheet: 5d vs 10d
Compounds	Class	Fold_Change
7-hydroxyflavone	Flavonoid	4048.41
7,4-dihydroxyflavan	Other Flavonoids	18.6192
6,7-Dihydroxyflavone	Flavonoid	111.094
Daidzein	Isoflavones	25666.7
7,4'-Dihydroxyflavone	Flavonoid	103.187
Isoliquiritigenin	Chalcones	15.0576
2,4,4'-trihydroxychalcone	Flavonoid	14.7705
Liquiritigenin	Dihydroflavone	12.5963
7-hydroxy-4'-methoxyflavane	Flavonoid	30.6424
2, 4, 4'- trihydroxydihydrochalcone	Chalcones	88.9438
2,4,4′-trihydroxydihydrochalcone	Chalcones	92.199
Apigenin	Flavonoid	18.3681
Galangin (3,5,7-Trihydroxyflavone)	Flavonoid	15.1132
Echinatin	Chalcones	95.8848
4, 4'-dihydroxy-2'-methoxychalcone	Chalcones	121.054
2, 4-dihydroxy-4'-methoxychalcone	Chalcones	55.4217
4, 4'-dihydroxy-2- methoxychalcone	Chalcones	22.1742
4,4'-Dihydroxy-2'-methoxychalcone (3-Deoxysappanchalcone)	Chalcones	744.911
2', 4'- dihydroxy-4-methoxydihydrochalcone	Chalcones	37.0724
Loureirin C	Chalcones	77.862
Genkwanin (Apigenin 7-methyl ether)	Flavonoid	1357.71
3, 7-dihydroxy-4′-methoxyflavone	Flavonoid	11.1511
3′, 7-dihydroxy-4′-methoxyflavone	Flavonoid	12.5791
Acacetin	Flavonoid	1302.23
Calycosin	Isoflavones	10.7022
Luteolin (5,7,3',4'-Tetrahydroxyflavone)	Flavonoid	3.17501
4'-Demethyl-3,9-dihydropunctatin	Flavonoid	3.95829
Loureirin A	Chalcones	4.92915
Cochinchinenin A (4'-Hydroxy-2,6-dimethoxydihydrochalcone)	Chalcones	22.8964
Eriodictyol (5,7,3',4'-Tetrahydroxyflavanone)	Dihydroflavone	27.3272
Okanin	Chalcones	24.8557
Loureirin D	Chalcones	31.685
Diosmetin (5,7,3'-Trihydroxy-4'-methoxyflavone)	Flavonoid	3.22943
3-Methylkaempferol	Flavonols	35.3736
Naringenin-4',7-dimethyl ether	Flavonoid	46.0765
Quercetin	Flavonols	13.2099
7-O-Methyleriodictyol	Flavanols	53.5941
4, 4'- dihydroxy-2, 6-dimethoxydihydrochalcone	Chalcones	47.1736
Dihydroquercetin(Taxifolin)	Dihydroflavonol	3.69218
5,7,3',4',5'-Pentahydroxydihydroflavone	Dihydroflavone	160.102
Loureirin B	Chalcones	26.9988
4'- hydroxy- 2, 4, 6- trimethoxydihydrochalcone	Chalcones	38.8168
Dihydrorhamnetin	Flavonols	6.21681
Monohydroxy-trimethoxyflavone*	Flavonoid	52.1342
3-Hydroxy-5,7,8-trimethoxyflavone*	Flavonoid	54.9228
Laricitrin	Flavonols	8.90103
3,3',5-Trihydroxy-4',7-dimethoxyflavanone	Dihydroflavone	97029.3
Kaempferol-3-O-sulfonate	Flavonols	4448.19
Daidzein-7-O-glucoside(Daidzin)	Isoflavones	119.165
Apigenin-7-O-glucoside(Cosmosiin)	Flavonoid	7.4126
Galangin-7-O-glucoside	Flavonoid	2.16809
Naringenin-4'-O-glucoside	Flavonoid	36778.9
Naringenin-7-O-glucoside (Prunin)	Dihydroflavone	155511
Butin-7-O-glucoside	Flavonoid	27672.6
Luteolin-7-O-glucoside (Cynaroside)	Flavonoid	13.4098
Eriodictyol-3'-O-glucoside	Dihydroflavone	34.7047
Dihydrokaempferol-7-O-glucoside	Flavonols	14.8899
6-C-MethylKaempferol-3-glucoside	Flavonoid	3.0788
Quercetin-7-O-glucoside*	Flavonols	3.4626
6-Hydroxyluteolin 5-glucoside	Flavonoid	3.71709
Quercetin-3-O-galactoside (Hyperin)	Flavonols	5.52048
Quercetin-4'-O-glucoside (Spiraeoside)*	Flavonols	3.605
Hesperetin-5-O-glucoside	Dihydroflavonol	3.40975
6-C-Methylquercetin-3-O-glucoside	Flavonols	3818.15
Gossypetin-8-O-glucoside	Flavonols	37.5532
Daidzein-7-O-apiosyl(1→6)glucoside	Flavonoid	8.74185
Kaempferol-3-O-galactoside-4'-O-glucoside	Flavonoid	4.76457
Chrysoeriol-6-C-glucoside-4'-O-glucoside	Flavonoid	2.35059
Chrysoeriol-7-O-(6''-feruloyl)glucoside	Flavonoid	1938.61
Tricin-7-O-rutinoside*	Flavonoid	19.4785
Tricin-7-O-neohesperidoside*	Flavonoid	14.3338
Kaempferol-3-O-(2'',6''-digalloyl)glucoside	Flavonoid	2.8738

## Sheet: 10d vs 30d
Compounds	Class	Fold_Change
7-hydroxyflavone	Flavonoid	3.1722
7,4-dihydroxyflavan	Other Flavonoids	3.15932
6,7-Dihydroxyflavone	Flavonoid	3.99469
Daidzein	Isoflavones	3.69247
7,4'-Dihydroxyflavone	Flavonoid	4.80502
7-hydroxy-4'-methoxyflavane	Flavonoid	3.84856
Apigenin	Flavonoid	2.5342
Galangin (3,5,7-Trihydroxyflavone)	Flavonoid	2.82372
Echinatin	Chalcones	4.45193
4, 4'-dihydroxy-2- methoxychalcone	Chalcones	3.46701
2', 4'- dihydroxy-4-methoxydihydrochalcone	Chalcones	3.33562
Loureirin C	Chalcones	2.07711
Epiafzelechin	Flavanols	1842.63
3, 7-dihydroxy-4′-methoxyflavone	Flavonoid	2.95161
3′, 7-dihydroxy-4′-methoxyflavone	Flavonoid	2.05649
Cochinchinenin A (4'-Hydroxy-2,6-dimethoxydihydrochalcone)	Chalcones	2.89389
Eriodictyol (5,7,3',4'-Tetrahydroxyflavanone)	Dihydroflavone	2.38684
Okanin	Chalcones	2.24353
Loureirin D	Chalcones	2.50941
3-Methylkaempferol	Flavonols	2.69371
Quercetin	Flavonols	2.16848
7-O-Methyleriodictyol	Flavanols	3.79359
4, 4'- dihydroxy-2, 6-dimethoxydihydrochalcone	Chalcones	4.8505
5,7,3',4',5'-Pentahydroxydihydroflavone	Dihydroflavone	2.48764
Loureirin B	Chalcones	2.73054
4'- hydroxy- 2, 4, 6- trimethoxydihydrochalcone	Chalcones	3.12377
Dihydrorhamnetin	Flavonols	2.54681
Naringenin-4'-O-glucoside	Flavonoid	3.52366
Naringenin-7-O-glucoside (Prunin)	Dihydroflavone	3.59014
Butin-7-O-glucoside	Flavonoid	3.74276
Catechin-(7,8-bc)-4β-(3,4-dihydroxyphenyl)-dihydro-2-(3H)-one	Flavanols	489.541
Kaempferol-3-O-rhamnosyl(1→2)glucoside	Flavonoid	1822.6
Tricin-7-O-rutinoside*	Flavonoid	2.25961
Tricin-7-O-neohesperidoside*	Flavonoid	2.34123
Tricin-4'-O-(syringyl alcohol)ether-7-O-glucoside	Flavonoid	9.29514
Naringenin-7-O-Rutinoside-4'-O-glucoside	Flavonoid	2.02989

## Sheet: 30d vs 2m
Compounds	Class	Fold_Change
Pinocembrin (Dihydrochrysin)	Dihydroflavone	2.17048
Emodin	Anthraquinone	13.2518
4, 4'-dihydroxy-2'-methoxychalcone	Chalcones	2.39237
Loureirin C	Chalcones	2.76556
Afzelechin (3,5,7,4'-Tetrahydroxyflavan)	Flavanols	10.6589
Genkwanin (Apigenin 7-methyl ether)	Flavonoid	3.45608
3, 7-dihydroxy-4′-methoxyflavone	Flavonoid	2.66799
Acacetin	Flavonoid	4.92168
Prunetin (5,4'-Dihydroxy-7-methoxyisoflavone)	Isoflavones	2.99361
Luteolin (5,7,3',4'-Tetrahydroxyflavone)	Flavonoid	2.90523
Aromadendrin (Dihydrokaempferol)	Dihydroflavonol	5.6979
Hispidulin (5,7,4'-Trihydroxy-6-methoxyflavone)	Flavonoid	2.07973
Rhamnocitrin (7-Methylkaempferol)	Flavonoid	2.0456
Naringenin-4',7-dimethyl ether	Flavonoid	2.82026
Dihydroquercetin(Taxifolin)	Dihydroflavonol	5.24777
5,7,3',4',5'-Pentahydroxydihydroflavone	Dihydroflavone	2.07653
Isorhamnetin	Flavonols	2.12391
Dihydrorhamnetin	Flavonols	6.39358
3,7-Di-O-methylquercetin	Flavonols	7.40996
Laricitrin	Flavonols	2.51235
Kaempferol-3-O-sulfonate	Flavonols	3.64181
Luteolin-8-C-arabinoside	Flavonoid carbonoside	962.826
Acacetin-7-O-glucoside (Tilianin)	Flavonoid	2.41479
Luteolin-7-O-glucoside (Cynaroside)	Flavonoid	4.10082
Luteolin-3'-O-glucoside	Flavonoid	4.69448
Kaempferol-3-O-glucoside (Astragalin)	Flavonols	5.85778
Dihydrokaempferol-7-O-glucoside	Flavonols	2.17194
Catechin-(7,8-bc)-4β-(3,4-dihydroxyphenyl)-dihydro-2-(3H)-one	Flavanols	2.29871
6-C-MethylKaempferol-3-glucoside	Flavonoid	2.12444
Quercetin-7-O-glucoside*	Flavonols	4.96222
6-Hydroxyluteolin 5-glucoside	Flavonoid	4.85471
Quercetin-4'-O-glucoside (Spiraeoside)*	Flavonols	5.15908
Hesperetin-5-O-glucoside	Dihydroflavonol	5.37392
Persicoside	Dihydroflavone	4.63004
Tricin-5-O-Glucoside	Flavonoid	3.97126
Kaempferol-3-O-(2'',6''-digalloyl)glucoside	Flavonoid	2.13238

## Sheet: 2m vs 3m
Compounds	Class II	Fold_Change
Epiafzelechin	Flavanols	2812.11
Diosmetin (5,7,3'-Trihydroxy-4'-methoxyflavone)	Flavonoid	2.20593
Catechin-(7,8-bc)-4β-(3,4-dihydroxyphenyl)-dihydro-2-(3H)-one	Flavanols	2.27256

## Sheet: 3m vs 6m
Index	Formula	Compounds	Class	Fold_Change
Lmlp005572	C21H20O10	Galangin-7-O-glucoside	Flavonoid	133670
mws0072	C21H20O10	Apigenin-5-O-glucoside	Flavonoid	69887
pme0001	C28H34O15	Hesperetin-7-O-neohesperidoside(Neohesperidin)*	Dihydroflavone	21223.3
mws0036	C28H34O15	Hesperetin-7-O-rutinoside (Hesperidin)*	Dihydroflavone	16328.5
Lmsn002815	C27H30O15	Kaempferol-3-O-rutinoside(Nicotiflorin)	Flavonoid	11177.3
pme1540	C28H32O16	Isorhamnetin-3-O-neohesperidoside	Flavonols	5806.78
mws1035	C33H40O19	Kaempferol-3-O-robinoside-7-O-rhamnoside (Robinin)	Flavonols	4590.15
mws1629	C15H22O9	Aucubin	Sesquiterpenoids	4491.78

## Sheet: 6m vs 17m
Compounds	Class	Fold_Change
7-Hydroxy-3-(4-hydroxybenzylidene)chroman-4-one	Flavonoid	1.17354
3-Methylkaempferol	Flavonols	1.13048
4, 4'- dihydroxy-2, 6-dimethoxydihydrochalcone	Chalcones	1.01308
3,3',5-Trihydroxy-4',7-dimethoxyflavanone	Dihydroflavone	1.02348
Daidzein-7-O-glucoside(Daidzin)	Isoflavones	2.22456
Apigenin-7-O-glucoside(Cosmosiin)	Flavonoid	1.12406
Eriodictyol-3'-O-glucoside	Dihydroflavone	1.11165
Dihydrokaempferol-7-O-glucoside	Flavonols	1.22277
Catechin-(7,8-bc)-4β-(3,4-dihydroxyphenyl)-dihydro-2-(3H)-one	Flavanols	1.0255
6-Hydroxyluteolin 5-glucoside	Flavonoid	1.14396
Tricin-5-O-Glucoside	Flavonoid	3463
Daidzein-7-O-apiosyl(1→6)glucoside	Flavonoid	1.87667
Chrysoeriol-5,7-di-O-glucoside	Flavonoid	18.4684
Tricin-4'-O-(syringyl alcohol)ether-7-O-glucoside	Flavonoid	1.23727
