# Supplementary material for: Transcriptomics and Metabolomics Analyses Reveal Defensive Responses and Flavonoid Biosynthesis of Dracaena cochinchinensis (Lour.) S. C. Chen under Wound Stress in Natural Conditions
Source: Molecules. 2022 Jul 15;27(14):4514. doi: 10.3390/molecules27144514 (PMC9320494; doi:10.3390/molecules27144514)
Supplement: Supplementary file 1 [file molecules-27-04514-s001.zip › Additional file 4.xlsx]

## Sheet: Sheet1
Supplemental Table Genes involved in flavonoid biosynthesis in D. cochinchinensis.
Abbreviation	full name	gene ID
PAL	Phenylalanine-ammonia-lyase	PAL_Chr1.1341
		PAL_Chr7.1854
		PAL_Chr8.288
		PAL_Chr8.290
C4H	Cinnamate 4-hydroxylase	C4H_Chr2.105
		C4H_Chr20.2065
		C4H_Chr20.2066
		C4H_Chr14.1034
4CL	4-hydroxycinnamoy-CoAligase	4CL_Chr1.2311
		4CL_Chr1.2313
		4CL_Chr5.862
		4CL_Chr2.2387
		4CL_Chr4.717
CHS	Chalcone synthase	CHS_Chr1.1139
		CHS_Chr1.1144
		CHS_Chr1.1148
		CHS_Chr16.225
		CHS_Chr19.559
		CHS_Chr7.384
CHI	Chalcone isomerase	CHI_Chr11.863
		CHI_Chr20.2365
		CHI_Chr14.1382
		CHI_Chr17.1063
F3H	Flavanone 3-hydroxylase	F3H_Chr1.1081
		F3H_Chr1.1105
		F3H_Chr1.1089.1
		F3H_Contig_1894.1
		F3H_Chr7.555
FLS	Flavonol synthase	FLS_Chr1.1081
		FLS_Chr1.1085
		FLS_Chr1.1087
		FLS_Chr1.1089.1
		FLS_Chr1.1106.1
		FLS_Chr10.890
		FLS_Chr10.892
		FLS_Chr11.1201
		FLS_Chr11.1206
		FLS_Chr14.1144
		FLS_Chr14.1148
		FLS_Chr14.1150
		FLS_Chr17.1260
		FLS_Chr5.1986
		FLS_Chr6.1390
		FLS_Chr7.555
DFR	Dihydroflavonol4-reductase	DFR_Chr11.457
		DFR_Chr12.89
		DFR_Chr14.1641
		DFR_Chr15.187
		DFR_Chr17.1212
		DFR_Chr18.887
		DFR_Chr18.888
		DFR_Chr2.1203
		DFR_Chr2.1853
		DFR_Chr2.671
		DFR_Chr20.3828
		DFR_Chr5.2202
		DFR_Chr5.2391
		DFR_Chr5.2572
		DFR_Chr5.735
LAR	leucoanthocyanidin reductase	LAR_Chr10.892
		LAR_Chr11.1201
		LAR_Chr11.1206
		LAR_Chr14.1144
		LAR_Chr14.1148
		LAR_Chr14.1150
		LAR_Chr17.1260
		LAR_Chr3.2901
		LAR_Chr20.2268
		LAR_Chr20.4634
		LAR_Chr6.616
PPO	polyphenol oxidase	PPO_Chr12.2175
		PPO_Chr15.123
		PPO_Chr15.124
		PPO_Chr15.129
		PPO_Chr15.131
		PPO_Chr15.134
OMT	O-methyltransferase	OMT_Chr1.158
		OMT_Chr1.160
		OMT_Chr1.1745
		OMT_Chr1.1992
		OMT_Chr1.2000
		OMT_Chr1.238
		OMT_Chr1.2439
		OMT_Chr1.3297
		OMT_Chr1.3872
		OMT_Chr10.319
		OMT_Chr11.281
		OMT_Chr12.1415
		OMT_Chr13.821
		OMT_Chr15.243
		OMT_Chr16.1061
		OMT_Chr16.23
		OMT_Chr16.43
		OMT_Chr16.45
		OMT_Chr17.1151
		OMT_Chr17.970
		OMT_Chr18.210
		OMT_Chr18.631
		OMT_Chr19.110
		OMT_Chr19.726
		OMT_Chr2.2643
		OMT_Chr2.2644
		OMT_Chr2.2817.1
		OMT_Chr2.2819
		OMT_Chr2.523
		OMT_Chr20.3683
		OMT_Chr20.3975
		OMT_Chr20.5460
		OMT_Chr4.571
		OMT_Chr4.573
		OMT_Chr4.574
		OMT_Chr4.575
		OMT_Chr4.576
		OMT_Chr4.577
		OMT_Chr4.582
		OMT_Chr4.619
		OMT_Chr4.656
		OMT_Chr4.691
		OMT_Chr4.698
		OMT_Chr4.700
		OMT_Chr4.819
		OMT_Chr5.2431
		OMT_Chr5.630
		OMT_Chr5.640
		OMT_Chr6.1110
		OMT_Chr6.1112
		OMT_Chr6.1113
		OMT_Chr6.1114
		OMT_Chr6.1116
		OMT_Chr6.1119
		OMT_Chr6.1120
		OMT_Chr6.1127
		OMT_Chr6.238
		OMT_Chr6.325
		OMT_Chr7.1904
		OMT_Chr7.1905
		OMT_Chr7.478
		OMT_Chr7.556
		OMT_Chr8.890
		OMT_contig_1648.2
5MAT	anthocyanidin 5-O-glucoside-6''-O-malonyltransferase	MAT_Chr20.1751
AHA10	AUTOINHIBITED H(+)-ATPASE ISOFORM 10	AHA_Chr20.2969
F3GT	flavonoid 3-O-glucosyltransferas	FGT_Chr2.241
ABCC	ATP binding cassette subfamily	ABCC_Chr13.1259
A5GT	anthocyanin 5-O-glucosyltransferase	AGT_Chr12.389
TT	Transparent Testa	TT_Chr2.2345
		TT_Chr1.1512
		TT_Chr4.2386
		TT_Chr1.1079
		TT_Chr11.1082
MATE	Multi-Antimicrobial Extrusion	MATE_Chr3.3038
FNS	Flavone synthase	FNS_Chr5.1903
F35H	Flavonoid 3'5' hydroxylase	FH_Chr5.1903
ANR	Anthocyanidin reductase	ANR_Chr5.1223
ANS	Leucoanthocyanidin dioxygenase	ANS_Chr20.2268
UGT72L1	Medicago glucosyltransferase	UGT_12.87
WD40	WD40 domain-containing proteins	WD_Chr20.3467
		WD_Chr7.1534
		WD_Chr8.167
bHLH	The basic helix-loop-helix	bHLH_Chr1.1942
		bHLH_Chr1.2370
		bHLH_Chr10.385
		bHLH_Chr10.426
		bHLH_Chr11.328
		bHLH_Chr12.121
		bHLH_Chr12.1387
		bHLH_Chr12.2122
		bHLH_Chr12.2179
		bHLH_Chr13.1230
		bHLH_Chr13.770
		bHLH_Chr14.1212
		bHLH_Chr14.1213
		bHLH_Chr15.1314
		bHLH_Chr15.206
		bHLH_Chr15.767
		bHLH_Chr16.1053
		bHLH_Chr16.152
		bHLH_Chr17.170
		bHLH_Chr17.201
		bHLH_Chr18.874
		bHLH_Chr19.87
		bHLH_Chr19.878
		bHLH_Chr2.1156
		bHLH_Chr2.1281
		bHLH_Chr2.1823
		bHLH_Chr2.1890
		bHLH_Chr2.2046
		bHLH_Chr2.2092
		bHLH_Chr2.2132
		bHLH_Chr2.2339
		bHLH_Chr2.2639
		bHLH_Chr2.3397
		bHLH_Chr2.920
		bHLH_Chr20.248
		bHLH_Chr20.256
		bHLH_Chr20.3189
		bHLH_Chr20.3379
		bHLH_Chr20.4773
		bHLH_Chr20.5383
		bHLH_Chr20.951
		bHLH_Chr20.952
		bHLH_Chr3.133
		bHLH_Chr3.1368
		bHLH_Chr3.1581
		bHLH_Chr3.705
		bHLH_Chr3.983.1
		bHLH_Chr4.108
		bHLH_Chr4.538
		bHLH_Chr5.1117
		bHLH_Chr5.1748
		bHLH_Chr5.1958.1
		bHLH_Chr5.527
		bHLH_Chr5.589
		bHLH_Chr5.995
		bHLH_Chr6.283
		bHLH_Chr6.672
		bHLH_Chr8.1112
		bHLH_Chr9.697
		bHLH_contig_2297.5
		bHLH_contig_2524.3
		bHLH_contig_2827.1
		bHLH_contig_661.2
		bHLH_contig_778.1
		bHLH_Chr20.3467
GST	Glutathione S -transferase	GST_Chr1.2140
		GST_Chr11.1030
		GST_Chr14.1356.1
		GST_Chr14.419
		GST_Chr15.1106
		GST_Chr15.1110
		GST_Chr20.3834
		GST_Chr20.3837
		GST_Chr20.4621
		GST_Chr4.2386
		GST_Chr6.1751
		GST_Chr8.1399
		GST_Chr9.232
		GST_Chr9.329
		GST_Chr9.330
		GST_Chr9.332
		GST_contig_1118.7
		GST_contig_2073.1
		GST_contig_2367.7
		GST_contig_2986.1
		GST_contig_513.4
MYBs	MYB transcription factor	MYB_Chr1.1205
		MYB_Chr1.2121
		MYB_Chr1.2784
		MYB_Chr1.395
		MYB_Chr1.4051
		MYB_Chr1.653
		MYB_Chr10.18
		MYB_Chr11.1302
		MYB_Chr11.1389
		MYB_Chr11.1390
		MYB_Chr11.1511
		MYB_Chr11.1609
		MYB_Chr11.1629
		MYB_Chr11.1674
		MYB_Chr11.23
		MYB_Chr11.670
		MYB_Chr11.69
		MYB_Chr11.757
		MYB_Chr12.1950
		MYB_Chr12.22
		MYB_Chr12.660
		MYB_Chr12.861
		MYB_Chr13.1129
		MYB_Chr13.344
		MYB_Chr14.1241
		MYB_Chr14.1447
		MYB_Chr15.1338
		MYB_Chr16.794
		MYB_Chr17.178
		MYB_Chr17.476
		MYB_Chr17.791
		MYB_Chr17.808
		MYB_Chr18.1065
		MYB_Chr18.801.1
		MYB_Chr18.831
		MYB_Chr18.864
		MYB_Chr19.342
		MYB_Chr19.827
		MYB_Chr2.1124
		MYB_Chr2.1560
		MYB_Chr2.2394
		MYB_Chr2.2627
		MYB_Chr2.507
		MYB_Chr20.1435
		MYB_Chr20.1947
		MYB_Chr20.1950
		MYB_Chr20.2173
		MYB_Chr20.2391
		MYB_Chr20.2396
		MYB_Chr20.2601
		MYB_Chr20.2838
		MYB_Chr20.3142
		MYB_Chr20.3297
		MYB_Chr20.3430
		MYB_Chr20.3633
		MYB_Chr20.3711.2
		MYB_Chr20.3999
		MYB_Chr20.4076
		MYB_Chr20.4688
		MYB_Chr20.4689
		MYB_Chr20.4863
		MYB_Chr20.5122
		MYB_Chr20.5238
		MYB_Chr20.527
		MYB_Chr20.5650
		MYB_Chr20.5714
		MYB_Chr20.991
		MYB_Chr3.1362
		MYB_Chr3.1481
		MYB_Chr3.2132
		MYB_Chr3.2421
		MYB_Chr3.331
		MYB_Chr3.809
		MYB_Chr3.917
		MYB_Chr4.1613
		MYB_Chr4.2032
		MYB_Chr4.2326
		MYB_Chr4.2843
		MYB_Chr4.2863
		MYB_Chr4.395
		MYB_Chr4.616
		MYB_Chr4.618
		MYB_Chr5.1040
		MYB_Chr5.108
		MYB_Chr5.1207
		MYB_Chr5.2088
		MYB_Chr5.2362
		MYB_Chr5.260
		MYB_Chr5.854
		MYB_Chr6.205
		MYB_Chr6.85
		MYB_Chr7.1106
		MYB_Chr7.1438
		MYB_Chr7.1674
		MYB_Chr7.1831
		MYB_Chr7.1844
		MYB_Chr7.444
		MYB_Chr7.469
		MYB_Chr7.617
		MYB_Chr7.686
		MYB_Chr7.788
		MYB_Chr7.879
		MYB_Chr8.1336
		MYB_Chr8.300
		MYB_Chr8.308
		MYB_Chr8.384
		MYB_Chr8.566
		MYB_Chr8.675
		MYB_Chr9.119
		MYB_Chr9.456
		MYB_Chr9.97
		MYB_contig_1462.1
		MYB_contig_1738.1
		MYB_contig_1984.1
		MYB_contig_2011.6
		MYB_contig_2324.1
		MYB_contig_2362.11
		MYB_contig_703.1
		MYB_contig_918.6
